# Supplementary material for: Structural insights into the molecular effects of the anthelmintics monepantel and betaine on the Caenorhabditis elegans acetylcholine receptor ACR-23
Source: EMBO J. 2024 Jul 15;43(17):3787–806. doi: 10.1038/s44318-024-00165-7 (PMC11377560; doi:10.1038/s44318-024-00165-7)
Supplement: Supplementary file 3 — Source data Fig. 1 [file 44318_2024_165_MOESM3_ESM.zip]

Archive with 22 entries (11 files):
- Figure 1/1A/
- Figure 1/1A/Betaine-evoked ACR23 current.xlsb
- Figure 1/1B/
- Figure 1/1B/Dose-dependent of betaine.xlsx
- Figure 1/1C/
- Figure 1/1C/Monepantel-evoked ACR23 current.xlsb
- Figure 1/1D/
- Figure 1/1D/Dose-dependent of monepantel.xlsx
- Figure 1/1E/
- Figure 1/1E/Co-evoked ACR23 current.xlsb
- Figure 1/1F/
- Figure 1/1F/Rise time of monepantel.xlsx
- Figure 1/1G/
- Figure 1/1G/Rise slop of monepantel.xlsx
- Figure 1/1H/
- Figure 1/1H/Tau of monepantel activation.xlsx
- Figure 1/1I/
- Figure 1/1I/Steady-state current-peak current ratio.xlsx
- Figure 1/1J/
- Figure 1/1J/I-V curve of Na_K and NMDG.xlsx
- Figure 1/1K/
- Figure 1/1K/I-V curve of divalent cation.xlsx
