# Supplementary material for: Structural insights into the molecular effects of the anthelmintics monepantel and betaine on the Caenorhabditis elegans acetylcholine receptor ACR-23
Source: EMBO J. 2024 Jul 15;43(17):3787–806. doi: 10.1038/s44318-024-00165-7 (PMC11377560; doi:10.1038/s44318-024-00165-7)
Supplement: Supplementary file 3 — Source data Fig. 1 [file 44318_2024_165_MOESM3_ESM.zip › Figure 1/1B/Dose-dependent of betaine.xlsx]

## Sheet: Sheet1
			Normalized peak current (pA)
		Concentration (M)	cell1	cell2	cell3	cell4	cell5	cell6
		1e-06	0.023793	0.010892	0.016523	0.007566	0.012993	0.011843
		3e-06	0.083833	0.039008	0.015494	0.035084	0.016066	0.038582
		1e-05	0.097029	0.276685	0.087265	0.134171	0.121605	0.060772
		3e-05	0.309172		0.445296	0.567005	0.691648	0.510775
		0.0001	0.925092	0.650271	0.616494			0.747804
		0.0003	1.02108	0.973101	0.805198	0.875201	0.926971	0.895363
		0.001	1	1	1	1	1	1
