# Supplementary material for: Structural insights into the molecular effects of the anthelmintics monepantel and betaine on the Caenorhabditis elegans acetylcholine receptor ACR-23
Source: EMBO J. 2024 Jul 15;43(17):3787–806. doi: 10.1038/s44318-024-00165-7 (PMC11377560; doi:10.1038/s44318-024-00165-7)
Supplement: Supplementary file 3 — Source data Fig. 1 [file 44318_2024_165_MOESM3_ESM.zip › Figure 1/1D/Dose-dependent of monepantel.xlsx]

## Sheet: Sheet1
			Normalized peak current (pA)
		Concentration (M)	cell1	cell2	cell3	cell4	cell5
		1e-07	0.013939	0.008957	0.047359	0.011265	0.010056
		3e-07	0.021447	0.007888	0.033903	0.012254	0.010849
		1e-06	0.437973		0.208223	0.28089	0.392334
		3e-06	0.665169	0.544836	0.572391	0.714257	0.481135
		1e-05	0.941672	0.735218	0.669958	0.915034	1.12237
		3e-05	1	1	1	1	1
