# Supplementary material for: Structural insights into the molecular effects of the anthelmintics monepantel and betaine on the Caenorhabditis elegans acetylcholine receptor ACR-23
Source: EMBO J. 2024 Jul 15;43(17):3787–806. doi: 10.1038/s44318-024-00165-7 (PMC11377560; doi:10.1038/s44318-024-00165-7)
Supplement: Supplementary file 3 — Source data Fig. 1 [file 44318_2024_165_MOESM3_ESM.zip › Figure 1/1F/Rise time of monepantel.xlsx]

## Sheet: Sheet1
			Rise time (s)
			- betaine	+ betaine
		cell1	16.9046	0.434313
		cell2	5.4588	0.887982
		cell3	8.91654	0.729721
		cell4	13.2518	0.439686
		cell5	5.78602	0.343209
		cell6	16.1334	0.42203
		cell7	4.4941	0.328235
		cell8	16.2355	0.497367
		cell9		1.5445
