# Supplementary material for: Structural insights into the molecular effects of the anthelmintics monepantel and betaine on the Caenorhabditis elegans acetylcholine receptor ACR-23
Source: EMBO J. 2024 Jul 15;43(17):3787–806. doi: 10.1038/s44318-024-00165-7 (PMC11377560; doi:10.1038/s44318-024-00165-7)
Supplement: Supplementary file 3 — Source data Fig. 1 [file 44318_2024_165_MOESM3_ESM.zip › Figure 1/1G/Rise slop of monepantel.xlsx]

## Sheet: Sheet1
			Rise slope (pA/s)
			- betaine	+ betaine
		cell1	68.1049	5818
		cell2	71.7045	617.667
		cell3	132.842	1121.06
		cell4	125.752	4105.79
		cell5	67.3079	5870.02
		cell6	93.2204	3799.73
		cell7	23.3249	1688.26
		cell8		2169.63
		cell9		808.46
