# Supplementary material for: Structural insights into the molecular effects of the anthelmintics monepantel and betaine on the Caenorhabditis elegans acetylcholine receptor ACR-23
Source: EMBO J. 2024 Jul 15;43(17):3787–806. doi: 10.1038/s44318-024-00165-7 (PMC11377560; doi:10.1038/s44318-024-00165-7)
Supplement: Supplementary file 3 — Source data Fig. 1 [file 44318_2024_165_MOESM3_ESM.zip › Figure 1/1H/Tau of monepantel activation.xlsx]

## Sheet: Sheet1
			τ (ms)
			- betaine	+ betaine
		cell1	10276.8	990.946
		cell2	11024.5	712.16
		cell3	2674.23	421.613
		cell4	12957.3	630.269
		cell5	4844.04	314.589
		cell6	16568.6	258.222
		cell7	3426.58	774.861
		cell8	11572.3	366.81
