# Supplementary material for: Structural insights into the molecular effects of the anthelmintics monepantel and betaine on the Caenorhabditis elegans acetylcholine receptor ACR-23
Source: EMBO J. 2024 Jul 15;43(17):3787–806. doi: 10.1038/s44318-024-00165-7 (PMC11377560; doi:10.1038/s44318-024-00165-7)
Supplement: Supplementary file 3 — Source data Fig. 1 [file 44318_2024_165_MOESM3_ESM.zip › Figure 1/1I/Steady-state current-peak current ratio.xlsx]

## Sheet: Sheet1
			I(ss)/I(peak)
			bataine only	betaine+monepantel
		cell1	0.545228	0.922555
		cell2	0.666365	0.979831
		cell3	0.704255	0.9777
		cell4	0.64164	0.947234
		cell5		0.968793
