# Supplementary material for: Structural insights into the molecular effects of the anthelmintics monepantel and betaine on the Caenorhabditis elegans acetylcholine receptor ACR-23
Source: EMBO J. 2024 Jul 15;43(17):3787–806. doi: 10.1038/s44318-024-00165-7 (PMC11377560; doi:10.1038/s44318-024-00165-7)
Supplement: Supplementary file 3 — Source data Fig. 1 [file 44318_2024_165_MOESM3_ESM.zip › Figure 1/1J/I-V curve of Na_K and NMDG.xlsx]

## Sheet: Sheet1
		V (mV)	I (pA)
			NaCl			KCl			NMDG
			cell1	cell2	cell3	cell1	cell2	cell3	cell1	cell2	cell3
		-99.98	-1826.48	-2727.97	-1950.99	-1994.32	-2524.41	-2987.67	-124.817	-306.396	-245.667
		-99.96	-1829.83	-2726.44	-1948.85	-1994.93	-2514.65	-2990.72	-124.512	-305.176	-249.634
		-99.94	-1825.26	-2726.44	-1946.72	-1994.32	-2517.7	-2991.03	-124.207	-299.988	-248.413
		-99.92	-1827.09	-2727.66	-1944.89	-1995.54	-2516.17	-2996.83	-123.901	-298.462	-245.667
		-99.9	-1822.51	-2726.75	-1944.27	-1994.93	-2509.46	-2995.91	-122.681	-302.429	-244.751
		-99.88	-1822.2	-2723.69	-1940.92	-1998.6	-2512.82	-2992.86	-122.986	-299.988	-239.563
		-99.86	-1827.7	-2725.83	-1942.44	-1996.46	-2510.68	-2990.42	-125.732	-296.021	-248.108
		-99.84	-1820.68	-2724	-1943.97	-1994.02	-2511.6	-2987.98	-126.038	-298.767	-249.023
		-99.82	-1819.46	-2725.22	-1944.27	-1996.15	-2511.9	-2986.15	-125.122	-298.462	-240.173
		-99.8	-1818.54	-2725.52	-1938.78	-1989.75	-2510.68	-2983.4	-126.648	-295.105	-244.141
		-99.78	-1817.32	-2729.49	-1947.02	-1990.97	-2510.38	-2987.98	-124.207	-295.715	-238.342
		-99.76	-1810.91	-2720.34	-1946.11	-1991.58	-2513.12	-2987.67	-124.512	-296.936	-244.446
		-99.74	-1803.28	-2723.69	-1939.7	-1987.3	-2510.07	-2991.64	-127.258	-294.8	-238.647
		-99.72	-1806.95	-2719.42	-1940.31	-1983.34	-2509.16	-2993.77	-126.343	-296.936	-246.277
		-99.7	-1811.22	-2719.12	-1937.56	-1983.64	-2510.68	-2991.03	-126.648	-296.021	-237.732
		-99.68	-1807.25	-2717.9	-1935.73	-1979.98	-2514.34	-2981.87	-124.817	-296.326	-242.92
		-99.66	-1808.47	-2716.06	-1934.51	-1979.37	-2509.16	-2986.15	-126.648	-290.833	-242.92
		-99.64	-1799.32	-2717.59	-1938.17	-1979.37	-2508.54	-2983.7	-123.291	-297.241	-245.972
		-99.62	-1808.47	-2714.84	-1935.73	-1981.81	-2510.07	-2982.48	-126.343	-295.715	-240.479
		-99.6	-1808.47	-2714.84	-1936.95	-1985.17	-2508.24	-2982.18	-125.732	-295.41	-252.686
		-99.58	-1800.54	-2712.4	-1939.7	-1991.27	-2507.32	-2987.67	-127.258	-291.748	-247.803
		-99.56	-1800.54	-2719.42	-1942.75	-1991.88	-2507.02	-2977.6	-126.343	-293.579	-249.634
		-99.54	-1804.5	-2716.37	-1944.58	-1992.49	-2503.66	-2984.01	-128.784	-294.189	-241.089
		-99.52	-1805.42	-2711.79	-1942.14	-1990.97	-2501.22	-2978.82	-128.479	-295.41	-245.972
		-99.5	-1795.35	-2708.74	-1936.95	-1993.1	-2504.58	-2977.29	-126.648	-293.884	-241.394
		-99.48	-1793.52	-2710.57	-1932.68	-1995.24	-2502.75	-2983.7	-126.343	-296.021	-243.835
		-99.46	-1792.6	-2707.82	-1931.15	-1993.41	-2501.53	-2977.91	-128.479	-299.072	-240.784
		-99.44	-1787.41	-2707.82	-1930.54	-1991.27	-2499.08	-2978.21	-127.563	-297.241	-242.004
		-99.42	-1793.21	-2708.13	-1932.68	-1990.05	-2500.31	-2982.18	-124.817	-296.021	-242.31
		-99.4	-1786.8	-2706.3	-1928.71	-1993.1	-2498.17	-2978.21	-127.563	-296.631	-242.92
		-99.38	-1788.94	-2703.55	-1933.9	-1990.97	-2500	-2984.62	-124.207	-298.157	-238.647
		-99.36	-1787.11	-2710.57	-1934.51	-1982.42	-2492.98	-2982.79	-127.869	-295.715	-240.784
		-99.34	-1792.6	-2703.55	-1936.65	-1980.29	-2494.51	-2985.23	-124.817	-295.715	-240.784
		-99.32	-1789.86	-2699.89	-1931.46	-1977.23	-2495.12	-2981.87	-122.375	-295.41	-239.868
		-99.3	-1789.25	-2701.11	-1928.41	-1972.35	-2496.64	-2979.43	-119.629	-294.189	-239.563
		-99.28	-1789.55	-2704.47	-1925.35	-1972.05	-2490.84	-2980.65	-128.479	-294.8	-241.089
		-99.26	-1789.86	-2699.58	-1925.35	-1968.38	-2494.51	-2984.62	-119.934	-294.189	-241.394
		-99.24	-1787.11	-2699.28	-1922.3	-1978.45	-2490.23	-2981.26	-118.408	-295.105	-241.394
		-99.22	-1789.25	-2704.16	-1925.96	-1976.32	-2487.49	-2980.65	-119.324	-294.189	-243.835
		-99.2	-1791.38	-2708.44	-1923.52	-1973.27	-2488.71	-2976.99	-120.239	-294.189	-244.446
		-99.18	-1788.64	-2709.05	-1928.1	-1971.74	-2486.57	-2980.65	-116.882	-294.8	-245.361
		-99.16	-1789.25	-2698.97	-1936.34	-1975.71	-2485.66	-2977.29	-117.493	-295.105	-246.277
		-99.14	-1789.25	-2695.62	-1932.37	-1974.49	-2484.74	-2975.16	-119.019	-294.189	-243.53
		-99.12	-1791.08	-2696.84	-1926.27	-1978.76	-2487.79	-2977.91	-116.272	-296.021	-241.699
		-99.1	-1788.94	-2692.57	-1919.86	-1981.2	-2483.52	-2975.77	-116.882	-292.053	-239.868
		-99.08	-1790.77	-2692.26	-1918.64	-1979.06	-2488.4	-2971.8	-115.051	-296.326	-239.868
		-99.06	-1790.47	-2689.21	-1914.98	-1972.96	-2485.35	-2971.8	-116.882	-292.053	-238.342
		-99.04	-1791.99	-2694.4	-1914.67	-1972.05	-2486.88	-2968.75	-116.577	-291.443	-239.258
		-99.02	-1791.99	-2695.01	-1917.72	-1971.44	-2491.76	-2964.48	-117.188	-291.138	-236.511
		-99	-1793.82	-2697.45	-1924.13	-1972.35	-2490.84	-2969.06	-117.798	-291.138	-236.206
		-98.98	-1787.11	-2695.92	-1917.42	-1973.57	-2486.27	-2966.92	-116.272	-289.307	-238.953
		-98.96	-1784.97	-2698.06	-1914.06	-1982.12	-2485.05	-2968.14	-118.408	-290.833	-238.037
		-98.94	-1784.97	-2697.45	-1916.2	-1975.1	-2484.74	-2965.39	-115.051	-292.358	-238.037
		-98.92	-1787.41	-2698.67	-1916.2	-1968.38	-2486.88	-2964.17	-118.713	-287.781	-240.173
		-98.9	-1783.45	-2693.18	-1919.86	-1974.49	-2487.49	-2967.22	-118.103	-294.495	-237.732
		-98.88	-1785.58	-2692.26	-1919.86	-1971.74	-2484.13	-2962.95	-121.46	-292.358	-237.732
		-98.86	-1787.41	-2697.14	-1919.56	-1973.57	-2482.6	-2966.61	-118.103	-292.969	-237.732
		-98.84	-1782.84	-2689.21	-1923.83	-1975.1	-2482.3	-2962.65	-122.986	-288.391	-235.901
		-98.82	-1784.06	-2693.18	-1920.47	-1969.3	-2482.91	-2970.28	-125.122	-292.358	-237.427
		-98.8	-1786.19	-2693.79	-1912.23	-1968.99	-2480.77	-2964.17	-121.46	-292.969	-234.07
		-98.78	-1787.11	-2690.73	-1910.1	-1966.25	-2478.33	-2965.09	-123.596	-295.105	-236.511
		-98.76	-1787.72	-2687.07	-1915.28	-1971.13	-2477.11	-2964.78	-128.784	-289.917	-237.732
		-98.74	-1794.13	-2686.16	-1919.56	-1979.06	-2483.22	-2959.59	-125.732	-290.527	-237.732
		-98.72	-1787.41	-2684.63	-1918.03	-1977.23	-2489.62	-2958.98	-128.479	-297.241	-236.206
		-98.7	-1786.8	-2686.46	-1914.67	-1971.13	-2485.66	-2959.29	-124.817	-289.612	-237.732
		-98.68	-1783.14	-2685.85	-1916.81	-1972.96	-2488.4	-2955.93	-125.427	-290.833	-237.427
		-98.66	-1782.84	-2685.24	-1917.42	-1972.66	-2482.91	-2957.76	-126.648	-299.072	-235.901
		-98.64	-1780.09	-2682.8	-1919.86	-1972.66	-2475.59	-2957.46	-129.395	-295.41	-236.206
		-98.62	-1790.16	-2684.02	-1907.96	-1971.74	-2476.5	-2957.15	-126.648	-292.969	-236.816
		-98.6	-1784.36	-2678.83	-1910.1	-1970.21	-2473.45	-2955.02	-119.324	-294.495	-235.901
		-98.58	-1782.84	-2682.5	-1907.65	-1969.3	-2473.14	-2952.58	-118.408	-290.222	-236.206
		-98.56	-1784.06	-2679.75	-1911.01	-1965.03	-2473.14	-2951.97	-119.019	-291.748	-234.375
		-98.54	-1784.97	-2678.53	-1907.65	-1965.94	-2471.31	-2950.44	-123.596	-291.748	-234.68
		-98.52	-1781.31	-2680.66	-1904.3	-1961.06	-2469.18	-2951.97	-121.155	-285.034	-234.68
		-98.5	-1785.89	-2679.44	-1906.74	-1963.5	-2471.31	-2949.83	-116.882	-286.56	-232.239
		-98.48	-1778.56	-2677.92	-1907.04	-1970.52	-2468.57	-2951.97	-119.324	-289.001	-232.849
		-98.46	-1776.43	-2678.22	-1905.52	-1965.94	-2471.92	-2950.74	-119.934	-291.443	-234.68
		-98.44	-1773.38	-2675.78	-1905.82	-1968.38	-2469.18	-2949.22	-119.019	-289.307	-233.765
		-98.42	-1774.6	-2675.78	-1903.69	-1963.5	-2476.5	-2957.76	-122.681	-290.527	-235.291
		-98.4	-1776.12	-2671.51	-1902.77	-1962.59	-2475.59	-2957.46	-120.239	-290.222	-234.375
		-98.38	-1781.92	-2671.81	-1904.3	-1961.67	-2481.38	-2956.54	-120.239	-296.631	-232.239
		-98.36	-1779.48	-2670.29	-1904.6	-1961.36	-2473.45	-2959.59	-125.122	-294.189	-233.154
		-98.34	-1777.34	-2672.42	-1904.91	-1962.28	-2477.42	-2956.54	-123.901	-289.612	-234.68
		-98.32	-1781.01	-2669.07	-1909.18	-1963.81	-2467.65	-2954.1	-126.953	-292.664	-232.849
		-98.3	-1780.4	-2670.9	-1908.26	-1960.75	-2466.43	-2951.97	-121.46	-291.138	-230.713
		-98.28	-1783.45	-2670.9	-1907.65	-1958.01	-2464.6	-2951.66	-123.901	-289.001	-237.122
		-98.26	-1777.95	-2670.59	-1905.21	-1957.09	-2464.29	-2949.22	-117.493	-293.579	-230.713
		-98.24	-1778.26	-2667.54	-1904.91	-1966.25	-2463.68	-2948	-120.239	-288.696	-231.628
		-98.22	-1772.16	-2672.12	-1897.58	-1963.2	-2464.6	-2946.17	-115.051	-290.527	-232.544
		-98.2	-1777.04	-2667.24	-1896.97	-1965.03	-2461.55	-2948	-115.051	-288.391	-234.68
		-98.18	-1776.73	-2668.15	-1895.45	-1963.81	-2460.63	-2948.91	-116.577	-287.476	-234.375
		-98.16	-1780.09	-2663.88	-1896.97	-1963.5	-2457.89	-2951.35	-117.493	-288.086	-231.934
		-98.14	-1779.48	-2662.05	-1898.8	-1966.55	-2457.89	-2948.91	-115.662	-291.138	-229.492
		-98.12	-1781.31	-2663.57	-1904.3	-1967.16	-2454.53	-2952.58	-114.136	-285.339	-233.765
		-98.1	-1781.31	-2663.88	-1905.21	-1967.47	-2456.67	-2952.58	-116.272	-288.391	-230.713
		-98.08	-1787.41	-2662.35	-1907.65	-1965.94	-2459.11	-2952.58	-114.441	-290.833	-227.966
		-98.06	-1787.11	-2662.05	-1909.18	-1967.47	-2456.05	-2945.25	-117.493	-291.138	-231.323
		-98.04	-1786.19	-2661.44	-1907.65	-1965.33	-2454.53	-2947.39	-115.967	-291.748	-232.849
		-98.02	-1778.26	-2659.61	-1903.08	-1962.89	-2453	-2944.34	-114.136	-293.884	-231.628
		-98	-1780.09	-2662.05	-1900.94	-1962.89	-2452.39	-2946.17	-116.882	-290.222	-232.849
		-97.98	-1771.55	-2660.83	-1902.16	-1961.98	-2451.78	-2943.12	-115.967	-287.781	-234.07
		-97.96	-1785.58	-2659	-1900.94	-1961.98	-2455.44	-2941.28	-116.882	-287.476	-235.901
		-97.94	-1771.85	-2662.35	-1900.33	-1965.94	-2456.05	-2937.62	-116.882	-285.95	-230.713
		-97.92	-1780.7	-2660.52	-1898.8	-1963.2	-2454.53	-2938.54	-117.493	-284.119	-228.882
		-97.9	-1771.55	-2664.18	-1896.36	-1957.7	-2454.53	-2938.84	-119.019	-287.17	-231.934
		-97.88	-1774.6	-2666.32	-1896.97	-1958.31	-2457.58	-2935.79	-118.103	-284.729	-230.103
		-97.86	-1775.82	-2662.05	-1899.72	-1956.48	-2455.14	-2938.54	-120.544	-284.119	-227.051
		-97.84	-1772.16	-2657.17	-1900.94	-1960.14	-2454.22	-2933.96	-120.544	-285.339	-227.051
		-97.82	-1765.75	-2656.56	-1898.5	-1955.57	-2449.34	-2932.43	-118.103	-283.813	-229.492
		-97.8	-1763.92	-2655.64	-1901.25	-1961.06	-2451.78	-2931.21	-119.324	-285.95	-228.271
		-97.78	-1763.92	-2654.72	-1907.35	-1958.92	-2448.43	-2928.77	-123.291	-284.119	-232.544
		-97.76	-1761.47	-2656.25	-1903.08	-1960.14	-2445.37	-2927.55	-118.103	-286.255	-233.154
		-97.74	-1771.55	-2658.39	-1906.74	-1959.23	-2447.81	-2920.84	-118.103	-284.119	-234.68
		-97.72	-1767.27	-2656.56	-1903.99	-1959.84	-2440.8	-2926.33	-115.051	-287.17	-224.915
		-97.7	-1764.53	-2655.94	-1904.6	-1954.35	-2438.96	-2929.08	-116.882	-285.645	-230.103
		-97.68	-1756.29	-2656.25	-1903.99	-1947.63	-2436.52	-2924.19	-114.136	-282.593	-224.915
		-97.66	-1765.44	-2656.56	-1901.86	-1944.58	-2435.91	-2933.04	-118.408	-284.729	-228.577
		-97.64	-1764.22	-2658.69	-1902.16	-1945.5	-2431.34	-2932.13	-119.019	-285.034	-228.882
		-97.62	-1759.03	-2659.91	-1895.75	-1944.27	-2432.86	-2929.69	-117.493	-282.288	-229.187
		-97.6	-1755.37	-2654.72	-1895.14	-1946.72	-2430.11	-2929.99	-114.136	-285.034	-225.22
		-97.58	-1754.76	-2655.03	-1892.4	-1948.24	-2430.73	-2922.67	-113.525	-284.424	-228.882
		-97.56	-1758.73	-2655.03	-1892.7	-1946.72	-2432.56	-2924.19	-111.694	-285.645	-226.44
		-97.54	-1756.59	-2650.15	-1886.9	-1950.99	-2433.17	-2924.8	-112.305	-283.508	-226.746
		-97.52	-1756.59	-2650.15	-1890.56	-1957.09	-2432.56	-2928.77	-111.084	-285.034	-227.356
		-97.5	-1754.76	-2649.23	-1889.65	-1955.57	-2434.69	-2926.03	-111.694	-284.424	-232.239
		-97.48	-1754.15	-2651.06	-1884.77	-1949.46	-2434.39	-2924.19	-110.168	-282.593	-230.103
		-97.46	-1754.76	-2648.93	-1884.77	-1947.63	-2432.56	-2925.42	-112.61	-289.612	-229.797
		-97.44	-1753.23	-2649.23	-1882.02	-1941.53	-2434.39	-2925.72	-113.831	-288.391	-224.609
		-97.42	-1755.07	-2644.96	-1878.66	-1939.7	-2432.25	-2922.97	-112.915	-287.476	-222.778
		-97.4	-1750.79	-2640.69	-1877.75	-1938.78	-2428.59	-2920.84	-116.272	-283.813	-226.746
		-97.38	-1751.71	-2639.77	-1878.05	-1940.31	-2429.5	-2919.92	-118.408	-286.865	-227.966
		-97.36	-1754.46	-2641.91	-1877.44	-1937.87	-2425.84	-2919.31	-115.356	-285.95	-226.44
		-97.34	-1758.73	-2636.41	-1883.85	-1945.19	-2424.01	-2919.62	-114.746	-287.781	-225.83
		-97.32	-1758.73	-2639.77	-1887.51	-1942.75	-2428.59	-2917.79	-113.525	-285.95	-226.746
		-97.3	-1756.59	-2639.47	-1888.12	-1938.17	-2428.28	-2918.7	-115.662	-287.17	-224.915
		-97.28	-1755.37	-2641.91	-1885.38	-1935.12	-2424.62	-2918.7	-118.713	-287.781	-225.525
		-97.26	-1756.29	-2644.96	-1887.21	-1938.48	-2425.84	-2915.95	-119.934	-288.391	-226.44
		-97.24	-1754.46	-2642.21	-1885.07	-1932.68	-2427.67	-2915.04	-118.408	-285.034	-227.051
		-97.22	-1752.32	-2633.36	-1882.93	-1937.87	-2419.13	-2916.26	-118.713	-286.56	-229.187
		-97.2	-1749.88	-2643.43	-1882.32	-1935.42	-2425.54	-2915.34	-119.629	-283.813	-228.882
		-97.18	-1750.49	-2634.28	-1883.85	-1941.53	-2422.49	-2914.73	-118.408	-285.034	-227.356
		-97.16	-1749.88	-2635.19	-1878.36	-1939.09	-2425.23	-2915.04	-115.356	-285.034	-229.187
		-97.14	-1745	-2631.53	-1885.07	-1937.87	-2424.62	-2915.04	-117.188	-284.424	-227.356
		-97.12	-1744.38	-2635.8	-1884.16	-1931.76	-2430.11	-2912.29	-117.798	-285.339	-223.694
		-97.1	-1742.25	-2638.24	-1878.97	-1931.46	-2427.67	-2913.21	-110.168	-286.255	-226.135
		-97.08	-1742.86	-2628.48	-1879.88	-1937.26	-2431.34	-2909.24	-113.831	-281.982	-230.713
		-97.06	-1741.03	-2642.82	-1878.97	-1929.63	-2427.98	-2907.41	-110.474	-279.236	-229.492
		-97.04	-1741.03	-2637.33	-1877.75	-1929.32	-2429.81	-2908.63	-114.746	-281.067	-231.628
		-97.02	-1743.77	-2635.5	-1877.44	-1941.53	-2422.79	-2908.02	-112.915	-279.846	-231.934
		-97	-1745.91	-2638.55	-1878.97	-1932.37	-2424.62	-2907.41	-112.915	-281.677	-227.356
		-96.98	-1741.94	-2630	-1885.38	-1929.02	-2423.71	-2908.02	-112.915	-279.846	-230.103
		-96.96	-1740.72	-2628.78	-1887.82	-1930.85	-2416.08	-2907.41	-113.22	-281.067	-222.168
		-96.94	-1743.47	-2630.31	-1885.99	-1924.74	-2420.96	-2907.1	-108.643	-281.677	-227.356
		-96.92	-1747.13	-2631.23	-1880.19	-1919.56	-2415.16	-2904.36	-114.136	-279.846	-223.389
		-96.9	-1744.69	-2623.9	-1878.66	-1921.39	-2421.26	-2903.75	-110.168	-275.574	-228.882
		-96.88	-1747.44	-2629.39	-1875.61	-1932.07	-2417.3	-2900.7	-111.389	-280.151	-224.915
		-96.86	-1749.27	-2622.68	-1876.53	-1934.51	-2422.49	-2899.48	-104.98	-283.813	-227.661
		-96.84	-1746.83	-2625.73	-1869.2	-1927.19	-2419.13	-2897.64	-111.084	-273.743	-225.83
		-96.82	-1744.08	-2622.68	-1884.46	-1927.19	-2423.4	-2897.34	-107.117	-283.813	-223.389
		-96.8	-1739.5	-2622.07	-1873.17	-1922.91	-2423.71	-2897.03	-112	-279.846	-223.999
		-96.78	-1742.55	-2618.71	-1870.12	-1917.11	-2423.1	-2899.78	-110.474	-276.794	-223.694
		-96.76	-1740.72	-2619.63	-1870.12	-1913.45	-2419.43	-2899.78	-111.084	-269.47	-220.642
		-96.74	-1747.13	-2621.46	-1868.29	-1911.32	-2414.55	-2901.31	-111.389	-281.982	-223.389
		-96.72	-1745	-2620.54	-1866.15	-1911.93	-2414.55	-2901.31	-111.084	-278.32	-223.694
		-96.7	-1741.94	-2620.54	-1866.46	-1909.79	-2416.38	-2902.53	-111.694	-275.269	-221.558
		-96.68	-1738.89	-2621.46	-1873.78	-1910.1	-2413.94	-2902.83	-113.831	-275.879	-221.863
		-96.66	-1740.72	-2619.32	-1865.84	-1910.4	-2413.94	-2900.09	-115.356	-274.963	-223.083
		-96.64	-1736.15	-2621.77	-1858.83	-1920.47	-2415.16	-2897.95	-113.525	-276.489	-220.642
		-96.62	-1739.2	-2615.66	-1865.84	-1910.71	-2416.38	-2901.92	-113.831	-274.963	-223.694
		-96.6	-1742.86	-2619.63	-1871.03	-1918.64	-2405.7	-2904.05	-112.915	-274.048	-216.064
		-96.58	-1740.42	-2622.68	-1862.79	-1917.72	-2410.28	-2898.86	-115.051	-270.691	-222.168
		-96.56	-1740.42	-2619.32	-1864.01	-1917.72	-2409.06	-2900.7	-113.831	-277.1	-222.168
		-96.54	-1744.38	-2615.66	-1864.93	-1915.28	-2407.84	-2899.17	-107.727	-270.081	-221.252
		-96.52	-1742.86	-2617.8	-1867.07	-1915.89	-2409.36	-2898.25	-114.746	-276.184	-216.37
		-96.5	-1745	-2615.97	-1863.1	-1914.37	-2406.01	-2897.64	-112.305	-284.119	-222.473
		-96.48	-1746.52	-2617.8	-1865.84	-1913.15	-2405.7	-2897.03	-115.662	-281.372	-218.506
		-96.46	-1738.28	-2619.02	-1865.54	-1916.81	-2406.31	-2897.03	-116.272	-284.424	-220.642
		-96.44	-1734.92	-2620.24	-1861.88	-1918.03	-2406.62	-2894.9	-118.103	-281.067	-217.285
		-96.42	-1731.26	-2617.49	-1863.1	-1914.67	-2407.84	-2893.37	-119.629	-274.048	-219.727
		-96.4	-1731.87	-2619.93	-1864.62	-1915.28	-2406.01	-2886.96	-120.239	-275.574	-221.558
		-96.38	-1731.57	-2617.19	-1865.84	-1913.45	-2408.14	-2889.71	-110.474	-273.132	-217.285
		-96.36	-1737.98	-2616.27	-1872.56	-1917.42	-2409.97	-2889.1	-111.694	-280.457	-217.896
		-96.34	-1734.62	-2613.83	-1867.98	-1911.01	-2405.4	-2886.66	-110.168	-274.048	-221.558
		-96.32	-1733.09	-2619.63	-1865.84	-1915.28	-2406.31	-2885.13	-111.084	-275.879	-223.083
		-96.3	-1732.79	-2618.1	-1856.08	-1912.23	-2403.56	-2891.24	-109.863	-272.217	-220.947
		-96.28	-1736.45	-2617.49	-1859.13	-1915.28	-2406.01	-2889.1	-110.168	-281.372	-223.389
		-96.26	-1739.2	-2613.22	-1855.16	-1917.11	-2407.23	-2891.24	-109.253	-272.217	-216.37
		-96.24	-1735.53	-2610.17	-1855.47	-1915.89	-2405.4	-2896.73	-112	-278.625	-220.947
		-96.22	-1733.7	-2611.39	-1853.03	-1912.84	-2399.29	-2894.9	-107.117	-276.184	-219.421
		-96.2	-1736.45	-2610.47	-1854.25	-1911.01	-2402.34	-2890.93	-109.253	-284.729	-222.778
		-96.18	-1734.92	-2609.86	-1851.2	-1905.82	-2400.82	-2890.63	-108.337	-280.457	-221.252
		-96.16	-1742.55	-2609.86	-1854.25	-1903.99	-2399.6	-2892.76	-112	-281.982	-217.896
		-96.14	-1734.31	-2610.47	-1853.64	-1903.08	-2394.41	-2884.52	-111.694	-274.353	-223.083
		-96.12	-1737.06	-2604.68	-1855.47	-1903.99	-2395.94	-2886.05	-108.337	-276.184	-220.642
		-96.1	-1734.62	-2605.29	-1853.94	-1902.16	-2396.55	-2880.55	-109.863	-271.606	-215.149
		-96.08	-1738.59	-2605.29	-1856.69	-1904.3	-2393.8	-2886.66	-114.441	-274.353	-217.285
		-96.06	-1740.42	-2604.68	-1855.16	-1910.4	-2394.41	-2883	-115.356	-273.132	-221.558
		-96.04	-1734.01	-2605.59	-1855.47	-1908.57	-2394.1	-2884.22	-114.441	-272.827	-219.421
		-96.02	-1731.87	-2607.12	-1857.91	-1908.26	-2396.85	-2884.52	-113.525	-275.269	-223.083
		-96	-1730.04	-2607.42	-1855.47	-1903.69	-2405.09	-2884.52	-112	-273.743	-220.032
		-95.98	-1730.35	-2606.2	-1856.99	-1902.47	-2403.26	-2890.63	-111.084	-272.217	-223.694
		-95.96	-1730.96	-2605.59	-1855.16	-1901.55	-2403.26	-2884.52	-107.727	-275.269	-224.609
		-95.94	-1723.33	-2608.95	-1854.25	-1906.13	-2406.31	-2882.39	-111.694	-270.691	-218.811
		-95.92	-1724.85	-2611.69	-1844.18	-1906.74	-2404.48	-2879.03	-107.727	-271.912	-217.285
		-95.9	-1719.06	-2607.73	-1845.4	-1907.04	-2402.04	-2875.37	-109.863	-272.217	-216.675
		-95.88	-1724.24	-2600.71	-1846.92	-1906.13	-2398.68	-2875.37	-109.253	-272.827	-215.149
		-95.86	-1727.6	-2601.01	-1849.98	-1909.79	-2401.12	-2875.37	-113.22	-271.912	-214.233
		-95.84	-1727.91	-2601.93	-1851.2	-1903.38	-2393.19	-2877.2	-112.61	-278.015	-215.149
		-95.82	-1725.77	-2597.35	-1851.5	-1908.26	-2398.68	-2873.23	-115.967	-276.794	-214.233
		-95.8	-1724.55	-2599.49	-1852.42	-1910.4	-2391.97	-2876.89	-113.831	-276.489	-209.656
		-95.78	-1719.06	-2597.96	-1854.25	-1910.4	-2390.44	-2879.94	-113.22	-277.71	-215.149
		-95.76	-1726.68	-2595.83	-1854.55	-1909.18	-2391.36	-2874.45	-111.084	-278.015	-217.285
		-95.74	-1728.52	-2596.44	-1851.5	-1907.65	-2394.1	-2872.31	-111.389	-271.606	-221.863
		-95.72	-1729.43	-2599.79	-1856.08	-1903.38	-2389.53	-2871.09	-107.727	-278.931	-216.37
		-95.7	-1733.4	-2604.98	-1850.28	-1905.52	-2389.53	-2870.79	-110.168	-270.996	-215.149
		-95.68	-1729.74	-2605.59	-1858.83	-1904.6	-2386.17	-2871.7	-107.422	-269.775	-213.623
		-95.66	-1725.46	-2606.81	-1858.22	-1904.3	-2384.03	-2869.26	-107.727	-272.827	-216.064
		-95.64	-1723.02	-2598.57	-1855.16	-1904.91	-2384.64	-2870.48	-109.253	-271.606	-210.266
		-95.62	-1725.16	-2601.01	-1856.38	-1906.74	-2383.12	-2868.96	-107.422	-272.217	-213.623
		-95.6	-1728.21	-2596.74	-1854.25	-1904.6	-2383.42	-2874.45	-105.591	-272.827	-212.708
		-95.58	-1726.99	-2595.52	-1847.84	-1906.74	-2385.25	-2867.74	-109.253	-270.386	-213.013
		-95.56	-1722.11	-2593.38	-1847.23	-1901.25	-2383.73	-2871.09	-107.117	-271.301	-213.318
		-95.54	-1723.63	-2593.69	-1846.01	-1897.28	-2384.95	-2869.87	-104.675	-270.691	-213.928
		-95.52	-1728.82	-2591.25	-1847.84	-1897.58	-2384.64	-2875.37	-109.863	-269.775	-214.539
		-95.5	-1729.13	-2594.91	-1847.53	-1895.14	-2384.64	-2869.87	-108.643	-271.912	-216.98
		-95.48	-1727.6	-2592.16	-1851.2	-1889.65	-2382.81	-2875.37	-110.168	-267.334	-217.896
		-95.46	-1727.29	-2597.05	-1854.55	-1897.28	-2382.81	-2870.48	-108.032	-269.47	-219.727
		-95.44	-1723.02	-2593.69	-1855.77	-1898.19	-2378.23	-2869.57	-109.253	-270.691	-218.811
		-95.42	-1724.55	-2586.98	-1853.94	-1902.47	-2379.76	-2868.65	-107.727	-267.639	-216.064
		-95.4	-1720.58	-2586.98	-1849.06	-1904.3	-2376.1	-2869.26	-109.558	-267.944	-215.759
		-95.38	-1726.38	-2587.28	-1845.7	-1906.43	-2378.54	-2869.26	-105.591	-270.081	-212.097
		-95.36	-1720.89	-2583.92	-1844.18	-1900.33	-2374.27	-2870.79	-109.558	-269.775	-211.487
		-95.34	-1726.38	-2586.98	-1844.48	-1894.23	-2375.79	-2868.35	-109.253	-270.081	-210.571
		-95.32	-1725.77	-2585.14	-1844.18	-1892.7	-2374.88	-2869.57	-106.812	-268.25	-213.013
		-95.3	-1729.13	-2590.33	-1843.57	-1887.21	-2376.1	-2864.07	-105.896	-267.029	-208.74
		-95.28	-1726.07	-2591.86	-1842.35	-1888.43	-2369.69	-2866.82	-106.201	-269.165	-210.876
		-95.26	-1723.94	-2588.5	-1843.87	-1887.21	-2374.88	-2867.43	-105.896	-267.944	-208.74
		-95.24	-1720.28	-2585.14	-1849.67	-1892.7	-2369.69	-2866.52	-108.032	-267.639	-212.402
		-95.22	-1722.11	-2586.67	-1848.14	-1890.87	-2371.83	-2864.38	-104.98	-268.86	-210.571
		-95.2	-1723.02	-2586.36	-1841.74	-1890.87	-2374.27	-2862.55	-106.506	-266.724	-209.656
		-95.18	-1727.91	-2585.45	-1836.24	-1888.43	-2373.96	-2865.6	-108.032	-269.775	-212.402
		-95.16	-1729.74	-2582.09	-1834.11	-1888.43	-2374.27	-2862.55	-107.727	-265.808	-212.097
		-95.14	-1733.09	-2586.36	-1831.67	-1883.85	-2372.44	-2864.07	-108.948	-269.165	-215.149
		-95.12	-1734.92	-2586.98	-1836.85	-1887.51	-2371.52	-2861.02	-109.253	-268.25	-217.896
		-95.1	-1732.18	-2587.59	-1834.41	-1884.77	-2372.74	-2859.8	-108.948	-268.86	-215.454
		-95.08	-1730.96	-2588.2	-1839.6	-1890.56	-2369.69	-2859.5	-109.863	-271.301	-218.506
		-95.06	-1729.74	-2589.11	-1845.7	-1891.78	-2370	-2859.8	-109.558	-269.775	-217.59
		-95.04	-1727.91	-2581.79	-1843.26	-1887.21	-2370.91	-2860.41	-108.337	-267.944	-209.045
		-95.02	-1723.63	-2578.74	-1842.96	-1885.99	-2373.35	-2860.72	-109.558	-270.081	-213.623
		-95	-1723.02	-2575.68	-1845.7	-1889.04	-2366.33	-2858.28	-107.117	-273.743	-214.844
		-94.98	-1722.11	-2575.99	-1843.87	-1879.58	-2370.91	-2856.75	-108.032	-267.639	-211.182
		-94.96	-1724.55	-2576.29	-1842.96	-1885.99	-2365.72	-2859.19	-105.591	-267.639	-211.792
		-94.94	-1719.67	-2572.02	-1844.48	-1889.65	-2372.74	-2854	-107.117	-265.808	-208.74
		-94.92	-1719.06	-2570.5	-1843.26	-1889.95	-2368.77	-2852.78	-108.948	-272.827	-208.435
		-94.9	-1716.92	-2572.33	-1835.33	-1890.87	-2364.81	-2852.17	-108.337	-266.418	-208.435
		-94.88	-1719.36	-2573.24	-1842.35	-1880.49	-2366.64	-2856.14	-112	-264.893	-206.299
		-94.86	-1717.22	-2574.16	-1840.82	-1882.93	-2366.94	-2853.39	-118.408	-270.386	-209.656
		-94.84	-1724.85	-2576.6	-1839.9	-1880.19	-2367.86	-2856.14	-111.694	-274.963	-209.961
		-94.82	-1723.02	-2565.31	-1838.68	-1878.97	-2364.5	-2854.61	-111.694	-262.451	-208.435
		-94.8	-1719.67	-2572.33	-1835.63	-1880.49	-2364.5	-2851.87	-110.168	-267.639	-211.487
		-94.78	-1715.39	-2570.5	-1838.38	-1885.99	-2362.37	-2857.67	-113.831	-267.334	-208.13
		-94.76	-1717.22	-2570.19	-1833.8	-1880.49	-2360.53	-2854	-108.643	-269.165	-208.435
		-94.74	-1717.83	-2568.36	-1835.63	-1880.19	-2367.55	-2854.61	-104.065	-268.555	-209.351
		-94.72	-1715.39	-2569.58	-1838.38	-1878.05	-2361.45	-2850.04	-104.37	-270.081	-208.435
		-94.7	-1726.38	-2569.58	-1837.16	-1874.08	-2357.48	-2848.82	-103.149	-271.912	-207.214
		-94.68	-1723.33	-2572.94	-1831.36	-1867.07	-2362.06	-2849.73	-103.455	-265.198	-209.351
		-94.66	-1723.33	-2568.36	-1826.78	-1872.86	-2362.67	-2844.24	-110.168	-267.944	-207.825
		-94.64	-1718.75	-2570.19	-1826.48	-1879.88	-2361.76	-2841.19	-109.253	-259.094	-206.604
		-94.62	-1723.33	-2568.05	-1822.2	-1875	-2355.35	-2841.49	-108.948	-269.165	-209.656
		-94.6	-1718.75	-2569.27	-1818.85	-1878.97	-2355.35	-2842.71	-111.694	-257.874	-210.266
		-94.58	-1726.07	-2565.61	-1820.68	-1877.44	-2356.57	-2839.05	-104.675	-265.808	-207.214
		-94.56	-1724.55	-2569.58	-1820.07	-1885.38	-2354.13	-2838.75	-103.76	-262.146	-208.435
		-94.54	-1717.83	-2568.66	-1820.07	-1880.19	-2352.6	-2840.58	-103.149	-270.081	-207.825
		-94.52	-1714.48	-2568.36	-1823.12	-1883.85	-2355.65	-2838.75	-105.591	-259.705	-209.656
		-94.5	-1717.53	-2569.58	-1818.24	-1884.16	-2358.09	-2841.8	-101.013	-263.672	-209.656
		-94.48	-1718.14	-2567.75	-1819.15	-1888.73	-2363.89	-2840.88	-102.234	-263.977	-207.52
		-94.46	-1718.75	-2566.22	-1820.98	-1878.97	-2359.31	-2840.27	-103.76	-263.367	-206.909
		-94.44	-1723.63	-2565	-1817.63	-1880.19	-2359.62	-2840.58	-104.675	-262.451	-210.876
		-94.42	-1718.75	-2566.83	-1820.68	-1866.76	-2355.96	-2842.1	-103.149	-263.367	-208.74
		-94.4	-1712.65	-2565	-1821.59	-1873.78	-2359.31	-2841.19	-104.37	-263.062	-205.994
		-94.38	-1717.22	-2561.34	-1822.51	-1865.23	-2355.65	-2839.36	-106.201	-267.944	-206.604
		-94.36	-1720.89	-2566.22	-1821.9	-1868.9	-2358.09	-2840.27	-108.643	-269.775	-208.435
		-94.34	-1724.24	-2565.31	-1819.15	-1863.71	-2352.6	-2838.75	-107.117	-265.808	-208.13
		-94.32	-1720.89	-2562.56	-1824.95	-1869.2	-2355.35	-2843.02	-110.779	-262.146	-204.468
		-94.3	-1722.11	-2568.36	-1817.63	-1860.66	-2355.04	-2843.32	-106.506	-266.113	-207.825
		-94.28	-1724.85	-2569.27	-1823.43	-1859.74	-2351.99	-2839.36	-105.591	-261.23	-202.332
		-94.26	-1724.55	-2568.05	-1818.24	-1858.52	-2348.94	-2837.22	-101.318	-259.399	-205.383
		-94.24	-1727.91	-2567.75	-1823.43	-1858.22	-2350.46	-2837.22	-103.149	-264.587	-204.773
		-94.22	-1729.43	-2563.48	-1816.71	-1855.77	-2352.6	-2835.39	-101.318	-260.925	-206.299
		-94.2	-1720.89	-2561.34	-1820.98	-1856.38	-2345.58	-2835.08	-104.675	-263.062	-209.351
		-94.18	-1719.97	-2559.51	-1822.51	-1856.99	-2346.8	-2837.22	-100.708	-262.146	-207.214
		-94.16	-1717.53	-2558.29	-1824.34	-1857.6	-2346.19	-2836	-101.624	-259.094	-208.435
		-94.14	-1718.14	-2556.15	-1818.54	-1857.3	-2343.14	-2832.64	-101.013	-260.925	-203.552
		-94.12	-1712.34	-2556.46	-1827.09	-1859.74	-2341.61	-2835.69	-102.844	-266.724	-205.078
		-94.1	-1710.51	-2552.8	-1824.34	-1855.77	-2341.31	-2831.12	-100.708	-267.029	-205.688
		-94.08	-1705.93	-2552.49	-1824.34	-1858.52	-2339.17	-2832.03	-102.539	-266.418	-202.942
		-94.06	-1703.49	-2554.32	-1820.68	-1856.69	-2334.9	-2832.95	-102.844	-263.672	-209.961
		-94.04	-1707.76	-2551.57	-1819.76	-1853.03	-2338.26	-2836.3	-101.318	-260.925	-207.52
		-94.02	-1714.48	-2549.74	-1815.49	-1849.37	-2336.12	-2836.3	-103.455	-259.094	-213.928
		-94	-1707.46	-2551.27	-1814.58	-1848.45	-2336.73	-2836.91	-103.149	-262.451	-202.026
		-93.98	-1714.17	-2552.49	-1817.93	-1846.92	-2333.07	-2835.69	-102.539	-259.705	-203.857
		-93.96	-1708.98	-2555.24	-1818.54	-1839.6	-2333.68	-2832.34	-103.455	-262.146	-205.688
		-93.94	-1708.37	-2555.54	-1818.54	-1838.38	-2333.68	-2830.2	-104.98	-260.62	-202.942
		-93.92	-1710.82	-2557.98	-1819.76	-1836.55	-2333.68	-2828.06	-107.422	-260.315	-203.247
		-93.9	-1703.8	-2557.37	-1820.07	-1833.8	-2329.41	-2828.67	-105.591	-257.568	-204.163
		-93.88	-1697.69	-2559.81	-1813.66	-1835.33	-2330.02	-2827.76	-105.896	-259.705	-208.74
		-93.86	-1702.27	-2553.41	-1810.91	-1837.77	-2329.41	-2824.4	-107.117	-256.653	-202.637
		-93.84	-1701.05	-2551.88	-1809.69	-1836.24	-2325.74	-2824.71	-101.929	-259.094	-205.994
		-93.82	-1704.41	-2551.88	-1808.78	-1842.96	-2324.83	-2828.37	-104.37	-257.568	-209.045
		-93.8	-1713.26	-2550.66	-1810.61	-1845.7	-2323	-2831.42	-102.234	-258.179	-210.266
		-93.78	-1711.12	-2549.74	-1813.96	-1847.84	-2325.44	-2828.67	-100.708	-256.653	-204.163
		-93.76	-1708.98	-2549.74	-1816.41	-1841.74	-2323.61	-2830.81	-104.37	-259.094	-199.89
		-93.74	-1702.58	-2547.91	-1814.88	-1842.35	-2326.05	-2825.32	-101.013	-256.042	-205.994
		-93.72	-1709.9	-2547.3	-1817.32	-1841.43	-2326.66	-2825.32	-97.9614	-257.874	-202.332
		-93.7	-1705.02	-2547.61	-1816.1	-1840.52	-2324.83	-2825.93	-102.234	-264.893	-200.195
		-93.68	-1705.02	-2546.08	-1813.35	-1840.21	-2326.97	-2822.57	-99.4873	-259.094	-202.637
		-93.66	-1704.41	-2547.91	-1815.8	-1835.33	-2320.86	-2821.66	-98.2666	-265.503	-202.637
		-93.64	-1707.76	-2550.05	-1817.32	-1839.29	-2319.95	-2819.52	-97.9614	-260.925	-201.721
		-93.62	-1710.21	-2548.52	-1815.49	-1840.21	-2319.95	-2821.04	-100.098	-263.367	-204.468
		-93.6	-1704.1	-2545.47	-1815.8	-1850.28	-2320.25	-2822.57	-97.6562	-262.451	-207.52
		-93.58	-1702.27	-2545.78	-1820.68	-1851.5	-2319.95	-2820.74	-100.403	-263.672	-205.078
		-93.56	-1701.66	-2545.47	-1817.02	-1853.64	-2322.08	-2815.55	-99.7925	-256.958	-207.825
		-93.54	-1702.88	-2547	-1814.88	-1849.37	-2324.83	-2821.04	-98.877	-258.179	-201.721
		-93.52	-1701.05	-2543.03	-1813.66	-1846.01	-2326.05	-2824.1	-100.403	-258.179	-199.89
		-93.5	-1700.44	-2544.56	-1817.63	-1844.18	-2327.58	-2821.96	-97.9614	-253.906	-202.637
		-93.48	-1695.56	-2540.59	-1813.96	-1841.43	-2325.74	-2827.76	-97.3511	-259.399	-198.975
		-93.46	-1699.22	-2539.98	-1810.91	-1838.07	-2322.69	-2827.76	-100.403	-255.432	-200.806
		-93.44	-1700.74	-2538.15	-1809.39	-1837.77	-2326.66	-2826.23	-98.2666	-254.517	-201.721
		-93.42	-1697.69	-2548.22	-1811.83	-1839.9	-2324.22	-2824.1	-97.9614	-255.127	-200.195
		-93.4	-1700.44	-2543.03	-1812.74	-1843.57	-2325.74	-2822.27	-101.318	-255.127	-199.89
		-93.38	-1701.05	-2539.67	-1815.19	-1846.92	-2328.19	-2820.74	-99.4873	-252.686	-201.111
		-93.36	-1693.73	-2537.84	-1813.96	-1845.09	-2325.44	-2822.88	-100.708	-254.822	-200.806
		-93.34	-1693.12	-2537.84	-1815.49	-1836.24	-2327.27	-2820.13	-104.065	-255.737	-201.416
		-93.32	-1690.98	-2535.71	-1813.96	-1833.5	-2325.74	-2820.13	-104.37	-254.517	-200.806
		-93.3	-1692.2	-2533.26	-1818.54	-1833.8	-2324.83	-2819.21	-101.624	-256.653	-205.078
		-93.28	-1696.78	-2534.79	-1816.71	-1830.44	-2322.08	-2817.38	-104.98	-253.296	-207.214
		-93.26	-1697.69	-2538.15	-1820.07	-1832.28	-2323	-2813.42	-102.539	-254.517	-207.52
		-93.24	-1693.73	-2543.03	-1813.35	-1831.05	-2322.39	-2814.03	-100.708	-253.906	-204.468
		-93.22	-1702.88	-2543.64	-1813.35	-1831.36	-2319.64	-2814.03	-102.844	-251.16	-206.299
		-93.2	-1700.74	-2539.98	-1812.74	-1832.28	-2320.25	-2808.53	-103.455	-252.38	-203.552
		-93.18	-1695.56	-2534.48	-1810.61	-1830.44	-2317.81	-2814.94	-102.539	-252.686	-200.5
		-93.16	-1693.12	-2534.79	-1809.39	-1827.09	-2314.76	-2808.84	-104.065	-251.77	-203.552
		-93.14	-1694.03	-2532.65	-1812.44	-1827.7	-2313.54	-2807.92	-104.675	-252.686	-201.721
		-93.12	-1691.89	-2532.65	-1814.27	-1826.17	-2313.23	-2804.57	-106.812	-250.244	-198.669
		-93.1	-1691.28	-2526.55	-1814.88	-1826.48	-2307.43	-2806.4	-102.844	-253.906	-201.111
		-93.08	-1690.98	-2528.99	-1810.91	-1821.59	-2307.43	-2803.96	-106.812	-252.991	-199.28
		-93.06	-1696.78	-2536.01	-1806.95	-1826.17	-2304.99	-2804.87	-100.403	-256.042	-200.5
		-93.04	-1695.86	-2527.16	-1809.39	-1828.92	-2301.33	-2804.26	-105.591	-250.244	-199.585
		-93.02	-1690.98	-2535.1	-1804.5	-1826.78	-2303.47	-2802.43	-105.286	-252.075	-201.111
		-93	-1690.06	-2538.15	-1801.45	-1818.54	-2304.38	-2802.73	-103.149	-251.77	-199.28
		-92.98	-1690.67	-2531.13	-1804.2	-1825.87	-2301.94	-2803.04	-103.76	-252.686	-201.111
		-92.96	-1689.45	-2528.69	-1803.59	-1822.51	-2300.42	-2800.29	-109.253	-251.77	-199.585
		-92.94	-1693.73	-2532.35	-1805.11	-1819.76	-2299.19	-2799.38	-103.455	-252.075	-199.89
		-92.92	-1693.12	-2524.11	-1810.61	-1820.07	-2300.11	-2801.51	-108.337	-250.549	-203.857
		-92.9	-1696.17	-2523.8	-1809.39	-1825.56	-2303.47	-2802.12	-102.539	-253.906	-199.28
		-92.88	-1698.61	-2532.04	-1801.76	-1821.29	-2297.67	-2800.9	-104.98	-251.465	-201.721
		-92.86	-1693.42	-2528.08	-1802.06	-1821.59	-2303.47	-2802.73	-98.2666	-257.263	-200.5
		-92.84	-1688.54	-2529.91	-1802.98	-1816.1	-2299.19	-2801.21	-100.098	-245.667	-200.5
		-92.82	-1688.84	-2530.21	-1798.1	-1820.07	-2303.16	-2796.94	-97.9614	-259.705	-198.059
		-92.8	-1687.01	-2527.47	-1794.43	-1807.56	-2303.16	-2801.51	-97.9614	-255.737	-199.28
		-92.78	-1685.18	-2525.94	-1792.91	-1811.22	-2306.52	-2794.49	-98.2666	-257.568	-202.332
		-92.76	-1690.06	-2525.33	-1801.76	-1811.22	-2301.64	-2800.6	-98.2666	-260.62	-200.806
		-92.74	-1687.01	-2524.41	-1800.23	-1808.47	-2302.86	-2797.55	-100.403	-260.62	-201.416
		-92.72	-1683.65	-2524.72	-1798.1	-1806.03	-2301.03	-2803.96	-101.013	-253.601	-201.721
		-92.7	-1679.69	-2522.89	-1796.88	-1806.34	-2301.64	-2800.6	-98.5718	-256.653	-202.026
		-92.68	-1683.96	-2520.75	-1793.82	-1809.08	-2304.38	-2800.29	-97.9614	-262.146	-200.806
		-92.66	-1681.21	-2517.7	-1799.93	-1811.22	-2301.33	-2794.8	-96.7407	-255.737	-202.942
		-92.64	-1679.38	-2521.36	-1802.06	-1813.66	-2304.69	-2792.05	-100.403	-257.874	-201.416
		-92.62	-1684.27	-2512.51	-1802.06	-1809.08	-2299.5	-2792.36	-100.403	-256.958	-204.468
		-92.6	-1677.86	-2517.09	-1800.84	-1812.74	-2294.01	-2789	-99.4873	-254.211	-199.28
		-92.58	-1673.58	-2514.65	-1798.71	-1812.44	-2296.75	-2788.09	-106.201	-251.16	-202.332
		-92.56	-1673.28	-2515.26	-1799.62	-1812.74	-2294.01	-2790.53	-104.675	-249.023	-201.721
		-92.54	-1673.28	-2514.95	-1799.93	-1810.3	-2294.01	-2791.75	-101.624	-249.634	-201.111
		-92.52	-1670.53	-2514.34	-1804.2	-1816.1	-2294.92	-2790.22	-102.539	-250.854	-201.111
		-92.5	-1675.72	-2509.77	-1801.15	-1812.74	-2291.87	-2789.61	-99.1821	-252.075	-200.5
		-92.48	-1676.33	-2511.6	-1800.54	-1814.27	-2294.31	-2789	-103.455	-247.192	-198.669
		-92.46	-1669.62	-2510.38	-1799.93	-1812.74	-2294.62	-2786.56	-100.708	-252.075	-199.28
		-92.44	-1665.04	-2509.77	-1799.93	-1814.88	-2293.4	-2786.87	-101.318	-249.939	-197.449
		-92.42	-1665.95	-2510.07	-1796.57	-1806.34	-2291.26	-2785.03	-101.013	-249.634	-198.975
		-92.4	-1665.65	-2511.6	-1795.04	-1815.8	-2298.28	-2781.37	-102.844	-252.075	-199.89
		-92.38	-1666.56	-2508.24	-1792.91	-1813.66	-2298.89	-2781.37	-101.624	-252.991	-199.585
		-92.36	-1666.56	-2510.07	-1791.69	-1813.66	-2289.12	-2780.46	-101.929	-254.211	-199.89
		-92.34	-1662.6	-2506.41	-1788.02	-1811.52	-2292.48	-2781.68	-102.234	-252.686	-205.383
		-92.32	-1665.34	-2507.02	-1789.86	-1812.74	-2294.92	-2783.2	-104.675	-245.667	-204.163
		-92.3	-1663.21	-2507.32	-1788.94	-1802.67	-2291.56	-2783.2	-105.286	-249.634	-202.026
		-92.28	-1669.31	-2506.41	-1791.08	-1804.81	-2292.79	-2786.87	-110.168	-244.446	-206.604
		-92.26	-1672.06	-2505.19	-1792.91	-1800.84	-2288.21	-2790.53	-101.929	-245.667	-199.89
		-92.24	-1673.28	-2507.02	-1796.26	-1801.45	-2286.68	-2789.61	-104.98	-245.972	-204.773
		-92.22	-1670.53	-2504.27	-1796.57	-1798.71	-2289.12	-2788.39	-103.149	-249.023	-203.552
		-92.2	-1666.56	-2506.1	-1796.57	-1800.54	-2287.6	-2784.12	-100.403	-245.972	-196.533
		-92.18	-1668.09	-2505.8	-1801.15	-1796.57	-2289.73	-2780.46	-101.013	-250.854	-194.092
		-92.16	-1670.53	-2507.32	-1798.4	-1800.84	-2287.6	-2780.76	-102.234	-243.53	-197.144
		-92.14	-1664.12	-2511.29	-1796.26	-1795.35	-2286.07	-2778.93	-102.539	-249.939	-192.566
		-92.12	-1663.51	-2509.77	-1796.57	-1791.38	-2288.82	-2781.37	-104.065	-252.686	-191.345
		-92.1	-1662.29	-2508.54	-1792.3	-1792.91	-2288.51	-2776.49	-99.1821	-254.517	-191.345
		-92.08	-1665.04	-2505.8	-1788.64	-1795.04	-2292.79	-2780.46	-99.4873	-252.991	-187.378
		-92.06	-1671.14	-2502.75	-1784.97	-1794.43	-2294.31	-2776.49	-97.6562	-247.192	-194.702
		-92.04	-1674.19	-2499.08	-1785.28	-1797.49	-2293.09	-2777.4	-97.0459	-245.972	-188.293
		-92.02	-1670.84	-2500.61	-1782.84	-1797.18	-2293.4	-2773.44	-95.8252	-251.465	-195.618
		-92	-1670.84	-2499.08	-1788.64	-1795.65	-2290.04	-2774.35	-98.877	-246.582	-197.754
		-91.98	-1669.31	-2501.22	-1787.41	-1790.16	-2286.07	-2775.27	-99.4873	-247.803	-193.481
		-91.96	-1672.97	-2498.47	-1787.72	-1788.33	-2289.12	-2775.27	-99.1821	-247.192	-197.449
		-91.94	-1671.14	-2497.56	-1785.58	-1785.89	-2290.95	-2772.22	-105.286	-247.498	-195.923
		-91.92	-1662.29	-2500.31	-1785.58	-1786.8	-2286.99	-2770.08	-104.37	-247.803	-194.092
		-91.9	-1668.09	-2496.34	-1784.06	-1787.41	-2285.77	-2768.86	-104.675	-246.887	-191.65
		-91.88	-1666.56	-2496.34	-1786.19	-1785.89	-2283.02	-2770.08	-105.896	-245.667	-189.209
		-91.86	-1666.56	-2497.56	-1787.11	-1786.8	-2282.1	-2771.61	-102.539	-245.972	-188.599
		-91.84	-1670.53	-2497.86	-1786.5	-1785.58	-2281.49	-2764.59	-99.7925	-245.972	-190.735
		-91.82	-1669.31	-2497.56	-1787.72	-1784.06	-2281.19	-2769.78	-103.455	-243.53	-189.514
		-91.8	-1664.12	-2499.08	-1786.19	-1786.8	-2276.92	-2763.37	-97.3511	-245.667	-188.293
		-91.78	-1661.68	-2500.61	-1784.36	-1786.19	-2280.88	-2765.5	-101.624	-242.004	-191.65
		-91.76	-1662.29	-2496.95	-1786.8	-1789.25	-2277.53	-2763.67	-98.877	-244.141	-194.092
		-91.74	-1661.07	-2495.42	-1785.58	-1789.86	-2279.36	-2770.69	-101.624	-246.277	-196.228
		-91.72	-1659.55	-2489.01	-1783.75	-1795.35	-2276.61	-2767.64	-98.2666	-245.972	-188.599
		-91.7	-1661.07	-2495.12	-1779.79	-1791.69	-2277.53	-2765.81	-99.1821	-248.413	-194.092
		-91.68	-1665.34	-2492.98	-1780.4	-1790.47	-2274.17	-2758.48	-97.0459	-249.329	-189.514
		-91.66	-1664.43	-2491.76	-1778.87	-1786.5	-2274.78	-2765.5	-99.7925	-249.329	-187.988
		-91.64	-1658.02	-2489.93	-1782.84	-1782.23	-2273.56	-2763.67	-96.1304	-250.244	-187.378
		-91.62	-1656.19	-2493.59	-1781.92	-1781.92	-2272.64	-2763.06	-100.708	-241.394	-189.209
		-91.6	-1660.16	-2490.23	-1780.7	-1778.56	-2273.86	-2760.62	-103.455	-246.582	-187.378
		-91.58	-1656.49	-2495.12	-1781.62	-1780.4	-2272.34	-2763.67	-102.844	-242.615	-187.988
		-91.56	-1656.49	-2488.71	-1784.36	-1775.51	-2271.73	-2764.28	-101.624	-244.446	-189.209
		-91.54	-1655.27	-2492.37	-1784.06	-1775.21	-2269.9	-2757.87	-101.929	-239.563	-188.599
		-91.52	-1658.63	-2492.68	-1784.97	-1776.43	-2267.46	-2760.01	-103.149	-243.225	-190.43
		-91.5	-1653.75	-2487.79	-1782.84	-1780.7	-2265.93	-2760.62	-101.013	-242.92	-196.228
		-91.48	-1656.19	-2486.88	-1784.67	-1774.29	-2268.07	-2767.03	-100.098	-240.479	-192.261
		-91.46	-1654.05	-2485.35	-1776.73	-1771.85	-2265.63	-2756.35	-100.708	-241.089	-187.988
		-91.44	-1657.41	-2487.49	-1772.77	-1772.46	-2265.32	-2753.91	-101.318	-239.868	-191.04
		-91.42	-1655.58	-2481.69	-1772.46	-1780.09	-2269.9	-2752.99	-100.708	-242.615	-188.293
		-91.4	-1654.97	-2487.18	-1767.58	-1776.43	-2266.24	-2752.38	-103.149	-242.92	-189.514
		-91.38	-1649.78	-2482.6	-1765.75	-1774.9	-2266.85	-2752.08	-103.149	-243.53	-188.599
		-91.36	-1654.97	-2484.74	-1766.36	-1780.09	-2264.1	-2748.72	-104.98	-241.089	-188.599
		-91.34	-1649.78	-2488.1	-1765.75	-1776.43	-2265.01	-2749.33	-102.844	-244.141	-189.514
		-91.32	-1654.97	-2492.07	-1767.88	-1775.51	-2261.96	-2749.94	-100.098	-242.31	-190.125
		-91.3	-1650.09	-2483.83	-1767.58	-1777.34	-2263.49	-2755.13	-101.013	-245.361	-187.683
		-91.28	-1652.22	-2480.47	-1773.07	-1771.55	-2259.22	-2747.19	-100.403	-243.225	-188.904
		-91.26	-1650.09	-2478.33	-1772.16	-1768.8	-2261.05	-2746.28	-99.1821	-243.225	-188.599
		-91.24	-1658.33	-2483.83	-1775.21	-1767.27	-2257.69	-2744.75	-99.4873	-240.784	-186.768
		-91.22	-1651.61	-2478.33	-1764.22	-1769.41	-2255.25	-2743.84	-102.844	-246.887	-188.904
		-91.2	-1654.36	-2478.94	-1763.31	-1769.71	-2253.42	-2741.7	-101.013	-242.31	-188.293
		-91.18	-1652.22	-2480.77	-1756.29	-1769.71	-2255.25	-2742.31	-101.318	-240.784	-190.43
		-91.16	-1650.7	-2478.94	-1759.64	-1777.95	-2252.81	-2746.58	-98.2666	-245.056	-191.345
		-91.14	-1652.83	-2485.96	-1757.2	-1777.04	-2252.2	-2745.06	-98.877	-244.141	-191.04
		-91.12	-1654.36	-2483.52	-1758.12	-1777.04	-2252.2	-2746.28	-95.52	-241.699	-185.547
		-91.1	-1653.44	-2478.64	-1759.03	-1775.21	-2253.72	-2747.19	-101.624	-243.53	-187.073
		-91.08	-1657.41	-2474.98	-1765.75	-1778.87	-2247.31	-2744.75	-101.013	-245.361	-186.768
		-91.06	-1655.27	-2477.42	-1769.1	-1774.6	-2249.45	-2740.78	-97.0459	-241.089	-185.852
		-91.04	-1650.7	-2482.91	-1770.63	-1777.34	-2248.54	-2742	-101.013	-248.108	-186.157
		-91.02	-1648.86	-2474.98	-1767.27	-1778.26	-2244.57	-2739.56	-101.318	-246.582	-182.8
		-91	-1650.7	-2472.23	-1770.02	-1779.17	-2242.43	-2739.26	-95.52	-247.498	-184.631
		-90.98	-1650.39	-2469.79	-1767.88	-1781.31	-2242.74	-2737.73	-102.844	-246.887	-188.904
		-90.96	-1648.56	-2470.4	-1769.41	-1779.79	-2237.85	-2736.51	-97.6562	-249.023	-185.547
		-90.94	-1650.09	-2469.79	-1769.1	-1777.34	-2247.92	-2732.85	-100.098	-246.582	-181.274
		-90.92	-1648.25	-2470.09	-1762.7	-1778.87	-2244.26	-2732.54	-97.9614	-244.141	-185.852
		-90.9	-1647.34	-2467.65	-1763	-1780.09	-2245.48	-2733.46	-105.896	-243.53	-183.716
		-90.88	-1643.98	-2469.18	-1772.46	-1779.48	-2239.69	-2727.97	-95.52	-238.647	-184.021
		-90.86	-1644.59	-2469.48	-1759.34	-1777.04	-2244.57	-2730.41	-103.455	-244.446	-181.885
		-90.84	-1642.15	-2472.23	-1760.25	-1775.82	-2244.26	-2727.05	-105.286	-238.953	-183.716
		-90.82	-1646.42	-2470.7	-1765.75	-1772.16	-2238.46	-2731.93	-100.708	-239.563	-185.547
		-90.8	-1648.25	-2469.18	-1760.86	-1772.46	-2244.26	-2730.1	-101.318	-238.342	-184.937
		-90.78	-1646.73	-2472.53	-1764.22	-1777.95	-2243.96	-2729.49	-103.76	-238.342	-181.274
		-90.76	-1650.7	-2472.84	-1766.05	-1772.46	-2243.35	-2728.58	-100.403	-233.765	-184.326
		-90.74	-1647.95	-2468.26	-1762.39	-1768.49	-2232.36	-2733.46	-100.708	-238.953	-182.19
		-90.72	-1645.2	-2471.92	-1764.83	-1779.48	-2233.89	-2727.05	-102.539	-236.511	-181.58
		-90.7	-1644.29	-2470.4	-1764.53	-1776.73	-2232.06	-2725.83	-101.624	-240.479	-183.105
		-90.68	-1644.9	-2471.92	-1766.66	-1772.77	-2240.6	-2725.22	-101.624	-238.037	-180.664
		-90.66	-1640.32	-2468.87	-1757.2	-1767.88	-2240.6	-2725.22	-100.403	-239.868	-177.917
		-90.64	-1644.9	-2470.4	-1758.73	-1767.27	-2242.43	-2722.78	-105.286	-239.563	-182.8
		-90.62	-1642.15	-2464.29	-1755.37	-1767.58	-2240.91	-2725.83	-96.4355	-233.459	-182.8
		-90.6	-1639.71	-2469.18	-1758.42	-1767.58	-2237.55	-2724	-93.3838	-238.342	-181.885
		-90.58	-1634.83	-2462.46	-1755.37	-1770.94	-2236.63	-2722.47	-99.1821	-237.427	-181.885
		-90.56	-1642.15	-2463.99	-1756.59	-1771.85	-2237.55	-2725.52	-92.4683	-244.141	-183.411
		-90.54	-1641.85	-2464.9	-1759.95	-1771.55	-2237.24	-2726.44	-96.4355	-238.037	-186.157
		-90.52	-1640.93	-2468.57	-1753.54	-1770.32	-2240.91	-2727.36	-93.3838	-234.375	-182.495
		-90.5	-1644.29	-2464.29	-1759.95	-1771.24	-2236.02	-2721.25	-93.3838	-246.887	-181.58
		-90.48	-1640.32	-2466.43	-1755.07	-1768.8	-2234.5	-2726.14	-92.4683	-243.225	-182.495
		-90.46	-1635.74	-2462.46	-1752.01	-1767.27	-2229.61	-2727.05	-92.1631	-239.868	-181.885
		-90.44	-1637.88	-2464.29	-1748.66	-1766.66	-2235.41	-2728.58	-96.7407	-242.92	-180.664
		-90.42	-1632.69	-2462.77	-1747.13	-1759.34	-2232.67	-2720.95	-94.9097	-241.089	-180.969
		-90.4	-1635.13	-2462.46	-1743.77	-1759.64	-2238.46	-2724.3	-96.1304	-237.427	-181.274
		-90.38	-1638.79	-2459.41	-1740.11	-1756.59	-2228.39	-2720.34	-97.3511	-239.868	-179.443
		-90.36	-1632.69	-2462.46	-1745.3	-1760.25	-2235.41	-2720.64	-102.539	-238.342	-177.917
		-90.34	-1626.28	-2460.63	-1747.13	-1759.64	-2225.95	-2719.42	-96.4355	-235.901	-180.664
		-90.32	-1630.25	-2460.94	-1743.47	-1763.92	-2229.31	-2721.25	-94.6045	-238.647	-180.359
		-90.3	-1631.77	-2465.52	-1752.01	-1761.47	-2222.29	-2719.73	-96.1304	-238.037	-177.612
		-90.28	-1628.42	-2466.13	-1745.91	-1760.86	-2226.56	-2720.34	-95.2148	-238.342	-178.528
		-90.26	-1632.69	-2465.21	-1748.35	-1765.44	-2220.76	-2719.73	-98.2666	-238.037	-174.561
		-90.24	-1628.72	-2464.6	-1745.61	-1761.17	-2225.65	-2716.37	-93.9941	-234.375	-175.476
		-90.22	-1624.45	-2460.33	-1747.74	-1760.86	-2222.29	-2717.9	-98.877	-238.647	-177.002
		-90.2	-1625.98	-2461.24	-1746.22	-1762.39	-2225.65	-2715.15	-92.7734	-244.446	-177.307
		-90.18	-1626.28	-2457.89	-1745.61	-1760.86	-2225.34	-2716.67	-97.0459	-240.173	-183.105
		-90.16	-1629.03	-2456.05	-1744.69	-1763	-2223.82	-2716.06	-91.5527	-238.647	-188.904
		-90.14	-1632.39	-2457.58	-1745.91	-1762.7	-2226.87	-2716.37	-92.1631	-235.596	-184.021
		-90.12	-1629.33	-2459.41	-1744.69	-1765.14	-2232.36	-2717.9	-88.501	-234.07	-184.021
		-90.1	-1630.25	-2456.36	-1744.38	-1759.03	-2230.22	-2720.64	-91.2476	-234.375	-184.631
		-90.08	-1633	-2454.22	-1741.94	-1755.07	-2231.14	-2715.76	-91.2476	-237.122	-176.086
		-90.06	-1634.83	-2454.22	-1743.77	-1751.71	-2230.22	-2713.01	-92.4683	-235.291	-176.086
		-90.04	-1635.13	-2453.61	-1745.3	-1748.35	-2223.51	-2707.52	-95.2148	-235.901	-177.917
		-90.02	-1625.67	-2452.39	-1739.5	-1750.18	-2222.6	-2702.94	-96.1304	-233.154	-178.833
		-90	-1624.15	-2453.92	-1742.25	-1748.66	-2221.37	-2703.86	-91.5527	-234.375	-174.561
		-89.98	-1619.26	-2452.39	-1742.86	-1748.05	-2220.76	-2704.47	-96.1304	-235.901	-175.781
		-89.96	-1614.99	-2452.09	-1742.86	-1748.05	-2220.15	-2702.03	-89.7217	-235.291	-180.359
		-89.94	-1616.82	-2452.39	-1741.94	-1750.79	-2222.9	-2703.55	-90.0269	-235.291	-179.138
		-89.92	-1611.63	-2445.07	-1737.67	-1753.85	-2220.76	-2705.99	-92.1631	-234.375	-181.58
		-89.9	-1598.82	-2450.56	-1739.81	-1753.85	-2218.63	-2706.3	-89.7217	-235.596	-175.781
		-89.88	-1607.06	-2448.43	-1737.98	-1756.59	-2218.02	-2707.82	-88.501	-235.291	-178.223
		-89.86	-1606.75	-2448.73	-1737.67	-1755.07	-2216.8	-2709.96	-91.5527	-237.122	-179.138
		-89.84	-1604.61	-2447.2	-1737.67	-1753.23	-2213.44	-2709.96	-91.5527	-238.953	-173.035
		-89.82	-1610.72	-2445.07	-1738.28	-1752.93	-2214.97	-2711.18	-91.5527	-235.596	-178.528
		-89.8	-1608.89	-2438.66	-1738.28	-1755.07	-2212.52	-2710.88	-92.7734	-240.479	-177.612
		-89.78	-1604	-2438.96	-1738.59	-1750.79	-2209.17	-2702.03	-93.0786	-242.004	-176.392
		-89.76	-1610.41	-2441.41	-1741.03	-1751.1	-2208.86	-2704.47	-93.3838	-239.563	-178.528
		-89.74	-1612.24	-2436.83	-1740.42	-1747.13	-2208.56	-2698.67	-95.2148	-241.394	-183.716
		-89.72	-1610.72	-2436.52	-1742.55	-1745.3	-2211.3	-2697.45	-95.8252	-236.816	-179.138
		-89.7	-1609.19	-2439.27	-1742.55	-1744.08	-2208.56	-2697.75	-92.7734	-242.004	-179.749
		-89.68	-1610.41	-2439.58	-1741.33	-1749.27	-2210.69	-2701.11	-95.52	-234.985	-178.528
		-89.66	-1609.19	-2440.8	-1744.69	-1746.52	-2206.12	-2693.79	-95.2148	-238.037	-176.086
		-89.64	-1613.77	-2439.88	-1749.27	-1747.44	-2212.22	-2694.4	-94.2993	-237.427	-173.95
		-89.62	-1610.11	-2443.24	-1742.25	-1749.57	-2207.64	-2698.97	-92.7734	-237.122	-175.781
		-89.6	-1606.45	-2438.66	-1739.5	-1749.57	-2205.51	-2692.26	-92.4683	-236.206	-173.95
		-89.58	-1603.7	-2447.51	-1734.31	-1752.62	-2208.56	-2691.96	-92.1631	-235.596	-174.866
		-89.56	-1605.22	-2439.88	-1735.23	-1758.73	-2211.91	-2695.31	-89.1113	-235.291	-173.645
		-89.54	-1605.83	-2434.69	-1731.87	-1757.2	-2209.17	-2695.92	-91.8579	-236.816	-172.729
		-89.52	-1603.39	-2435.91	-1728.82	-1748.05	-2207.34	-2688.29	-90.6372	-233.765	-172.119
		-89.5	-1606.75	-2436.52	-1727.91	-1745.91	-2209.17	-2684.63	-89.4165	-233.459	-178.528
		-89.48	-1601.26	-2435.3	-1726.38	-1744.38	-2207.34	-2687.99	-89.7217	-235.596	-177.002
		-89.46	-1600.04	-2436.83	-1725.77	-1745.3	-2210.08	-2690.43	-93.689	-235.596	-178.223
		-89.44	-1602.48	-2437.13	-1721.5	-1743.77	-2211	-2699.58	-90.9424	-234.985	-177.307
		-89.42	-1609.19	-2432.56	-1725.46	-1747.13	-2208.25	-2692.57	-94.2993	-238.342	-170.593
		-89.4	-1606.14	-2434.08	-1722.11	-1745	-2202.45	-2691.35	-91.5527	-234.375	-173.95
		-89.38	-1604.61	-2430.11	-1727.29	-1744.08	-2206.42	-2691.96	-91.2476	-231.934	-172.729
		-89.36	-1602.78	-2435.91	-1728.82	-1749.27	-2203.98	-2690.12	-92.7734	-234.07	-173.34
		-89.34	-1607.06	-2434.39	-1723.33	-1747.44	-2204.59	-2690.12	-93.689	-234.375	-175.476
		-89.32	-1604.31	-2431.95	-1722.72	-1741.33	-2202.15	-2688.29	-93.689	-233.154	-174.866
		-89.3	-1606.14	-2425.23	-1721.19	-1744.08	-2208.56	-2689.21	-91.2476	-229.797	-173.34
		-89.28	-1604.31	-2426.45	-1718.75	-1745	-2205.2	-2688.29	-92.1631	-231.934	-172.119
		-89.26	-1609.5	-2425.54	-1718.75	-1748.05	-2209.78	-2685.85	-90.0269	-231.323	-174.866
		-89.24	-1607.06	-2427.37	-1714.17	-1744.38	-2203.98	-2685.24	-88.1958	-231.323	-170.288
		-89.22	-1614.99	-2427.67	-1713.26	-1745.61	-2208.56	-2683.41	-90.6372	-226.135	-171.814
		-89.2	-1609.8	-2425.23	-1710.82	-1743.77	-2208.25	-2687.68	-92.1631	-229.797	-176.697
		-89.18	-1605.22	-2430.42	-1716	-1747.13	-2207.95	-2684.02	-86.9751	-231.018	-178.223
		-89.16	-1605.83	-2432.25	-1717.53	-1748.96	-2205.51	-2682.19	-90.0269	-230.713	-178.528
		-89.14	-1600.95	-2431.03	-1715.7	-1740.42	-2206.42	-2680.66	-89.7217	-227.661	-176.697
		-89.12	-1600.34	-2428.89	-1714.78	-1739.81	-2207.34	-2680.97	-91.8579	-233.765	-169.983
		-89.1	-1601.26	-2421.26	-1718.14	-1743.47	-2208.56	-2679.75	-93.3838	-231.018	-177.307
		-89.08	-1602.48	-2421.88	-1718.14	-1732.79	-2201.54	-2680.66	-93.9941	-230.103	-172.119
		-89.06	-1604.61	-2424.32	-1722.11	-1734.92	-2197.88	-2676.7	-94.2993	-232.239	-171.814
		-89.04	-1610.72	-2419.74	-1723.02	-1735.84	-2202.15	-2678.53	-94.9097	-229.797	-171.509
		-89.02	-1611.02	-2420.04	-1719.97	-1738.28	-2202.76	-2678.53	-93.9941	-232.544	-171.814
		-89	-1607.67	-2416.69	-1724.85	-1741.94	-2196.66	-2677.61	-95.2148	-232.239	-169.067
		-88.98	-1605.83	-2419.74	-1725.46	-1742.25	-2202.45	-2677.92	-94.9097	-230.713	-170.593
		-88.96	-1605.83	-2420.35	-1719.67	-1736.45	-2199.1	-2676.39	-93.3838	-230.713	-168.762
		-88.94	-1603.09	-2421.26	-1716	-1743.77	-2194.52	-2674.26	-92.7734	-231.628	-170.898
		-88.92	-1607.67	-2420.96	-1720.89	-1737.06	-2196.66	-2675.78	-93.689	-229.187	-171.204
		-88.9	-1603.7	-2415.16	-1718.14	-1737.06	-2195.13	-2675.48	-93.9941	-237.122	-170.593
		-88.88	-1611.63	-2416.08	-1712.95	-1736.15	-2193.91	-2676.7	-95.2148	-228.271	-171.509
		-88.86	-1609.5	-2415.47	-1717.22	-1735.53	-2195.13	-2677	-93.0786	-240.173	-164.795
		-88.84	-1601.56	-2415.47	-1720.89	-1738.28	-2194.52	-2676.7	-96.1304	-236.816	-169.678
		-88.82	-1599.73	-2413.33	-1731.57	-1738.28	-2200.01	-2676.7	-93.689	-238.342	-166.626
		-88.8	-1598.21	-2414.86	-1722.11	-1741.64	-2193.91	-2675.48	-93.0786	-237.732	-168.457
		-88.78	-1596.37	-2411.19	-1721.5	-1738.59	-2196.96	-2674.26	-92.7734	-235.596	-167.847
		-88.76	-1600.34	-2411.8	-1726.07	-1735.84	-2198.49	-2676.39	-94.6045	-233.154	-170.898
		-88.74	-1602.17	-2409.06	-1729.13	-1737.06	-2195.43	-2671.81	-89.7217	-233.154	-170.898
		-88.72	-1601.56	-2406.31	-1723.33	-1733.4	-2202.15	-2673.95	-93.3838	-228.271	-171.204
		-88.7	-1597.9	-2407.53	-1727.6	-1726.99	-2203.67	-2672.12	-92.1631	-234.07	-167.542
		-88.68	-1598.21	-2406.01	-1717.53	-1739.2	-2201.54	-2671.81	-93.9941	-229.797	-171.509
		-88.66	-1598.21	-2405.7	-1718.14	-1734.31	-2194.52	-2670.59	-93.689	-228.882	-172.424
		-88.64	-1597.29	-2410.58	-1720.28	-1730.96	-2191.47	-2670.29	-96.4355	-231.018	-179.138
		-88.62	-1596.98	-2406.92	-1720.89	-1731.57	-2194.82	-2673.95	-91.5527	-231.323	-171.814
		-88.6	-1593.32	-2410.89	-1713.26	-1732.18	-2187.19	-2674.26	-91.8579	-227.661	-174.866
		-88.58	-1599.73	-2408.45	-1715.7	-1729.74	-2190.55	-2673.34	-88.8062	-238.037	-177.917
		-88.56	-1592.71	-2409.97	-1707.15	-1733.7	-2189.33	-2673.65	-93.9941	-229.492	-174.866
		-88.54	-1596.37	-2410.28	-1708.98	-1734.62	-2187.81	-2670.9	-88.501	-232.239	-173.645
		-88.52	-1594.54	-2408.75	-1709.9	-1739.81	-2188.11	-2669.98	-93.0786	-223.694	-174.561
		-88.5	-1594.85	-2406.01	-1709.29	-1737.67	-2189.33	-2668.15	-97.6562	-231.628	-174.866
		-88.48	-1596.37	-2407.53	-1707.76	-1732.79	-2190.55	-2666.93	-94.2993	-230.103	-177.612
		-88.46	-1592.71	-2405.4	-1706.24	-1734.31	-2193.6	-2669.37	-95.52	-223.083	-175.781
		-88.44	-1599.43	-2406.62	-1704.71	-1735.84	-2183.84	-2668.15	-91.5527	-227.356	-177.917
		-88.42	-1594.24	-2405.7	-1708.07	-1737.37	-2189.94	-2668.46	-88.501	-225.83	-174.866
		-88.4	-1595.15	-2406.01	-1708.07	-1738.89	-2181.7	-2666.63	-91.8579	-227.661	-174.866
		-88.38	-1596.37	-2405.4	-1709.9	-1735.23	-2186.28	-2665.41	-89.7217	-226.746	-174.866
		-88.36	-1596.98	-2406.01	-1710.51	-1731.87	-2182.31	-2661.74	-90.332	-226.44	-179.749
		-88.34	-1599.73	-2404.79	-1702.88	-1730.65	-2185.36	-2662.96	-92.1631	-226.746	-169.678
		-88.32	-1598.21	-2404.79	-1713.87	-1731.26	-2178.65	-2662.05	-88.1958	-230.408	-179.138
		-88.3	-1593.93	-2406.62	-1713.26	-1729.74	-2183.23	-2662.96	-88.8062	-230.408	-176.086
		-88.28	-1590.27	-2405.7	-1717.83	-1729.43	-2180.18	-2662.35	-86.9751	-227.051	-177.612
		-88.26	-1597.6	-2407.23	-1710.51	-1727.29	-2179.57	-2664.18	-90.332	-225.525	-179.443
		-88.24	-1595.15	-2409.06	-1715.39	-1726.07	-2177.12	-2663.88	-93.3838	-231.018	-175.476
		-88.22	-1599.12	-2407.23	-1711.43	-1723.94	-2181.4	-2662.96	-101.318	-221.863	-180.664
		-88.2	-1599.73	-2406.01	-1711.12	-1725.77	-2182.01	-2655.03	-98.2666	-229.187	-169.067
		-88.18	-1596.68	-2409.67	-1704.1	-1723.02	-2184.14	-2658.08	-93.9941	-222.473	-175.171
		-88.16	-1589.66	-2403.56	-1711.12	-1722.41	-2182.92	-2665.1	-92.1631	-227.661	-166.321
		-88.14	-1589.36	-2402.34	-1705.32	-1725.77	-2181.7	-2664.18	-92.1631	-222.473	-175.171
		-88.12	-1589.36	-2401.73	-1704.1	-1726.38	-2178.34	-2661.74	-90.332	-226.44	-168.762
		-88.1	-1593.93	-2401.12	-1704.1	-1729.43	-2181.4	-2661.13	-93.0786	-221.252	-167.236
		-88.08	-1585.69	-2399.6	-1702.88	-1725.16	-2178.34	-2659.3	-90.9424	-227.356	-171.509
		-88.06	-1587.22	-2401.73	-1700.13	-1726.38	-2177.73	-2657.78	-91.2476	-224.915	-173.34
		-88.04	-1581.12	-2401.43	-1699.83	-1725.16	-2176.82	-2660.52	-92.1631	-225.22	-162.354
		-88.02	-1584.17	-2399.9	-1698.61	-1727.29	-2174.38	-2661.44	-94.9097	-227.966	-167.542
		-88	-1588.13	-2399.9	-1699.83	-1726.99	-2174.07	-2658.08	-89.4165	-227.661	-170.593
		-87.98	-1585.39	-2400.51	-1697.69	-1726.68	-2176.21	-2661.13	-94.2993	-230.103	-172.424
		-87.96	-1581.12	-2396.24	-1698.91	-1721.8	-2175.6	-2664.18	-93.0786	-232.544	-173.95
		-87.94	-1584.17	-2397.77	-1695.86	-1723.02	-2173.16	-2661.74	-92.7734	-231.323	-171.204
		-87.92	-1580.51	-2400.82	-1694.95	-1717.83	-2172.55	-2658.08	-91.8579	-230.103	-168.762
		-87.9	-1584.17	-2400.82	-1691.89	-1716	-2170.41	-2662.96	-92.7734	-226.135	-169.678
		-87.88	-1587.83	-2400.21	-1694.34	-1714.78	-2168.58	-2664.18	-90.9424	-225.22	-164.795
		-87.86	-1589.05	-2403.26	-1692.5	-1716	-2164.92	-2662.66	-91.8579	-224.609	-161.743
		-87.84	-1578.98	-2405.09	-1692.5	-1716.92	-2167.97	-2661.44	-93.689	-227.356	-170.593
		-87.82	-1578.37	-2403.87	-1691.28	-1719.97	-2167.36	-2656.86	-91.2476	-226.44	-166.931
		-87.8	-1582.64	-2403.56	-1691.59	-1724.55	-2167.97	-2651.98	-91.8579	-225.525	-165.1
		-87.78	-1580.51	-2399.6	-1687.93	-1722.72	-2170.72	-2655.33	-90.9424	-225.22	-173.645
		-87.76	-1579.28	-2397.77	-1694.03	-1718.44	-2172.85	-2648.01	-89.4165	-227.356	-174.561
		-87.74	-1586	-2398.07	-1692.5	-1715.09	-2167.66	-2650.45	-91.5527	-223.694	-162.354
		-87.72	-1589.66	-2400.82	-1690.67	-1715.09	-2170.1	-2647.4	-88.501	-223.083	-166.626
		-87.7	-1582.64	-2399.9	-1685.18	-1712.65	-2165.53	-2648.62	-89.1113	-224.609	-166.321
		-87.68	-1583.86	-2402.04	-1683.35	-1709.9	-2165.53	-2654.42	-87.8906	-223.999	-164.795
		-87.66	-1580.51	-2402.34	-1685.79	-1710.51	-2159.42	-2648.32	-87.2803	-223.389	-162.659
		-87.64	-1572.88	-2399.9	-1685.49	-1708.37	-2162.78	-2651.67	-88.8062	-224.609	-165.1
		-87.62	-1574.1	-2399.29	-1686.4	-1706.24	-2159.73	-2655.33	-86.6699	-224.915	-165.405
		-87.6	-1579.9	-2400.21	-1685.79	-1703.8	-2161.25	-2656.86	-87.8906	-221.863	-164.795
		-87.58	-1575.93	-2399.29	-1683.35	-1701.66	-2161.87	-2663.57	-88.1958	-223.694	-165.71
		-87.56	-1575.93	-2403.56	-1678.47	-1697.69	-2160.03	-2655.64	-88.501	-222.473	-170.288
		-87.54	-1578.06	-2405.09	-1676.64	-1700.13	-2163.09	-2653.2	-86.9751	-221.558	-171.814
		-87.52	-1583.56	-2402.95	-1676.94	-1700.13	-2162.48	-2654.11	-89.1113	-223.083	-169.983
		-87.5	-1584.17	-2397.16	-1673.28	-1697.08	-2160.95	-2651.06	-86.9751	-225.525	-163.574
		-87.48	-1585.69	-2399.9	-1673.58	-1698.91	-2161.25	-2647.4	-89.1113	-221.558	-165.71
		-87.46	-1585.08	-2399.9	-1679.38	-1700.44	-2160.03	-2648.32	-90.6372	-223.999	-166.321
		-87.44	-1579.9	-2396.85	-1678.16	-1699.83	-2159.73	-2646.48	-90.0269	-220.947	-165.405
		-87.42	-1579.59	-2398.38	-1674.8	-1698.91	-2159.42	-2650.15	-87.5854	-221.863	-164.185
		-87.4	-1581.12	-2397.46	-1678.77	-1702.27	-2159.12	-2651.06	-89.7217	-222.778	-167.542
		-87.38	-1579.28	-2395.32	-1680.3	-1695.56	-2158.51	-2650.76	-89.4165	-220.032	-163.879
		-87.36	-1577.15	-2393.8	-1679.38	-1698	-2156.37	-2651.06	-85.7544	-217.896	-165.405
		-87.34	-1578.06	-2391.05	-1679.69	-1702.58	-2156.37	-2649.84	-86.9751	-220.642	-164.795
		-87.32	-1575.01	-2395.32	-1679.69	-1704.1	-2153.32	-2644.35	-87.8906	-221.252	-164.185
		-87.3	-1574.71	-2391.36	-1677.55	-1692.2	-2150.57	-2646.48	-86.6699	-218.811	-169.678
		-87.28	-1575.62	-2391.05	-1674.8	-1693.42	-2149.96	-2643.74	-83.313	-219.727	-169.067
		-87.26	-1578.06	-2383.42	-1679.38	-1690.67	-2150.27	-2643.43	-87.5854	-220.032	-168.762
		-87.24	-1577.15	-2393.8	-1677.86	-1691.59	-2147.52	-2641.6	-82.0923	-220.947	-162.964
		-87.22	-1573.49	-2388.31	-1679.08	-1696.17	-2149.66	-2642.82	-84.2285	-222.473	-163.574
		-87.2	-1570.13	-2388.61	-1684.27	-1694.95	-2149.35	-2638.55	-82.3975	-222.168	-162.354
		-87.18	-1569.52	-2386.47	-1679.69	-1693.42	-2149.66	-2641.3	-87.8906	-219.421	-163.574
		-87.16	-1568.3	-2386.47	-1680.3	-1694.34	-2150.57	-2637.02	-84.5337	-222.778	-162.354
		-87.14	-1565.25	-2384.64	-1679.38	-1695.86	-2147.83	-2637.02	-87.5854	-221.252	-162.354
		-87.12	-1566.16	-2390.75	-1679.08	-1691.59	-2149.35	-2630.92	-85.4492	-217.59	-163.269
		-87.1	-1564.64	-2384.95	-1674.8	-1686.4	-2149.35	-2633.36	-84.5337	-220.947	-163.269
		-87.08	-1564.64	-2380.68	-1674.8	-1691.28	-2148.74	-2630.31	-87.8906	-218.506	-160.217
		-87.06	-1567.08	-2381.9	-1679.08	-1688.54	-2148.74	-2631.84	-83.0078	-218.811	-161.133
		-87.04	-1564.33	-2389.83	-1679.99	-1689.45	-2143.55	-2630.92	-84.5337	-220.947	-161.133
		-87.02	-1561.28	-2383.42	-1679.99	-1684.27	-2142.03	-2632.14	-85.144	-219.727	-162.659
		-87	-1558.84	-2375.49	-1679.38	-1689.15	-2144.78	-2631.23	-86.0596	-218.811	-162.048
		-86.98	-1558.23	-2380.37	-1672.06	-1687.32	-2142.64	-2630	-85.144	-220.642	-162.354
		-86.96	-1558.23	-2383.12	-1669.92	-1691.89	-2141.11	-2626.95	-86.9751	-220.032	-162.354
		-86.94	-1556.09	-2376.1	-1669.31	-1687.32	-2144.17	-2628.48	-83.313	-220.032	-163.574
		-86.92	-1555.79	-2377.62	-1677.86	-1691.59	-2144.78	-2627.56	-87.8906	-218.811	-164.49
		-86.9	-1557.31	-2370.91	-1674.19	-1698.3	-2144.78	-2628.48	-85.4492	-220.032	-165.1
		-86.88	-1561.58	-2371.22	-1672.67	-1697.69	-2145.39	-2628.48	-83.313	-220.642	-166.016
		-86.86	-1551.82	-2370.61	-1671.45	-1694.34	-2140.2	-2631.23	-84.8389	-221.863	-164.185
		-86.84	-1554.87	-2380.07	-1676.94	-1699.22	-2144.17	-2627.56	-88.8062	-220.947	-167.236
		-86.82	-1551.21	-2373.05	-1673.28	-1696.78	-2145.69	-2629.7	-88.8062	-215.454	-161.133
		-86.8	-1548.16	-2376.4	-1674.19	-1696.78	-2144.78	-2630.31	-82.0923	-219.727	-165.405
		-86.78	-1550.9	-2373.35	-1669.62	-1702.27	-2139.59	-2629.09	-86.0596	-217.896	-161.743
		-86.76	-1553.34	-2380.07	-1669.31	-1699.52	-2139.89	-2628.17	-89.1113	-215.149	-164.49
		-86.74	-1557.01	-2372.74	-1668.4	-1696.47	-2142.03	-2629.7	-84.5337	-216.675	-159.607
		-86.72	-1557.31	-2368.47	-1669.01	-1702.27	-2137.45	-2626.04	-89.7217	-213.013	-160.828
		-86.7	-1557.01	-2366.33	-1664.73	-1698.3	-2138.37	-2627.56	-90.9424	-218.811	-158.691
		-86.68	-1556.09	-2370.61	-1669.62	-1699.22	-2139.89	-2626.95	-87.8906	-219.421	-159.607
		-86.66	-1553.65	-2366.03	-1667.79	-1695.86	-2141.11	-2623.9	-93.689	-215.759	-162.048
		-86.64	-1555.48	-2370	-1671.14	-1698	-2145.69	-2627.26	-90.9424	-221.252	-162.048
		-86.62	-1555.48	-2362.98	-1663.51	-1704.41	-2140.81	-2623.29	-83.9233	-208.74	-158.081
		-86.6	-1553.65	-2369.38	-1664.43	-1699.83	-2143.86	-2630.92	-92.1631	-218.506	-159.302
		-86.58	-1559.45	-2365.11	-1665.95	-1705.32	-2135.01	-2625.73	-87.5854	-209.961	-160.828
		-86.56	-1551.51	-2366.64	-1663.21	-1700.13	-2138.37	-2626.65	-87.2803	-215.759	-156.86
		-86.54	-1548.46	-2363.89	-1665.34	-1699.22	-2138.67	-2625.73	-85.144	-220.337	-161.438
		-86.52	-1549.07	-2365.42	-1664.12	-1698.61	-2135.93	-2622.38	-91.2476	-220.337	-159.302
		-86.5	-1550.6	-2365.11	-1666.56	-1699.52	-2134.4	-2622.38	-89.7217	-216.675	-160.828
		-86.48	-1551.51	-2362.98	-1665.65	-1693.73	-2135.01	-2617.19	-86.9751	-217.285	-159.302
		-86.46	-1554.26	-2361.45	-1663.21	-1694.64	-2132.26	-2613.83	-91.5527	-224.915	-159.912
		-86.44	-1557.31	-2360.84	-1659.85	-1688.84	-2131.04	-2615.66	-90.6372	-219.421	-159.607
		-86.42	-1553.34	-2361.15	-1656.49	-1691.89	-2134.7	-2614.75	-89.1113	-220.947	-161.438
		-86.4	-1552.43	-2361.45	-1659.24	-1686.71	-2138.67	-2612	-84.2285	-212.708	-159.302
		-86.38	-1549.68	-2359.92	-1658.63	-1688.23	-2136.54	-2616.58	-87.8906	-219.421	-153.198
		-86.36	-1551.51	-2361.15	-1657.41	-1684.88	-2131.35	-2613.22	-85.4492	-214.233	-158.081
		-86.34	-1549.07	-2357.18	-1657.1	-1682.13	-2129.52	-2614.14	-85.7544	-217.59	-157.471
		-86.32	-1556.09	-2358.4	-1654.97	-1682.13	-2128.6	-2615.66	-85.144	-214.233	-158.386
		-86.3	-1551.51	-2359.92	-1662.9	-1679.69	-2128.3	-2615.05	-79.0405	-216.37	-157.166
		-86.28	-1550.6	-2355.35	-1654.97	-1677.25	-2126.16	-2612	-83.9233	-214.233	-158.691
		-86.26	-1553.65	-2354.74	-1655.58	-1675.72	-2126.46	-2612.92	-82.7026	-218.811	-151.978
		-86.24	-1554.57	-2354.13	-1655.27	-1676.94	-2123.72	-2612.3	-86.6699	-211.487	-157.166
		-86.22	-1555.48	-2355.04	-1654.66	-1676.33	-2124.33	-2610.47	-82.7026	-218.811	-155.029
		-86.2	-1559.45	-2350.77	-1653.75	-1678.16	-2123.11	-2607.73	-91.5527	-222.473	-159.302
		-86.18	-1558.23	-2353.52	-1655.27	-1681.52	-2125.85	-2611.08	-90.6372	-225.22	-160.217
		-86.16	-1554.26	-2351.07	-1653.75	-1678.77	-2124.33	-2607.73	-91.2476	-216.37	-156.25
		-86.14	-1553.96	-2347.41	-1652.22	-1679.69	-2125.85	-2607.12	-85.144	-216.98	-159.302
		-86.12	-1552.73	-2351.68	-1653.14	-1678.47	-2128.6	-2612	-83.9233	-216.064	-156.25
		-86.1	-1556.4	-2354.13	-1651.61	-1678.16	-2131.04	-2611.39	-82.7026	-215.759	-158.691
		-86.08	-1558.23	-2351.99	-1654.05	-1677.86	-2120.97	-2607.12	-84.2285	-217.285	-163.879
		-86.06	-1551.21	-2355.96	-1650.7	-1679.38	-2118.84	-2605.59	-83.9233	-216.98	-166.321
		-86.04	-1556.09	-2350.77	-1653.44	-1683.96	-2120.06	-2602.84	-82.3975	-214.233	-162.354
		-86.02	-1554.57	-2351.07	-1654.05	-1684.27	-2119.75	-2601.62	-80.2612	-216.064	-162.354
		-86	-1556.4	-2346.5	-1652.53	-1683.96	-2118.53	-2603.15	-81.7871	-218.506	-158.691
		-85.98	-1557.62	-2343.44	-1654.97	-1680.6	-2120.06	-2603.15	-80.5664	-213.318	-155.029
		-85.96	-1559.45	-2344.67	-1655.88	-1679.08	-2120.97	-2603.45	-80.8716	-214.539	-156.555
		-85.94	-1553.34	-2342.83	-1655.58	-1669.31	-2119.14	-2605.59	-81.1768	-215.454	-158.691
		-85.92	-1553.04	-2344.36	-1653.44	-1669.62	-2123.72	-2604.06	-80.2612	-215.149	-157.471
		-85.9	-1548.46	-2341	-1658.94	-1666.87	-2121.89	-2602.84	-77.8198	-214.844	-156.555
		-85.88	-1553.96	-2343.14	-1658.02	-1666.56	-2123.11	-2605.59	-75.9888	-214.844	-163.879
		-85.86	-1560.67	-2344.06	-1657.1	-1666.87	-2123.41	-2602.23	-79.0405	-216.37	-162.354
		-85.84	-1550.9	-2340.09	-1657.1	-1666.26	-2123.11	-2608.34	-77.8198	-215.454	-158.691
		-85.82	-1551.82	-2337.95	-1655.58	-1664.73	-2123.11	-2612.3	-86.0596	-212.708	-157.166
		-85.8	-1550.6	-2339.17	-1654.36	-1667.79	-2122.5	-2608.64	-83.0078	-212.097	-156.86
		-85.78	-1554.87	-2337.34	-1655.27	-1668.4	-2123.11	-2605.59	-86.6699	-212.097	-155.64
		-85.76	-1553.34	-2340.09	-1659.55	-1667.48	-2121.28	-2601.62	-83.313	-213.013	-156.86
		-85.74	-1557.01	-2344.06	-1657.1	-1670.23	-2125.55	-2601.93	-84.2285	-210.876	-153.198
		-85.72	-1550.9	-2345.28	-1657.41	-1669.92	-2121.58	-2598.27	-81.7871	-213.928	-156.86
		-85.7	-1557.62	-2345.28	-1653.75	-1675.11	-2123.72	-2598.27	-80.2612	-212.402	-155.029
		-85.68	-1550.29	-2340.7	-1652.83	-1672.06	-2120.06	-2598.57	-80.5664	-215.149	-162.964
		-85.66	-1554.26	-2337.95	-1650.7	-1668.09	-2119.14	-2597.35	-79.6509	-218.201	-163.574
		-85.64	-1550.6	-2337.95	-1651.61	-1662.9	-2116.7	-2596.44	-80.8716	-218.201	-154.724
		-85.62	-1550.29	-2336.73	-1647.03	-1668.4	-2119.45	-2599.49	-77.2095	-216.37	-158.081
		-85.6	-1549.99	-2337.04	-1646.73	-1663.51	-2115.17	-2604.68	-81.7871	-213.623	-156.25
		-85.58	-1546.33	-2340.09	-1646.12	-1663.51	-2114.87	-2598.88	-79.0405	-212.708	-156.555
		-85.56	-1548.46	-2338.56	-1644.29	-1664.73	-2114.26	-2593.38	-78.7354	-214.539	-155.64
		-85.54	-1548.77	-2338.26	-1641.54	-1663.82	-2113.04	-2595.83	-81.1768	-211.182	-155.029
		-85.52	-1547.85	-2339.78	-1639.71	-1662.29	-2115.17	-2598.88	-79.6509	-213.318	-153.198
		-85.5	-1540.53	-2338.56	-1635.13	-1660.46	-2113.34	-2591.25	-77.8198	-208.74	-153.809
		-85.48	-1543.58	-2334.59	-1633	-1663.82	-2114.26	-2593.38	-81.4819	-211.792	-155.64
		-85.46	-1549.07	-2336.73	-1640.93	-1664.43	-2116.39	-2584.84	-79.0405	-208.13	-156.555
		-85.44	-1550.6	-2339.48	-1638.18	-1666.56	-2113.04	-2593.38	-76.9043	-212.097	-160.828
		-85.42	-1550.9	-2337.95	-1636.96	-1661.99	-2116.39	-2590.94	-75.6836	-210.266	-155.029
		-85.4	-1548.16	-2334.59	-1632.69	-1662.6	-2114.26	-2589.42	-77.2095	-210.266	-156.25
		-85.38	-1544.19	-2333.37	-1630.86	-1665.34	-2112.43	-2588.2	-76.2939	-210.266	-154.724
		-85.36	-1547.24	-2332.46	-1629.64	-1664.43	-2112.43	-2588.81	-78.125	-211.487	-149.841
		-85.34	-1543.27	-2334.9	-1632.08	-1663.82	-2111.21	-2589.42	-76.5991	-208.435	-154.419
		-85.32	-1541.75	-2333.68	-1632.69	-1664.12	-2107.54	-2586.36	-74.4629	-208.435	-154.114
		-85.3	-1541.14	-2331.24	-1633.91	-1665.04	-2106.93	-2586.36	-78.125	-214.539	-152.283
		-85.28	-1540.53	-2332.76	-1639.1	-1664.12	-2108.15	-2583.92	-74.4629	-214.844	-151.672
		-85.26	-1540.53	-2332.15	-1639.1	-1670.53	-2107.54	-2580.26	-74.7681	-214.844	-152.893
		-85.24	-1539.92	-2336.12	-1639.1	-1670.84	-2110.29	-2582.4	-76.2939	-209.961	-152.893
		-85.22	-1547.24	-2332.76	-1649.17	-1666.87	-2106.63	-2574.77	-75.9888	-210.266	-154.114
		-85.2	-1548.77	-2333.68	-1645.81	-1669.01	-2108.76	-2578.13	-76.5991	-210.876	-154.724
		-85.18	-1538.7	-2328.49	-1640.01	-1665.95	-2105.1	-2574.46	-72.6318	-207.825	-158.997
		-85.16	-1539.31	-2326.97	-1636.35	-1664.12	-2103.27	-2576.9	-75.9888	-211.792	-162.354
		-85.14	-1535.64	-2326.97	-1633.61	-1670.53	-2100.83	-2575.99	-77.2095	-207.52	-161.743
		-85.12	-1536.56	-2323	-1634.83	-1669.01	-2101.14	-2576.29	-75.6836	-207.52	-163.574
		-85.1	-1535.03	-2326.66	-1635.13	-1673.28	-2100.52	-2575.99	-77.5146	-208.13	-160.217
		-85.08	-1533.51	-2322.08	-1636.05	-1676.33	-2098.69	-2581.79	-75.6836	-206.299	-155.945
		-85.06	-1534.12	-2325.74	-1632.39	-1684.27	-2100.52	-2578.13	-80.2612	-208.13	-156.86
		-85.04	-1538.7	-2319.95	-1635.74	-1677.55	-2093.81	-2578.74	-79.0405	-207.214	-158.081
		-85.02	-1536.25	-2325.44	-1638.49	-1676.33	-2095.34	-2577.51	-78.125	-205.994	-153.809
		-85	-1535.64	-2323.61	-1641.54	-1672.67	-2095.34	-2576.9	-80.5664	-211.792	-155.029
		-84.98	-1530.46	-2325.74	-1637.57	-1673.58	-2101.14	-2576.29	-77.8198	-213.928	-155.029
		-84.96	-1527.71	-2319.03	-1642.15	-1668.7	-2096.25	-2578.13	-80.2612	-205.078	-158.081
		-84.94	-1529.24	-2322.39	-1640.01	-1672.97	-2100.22	-2576.9	-79.3457	-207.214	-155.029
		-84.92	-1530.76	-2324.83	-1636.96	-1664.43	-2099.61	-2575.38	-79.0405	-209.656	-156.25
		-84.9	-1535.34	-2322.39	-1633.3	-1669.01	-2102.36	-2573.85	-79.9561	-205.383	-153.198
		-84.88	-1536.56	-2320.25	-1638.18	-1673.28	-2103.88	-2574.77	-78.4302	-208.13	-156.25
		-84.86	-1542.97	-2316.28	-1635.74	-1664.12	-2109.68	-2573.24	-78.7354	-206.299	-153.809
		-84.84	-1543.58	-2315.67	-1639.71	-1667.18	-2109.68	-2574.46	-75.3784	-206.909	-151.978
		-84.82	-1536.56	-2317.5	-1640.32	-1667.48	-2112.43	-2576.9	-80.8716	-205.994	-151.672
		-84.8	-1534.12	-2317.81	-1632.69	-1661.99	-2111.82	-2573.85	-76.5991	-214.233	-152.588
		-84.78	-1537.17	-2321.78	-1635.74	-1661.68	-2104.19	-2573.24	-72.3267	-209.045	-151.978
		-84.76	-1531.07	-2317.5	-1632.08	-1664.12	-2105.71	-2572.63	-77.2095	-214.233	-153.198
		-84.74	-1530.15	-2314.45	-1630.55	-1666.26	-2108.76	-2571.11	-75.6836	-213.013	-156.86
		-84.72	-1532.29	-2315.98	-1629.33	-1661.07	-2105.1	-2570.19	-78.4302	-209.351	-152.893
		-84.7	-1537.48	-2315.67	-1632.39	-1666.87	-2100.83	-2572.33	-77.2095	-207.825	-157.471
		-84.68	-1533.81	-2313.54	-1633.91	-1662.29	-2104.19	-2573.24	-77.5146	-206.299	-157.471
		-84.66	-1533.81	-2315.67	-1632.08	-1660.46	-2100.22	-2573.24	-77.2095	-204.773	-156.86
		-84.64	-1533.81	-2318.42	-1631.47	-1653.75	-2101.75	-2573.24	-76.5991	-205.383	-156.86
		-84.62	-1537.48	-2312.01	-1627.2	-1654.66	-2106.63	-2570.8	-71.106	-204.773	-159.912
		-84.6	-1535.03	-2315.98	-1633	-1652.22	-2100.52	-2573.55	-74.7681	-202.332	-155.64
		-84.58	-1537.17	-2312.62	-1627.2	-1651	-2100.22	-2574.46	-70.4956	-204.163	-154.419
		-84.56	-1532.9	-2312.01	-1632.69	-1651	-2097.47	-2573.55	-78.125	-202.332	-155.945
		-84.54	-1537.48	-2308.35	-1628.42	-1649.17	-2097.17	-2566.83	-69.2749	-207.825	-152.588
		-84.52	-1533.2	-2309.27	-1631.47	-1648.25	-2091.37	-2573.55	-74.4629	-206.299	-150.757
		-84.5	-1531.98	-2304.69	-1633.61	-1648.86	-2091.37	-2571.11	-74.1577	-205.078	-155.64
		-84.48	-1532.59	-2308.35	-1632.69	-1648.25	-2095.64	-2571.72	-75.6836	-208.13	-152.283
		-84.46	-1534.42	-2305.3	-1631.77	-1647.03	-2095.03	-2569.89	-84.5337	-200.5	-151.062
		-84.44	-1533.2	-2305.3	-1636.66	-1644.9	-2094.42	-2572.63	-82.0923	-205.383	-154.419
		-84.42	-1537.17	-2304.99	-1637.27	-1650.09	-2095.95	-2570.19	-79.3457	-202.637	-151.062
		-84.4	-1541.44	-2306.52	-1628.72	-1642.46	-2095.03	-2569.89	-77.2095	-201.416	-146.79
		-84.38	-1530.76	-2298.89	-1631.16	-1645.81	-2093.51	-2572.94	-81.1768	-204.773	-151.367
		-84.36	-1526.79	-2303.77	-1629.33	-1643.98	-2087.4	-2567.44	-73.5474	-201.416	-154.419
		-84.34	-1525.27	-2304.38	-1631.77	-1642.46	-2084.05	-2565.61	-72.0215	-204.773	-149.841
		-84.32	-1525.27	-2303.47	-1634.22	-1641.24	-2089.54	-2569.58	-75.0732	-201.721	-151.367
		-84.3	-1524.66	-2304.69	-1636.66	-1641.54	-2085.27	-2572.63	-72.0215	-202.637	-152.893
		-84.28	-1528.93	-2308.04	-1636.35	-1643.37	-2086.49	-2570.8	-73.8525	-201.111	-151.672
		-84.26	-1525.57	-2304.69	-1633	-1640.32	-2083.13	-2572.63	-73.8525	-202.942	-151.367
		-84.24	-1523.74	-2301.94	-1632.08	-1646.42	-2084.05	-2567.44	-75.9888	-200.806	-154.114
		-84.22	-1520.08	-2303.16	-1628.72	-1646.42	-2084.96	-2571.11	-76.5991	-204.468	-151.062
		-84.2	-1522.83	-2299.19	-1625.37	-1648.56	-2086.49	-2568.36	-83.6182	-202.942	-150.452
		-84.18	-1524.96	-2298.89	-1616.82	-1650.7	-2086.18	-2567.44	-81.4819	-205.383	-145.874
		-84.16	-1521.91	-2294.31	-1616.21	-1648.25	-2092.59	-2565.61	-75.0732	-200.806	-151.062
		-84.14	-1519.47	-2293.09	-1616.52	-1642.15	-2091.06	-2565	-73.5474	-203.857	-152.893
		-84.12	-1515.2	-2291.26	-1615.6	-1638.79	-2091.06	-2561.95	-75.0732	-201.111	-150.757
		-84.1	-1510.93	-2292.79	-1615.91	-1639.71	-2088.93	-2564.39	-71.7163	-203.857	-148.926
		-84.08	-1514.89	-2291.56	-1619.57	-1637.57	-2088.01	-2561.65	-73.2422	-202.942	-150.757
		-84.06	-1518.25	-2290.65	-1621.4	-1637.88	-2085.57	-2561.95	-75.0732	-201.111	-147.095
		-84.04	-1515.2	-2288.82	-1619.57	-1638.79	-2084.05	-2561.95	-74.4629	-201.416	-140.991
		-84.02	-1511.23	-2290.34	-1621.7	-1638.49	-2084.66	-2561.95	-71.106	-202.637	-156.555
		-84	-1516.42	-2287.9	-1621.4	-1639.71	-2083.13	-2559.2	-73.5474	-199.89	-155.029
		-83.98	-1508.79	-2292.79	-1620.48	-1643.68	-2087.4	-2557.37	-72.0215	-202.942	-146.484
		-83.96	-1509.7	-2288.51	-1616.52	-1643.68	-2086.18	-2561.34	-72.937	-200.806	-148.01
		-83.94	-1516.11	-2286.99	-1618.04	-1645.2	-2086.49	-2561.65	-74.7681	-200.5	-142.517
		-83.92	-1513.67	-2289.12	-1612.24	-1648.56	-2087.1	-2560.73	-75.0732	-202.637	-148.621
		-83.9	-1507.57	-2290.34	-1610.41	-1647.03	-2087.71	-2554.93	-76.9043	-200.5	-144.958
		-83.88	-1512.45	-2289.12	-1614.99	-1642.76	-2085.27	-2554.93	-81.4819	-200.5	-148.01
		-83.86	-1508.48	-2290.95	-1618.04	-1647.03	-2088.01	-2556.46	-82.7026	-200.5	-152.283
		-83.84	-1511.54	-2293.7	-1616.82	-1644.59	-2083.74	-2553.71	-79.6509	-199.28	-154.419
		-83.82	-1521	-2292.48	-1617.43	-1643.68	-2084.66	-2554.93	-83.313	-197.754	-148.01
		-83.8	-1513.37	-2293.4	-1613.77	-1651.31	-2088.01	-2552.8	-76.5991	-200.806	-147.095
		-83.78	-1514.28	-2289.73	-1610.72	-1649.78	-2085.88	-2551.57	-79.6509	-197.754	-143.738
		-83.76	-1509.7	-2287.9	-1610.72	-1646.42	-2090.15	-2548.22	-76.9043	-198.364	-146.179
		-83.74	-1508.18	-2284.24	-1611.94	-1645.51	-2090.15	-2555.85	-72.6318	-199.585	-142.822
		-83.72	-1507.26	-2283.33	-1610.41	-1647.03	-2090.15	-2547.3	-74.4629	-198.059	-144.653
		-83.7	-1504.21	-2283.33	-1611.63	-1646.73	-2085.57	-2550.35	-74.7681	-198.975	-143.738
		-83.68	-1506.65	-2286.07	-1611.33	-1647.95	-2084.35	-2552.49	-76.9043	-199.28	-147.095
		-83.66	-1503.3	-2283.94	-1611.63	-1646.73	-2076.11	-2557.98	-74.4629	-198.364	-148.926
		-83.64	-1507.26	-2281.19	-1608.28	-1643.07	-2080.99	-2555.54	-74.7681	-198.364	-152.893
		-83.62	-1510.62	-2282.71	-1607.36	-1643.68	-2076.72	-2554.02	-73.2422	-198.059	-148.315
		-83.6	-1509.7	-2278.44	-1605.53	-1638.18	-2078.86	-2546.08	-74.1577	-197.754	-144.958
		-83.58	-1511.23	-2279.36	-1601.87	-1633.61	-2073.67	-2547.91	-73.8525	-200.195	-141.907
		-83.56	-1509.09	-2280.27	-1601.87	-1636.05	-2075.5	-2546.69	-73.2422	-197.449	-142.822
		-83.54	-1502.38	-2281.49	-1600.04	-1640.62	-2072.14	-2546.08	-71.106	-197.449	-142.822
		-83.52	-1505.74	-2281.49	-1601.26	-1638.49	-2071.23	-2546.08	-73.5474	-200.5	-142.517
		-83.5	-1499.94	-2285.46	-1601.26	-1638.49	-2071.84	-2545.78	-71.7163	-199.585	-144.348
		-83.48	-1496.58	-2283.02	-1603.09	-1631.77	-2068.79	-2545.47	-71.106	-196.533	-144.653
		-83.46	-1498.11	-2280.27	-1602.17	-1630.86	-2071.53	-2547.91	-75.3784	-203.247	-142.517
		-83.44	-1498.41	-2281.49	-1606.75	-1630.25	-2071.84	-2538.15	-73.2422	-201.111	-148.621
		-83.42	-1495.67	-2277.22	-1601.26	-1633.61	-2071.23	-2539.37	-72.0215	-204.468	-148.621
		-83.4	-1500.85	-2277.83	-1602.78	-1633.3	-2071.23	-2546.39	-72.937	-202.332	-149.231
		-83.38	-1497.19	-2277.83	-1601.87	-1633.3	-2072.75	-2542.72	-74.7681	-196.228	-147.705
		-83.36	-1499.02	-2276.31	-1599.12	-1638.49	-2070.62	-2542.72	-71.106	-198.364	-142.212
		-83.34	-1499.63	-2276.61	-1600.04	-1637.27	-2070.01	-2547.61	-73.5474	-196.838	-141.602
		-83.32	-1502.08	-2276.61	-1596.98	-1645.51	-2068.48	-2543.95	-72.6318	-195.313	-143.433
		-83.3	-1493.84	-2274.48	-1594.24	-1640.93	-2068.48	-2542.42	-72.0215	-196.228	-141.602
		-83.28	-1494.75	-2272.64	-1595.15	-1638.49	-2068.48	-2538.15	-72.937	-195.313	-143.738
		-83.26	-1494.75	-2281.49	-1593.32	-1631.77	-2071.53	-2541.5	-75.0732	-194.702	-142.822
		-83.24	-1492.92	-2276.61	-1590.58	-1633.91	-2066.35	-2535.1	-71.106	-196.838	-141.296
		-83.22	-1491.09	-2274.17	-1590.88	-1632.08	-2067.57	-2534.79	-73.5474	-197.144	-141.602
		-83.2	-1491.39	-2273.25	-1588.44	-1630.25	-2066.04	-2533.87	-74.4629	-196.533	-142.517
		-83.18	-1492.31	-2271.12	-1586.91	-1632.39	-2065.43	-2533.57	-73.8525	-196.838	-141.296
		-83.16	-1494.75	-2267.46	-1592.1	-1630.25	-2067.26	-2535.1	-72.3267	-196.533	-141.602
		-83.14	-1493.53	-2272.64	-1592.1	-1633.3	-2068.18	-2530.52	-72.937	-193.176	-147.095
		-83.12	-1497.19	-2266.24	-1594.54	-1638.18	-2067.26	-2532.96	-74.7681	-199.585	-147.095
		-83.1	-1498.72	-2268.68	-1596.07	-1636.35	-2069.7	-2528.69	-73.2422	-201.416	-148.315
		-83.08	-1499.02	-2271.42	-1597.6	-1632.39	-2067.57	-2528.99	-74.4629	-197.449	-143.433
		-83.06	-1499.94	-2270.2	-1595.15	-1635.13	-2067.26	-2525.94	-70.4956	-195.618	-141.602
		-83.04	-1502.99	-2271.73	-1594.24	-1632.69	-2060.85	-2528.69	-71.4111	-193.787	-143.738
		-83.02	-1501.16	-2272.95	-1595.15	-1629.94	-2067.57	-2524.41	-72.0215	-190.125	-141.296
		-83	-1502.08	-2272.34	-1594.24	-1629.03	-2066.35	-2526.25	-71.4111	-193.481	-141.602
		-82.98	-1499.33	-2271.12	-1588.44	-1631.47	-2069.4	-2527.16	-69.8853	-194.702	-139.771
		-82.96	-1500.24	-2272.95	-1592.71	-1634.52	-2066.96	-2526.25	-70.1904	-191.345	-145.264
		-82.94	-1503.91	-2269.29	-1589.97	-1627.81	-2071.84	-2524.11	-71.7163	-195.618	-140.991
		-82.92	-1503.3	-2266.24	-1594.24	-1633.3	-2067.87	-2526.86	-68.3594	-191.345	-140.991
		-82.9	-1495.36	-2269.29	-1597.9	-1625.37	-2070.31	-2526.86	-75.6836	-197.449	-139.771
		-82.88	-1496.28	-2265.01	-1598.51	-1624.76	-2062.38	-2524.41	-69.2749	-193.176	-140.076
		-82.86	-1496.28	-2264.4	-1594.85	-1626.59	-2065.73	-2526.55	-69.5801	-199.89	-138.855
		-82.84	-1492.61	-2271.42	-1589.66	-1625.67	-2064.51	-2525.02	-65.6128	-199.28	-139.465
		-82.82	-1495.97	-2267.76	-1590.88	-1626.28	-2062.38	-2523.5	-76.5991	-199.28	-137.939
		-82.8	-1495.67	-2263.79	-1593.63	-1627.81	-2060.55	-2522.58	-71.106	-190.125	-138.855
		-82.78	-1498.11	-2260.44	-1585.08	-1625.06	-2065.43	-2523.19	-72.937	-194.397	-140.076
		-82.76	-1494.45	-2262.27	-1590.58	-1626.59	-2061.77	-2518.92	-72.3267	-192.261	-138.55
		-82.74	-1494.45	-2264.71	-1586	-1625.37	-2060.24	-2522.58	-70.8008	-190.735	-140.686
		-82.72	-1493.23	-2262.27	-1586.91	-1625.67	-2062.99	-2521.06	-70.1904	-193.787	-141.602
		-82.7	-1493.23	-2257.08	-1586.91	-1629.33	-2064.21	-2521.67	-72.0215	-193.176	-143.738
		-82.68	-1494.14	-2254.03	-1583.86	-1621.7	-2068.18	-2521.06	-69.8853	-190.43	-144.653
		-82.66	-1492.92	-2252.2	-1586.91	-1630.25	-2062.38	-2517.4	-68.3594	-191.956	-145.569
		-82.64	-1495.67	-2257.69	-1588.44	-1624.76	-2060.24	-2520.45	-66.5283	-191.04	-140.991
		-82.62	-1498.41	-2251.28	-1586.91	-1625.67	-2055.66	-2519.23	-70.8008	-195.313	-147.095
		-82.6	-1494.75	-2255.86	-1580.2	-1625.67	-2055.66	-2520.45	-68.6646	-197.754	-146.179
		-82.58	-1492.92	-2249.76	-1581.42	-1625.37	-2054.14	-2521.36	-71.7163	-193.176	-142.212
		-82.56	-1494.45	-2249.76	-1582.64	-1624.45	-2054.44	-2522.58	-73.5474	-195.313	-138.855
		-82.54	-1486.51	-2247.62	-1582.95	-1625.37	-2049.26	-2517.09	-70.4956	-194.397	-144.653
		-82.52	-1492.61	-2247.92	-1580.81	-1621.09	-2046.51	-2520.45	-73.2422	-196.533	-141.907
		-82.5	-1489.87	-2244.26	-1580.2	-1620.18	-2051.09	-2519.84	-72.0215	-186.462	-139.771
		-82.48	-1495.06	-2246.4	-1582.34	-1619.57	-2053.53	-2518.01	-65.3076	-190.735	-139.771
		-82.46	-1491.09	-2243.96	-1573.79	-1621.7	-2055.05	-2522.89	-69.2749	-190.125	-141.907
		-82.44	-1488.65	-2241.82	-1569.82	-1617.74	-2053.53	-2521.36	-64.3921	-195.007	-137.329
		-82.42	-1487.43	-2242.43	-1568.6	-1618.96	-2046.81	-2523.5	-68.3594	-188.293	-139.465
		-82.4	-1490.48	-2244.87	-1571.35	-1611.33	-2049.56	-2522.58	-72.3267	-187.073	-141.907
		-82.38	-1488.95	-2245.79	-1574.4	-1622.62	-2043.15	-2519.23	-68.9697	-188.293	-142.517
		-82.36	-1493.53	-2244.26	-1574.71	-1617.43	-2046.2	-2521.97	-69.2749	-188.904	-141.602
		-82.34	-1497.8	-2240.91	-1569.82	-1618.04	-2045.29	-2513.73	-70.1904	-185.547	-138.855
		-82.32	-1490.78	-2247.31	-1574.1	-1621.09	-2048.65	-2514.04	-73.5474	-188.904	-138.55
		-82.3	-1490.17	-2247.31	-1571.04	-1625.37	-2047.73	-2510.07	-77.5146	-184.937	-137.329
		-82.28	-1488.04	-2246.09	-1574.4	-1622.92	-2051.39	-2511.6	-69.2749	-190.735	-136.719
		-82.26	-1486.21	-2249.15	-1573.18	-1625.98	-2050.78	-2511.9	-72.3267	-186.462	-140.991
		-82.24	-1485.29	-2245.48	-1575.93	-1622.92	-2052.31	-2510.99	-72.937	-191.65	-142.822
		-82.22	-1491.09	-2245.79	-1573.49	-1620.79	-2051.39	-2508.54	-72.0215	-186.157	-137.024
		-82.2	-1482.54	-2245.79	-1574.71	-1619.57	-2047.12	-2505.49	-71.7163	-193.176	-134.277
		-82.18	-1483.76	-2243.04	-1574.4	-1616.21	-2044.07	-2506.71	-72.3267	-184.937	-137.329
		-82.16	-1482.54	-2242.43	-1575.32	-1613.16	-2047.42	-2504.27	-71.4111	-193.176	-137.329
		-82.14	-1483.15	-2239.38	-1577.15	-1610.11	-2044.98	-2506.71	-70.8008	-184.631	-144.348
		-82.12	-1484.38	-2237.24	-1575.32	-1609.5	-2047.12	-2501.83	-73.5474	-190.735	-137.939
		-82.1	-1490.17	-2240.91	-1575.32	-1609.5	-2043.15	-2505.19	-72.0215	-186.462	-138.855
		-82.08	-1482.24	-2236.33	-1577.45	-1608.58	-2044.98	-2505.19	-70.4956	-187.378	-135.193
		-82.06	-1482.85	-2237.24	-1575.32	-1605.53	-2042.54	-2510.68	-72.6318	-186.768	-130.31
		-82.04	-1481.02	-2237.55	-1580.51	-1606.45	-2039.49	-2508.24	-74.4629	-188.599	-140.686
		-82.02	-1481.93	-2234.8	-1577.45	-1603.09	-2041.32	-2509.46	-75.3784	-186.768	-143.433
		-82	-1486.21	-2235.41	-1580.81	-1605.53	-2041.32	-2510.99	-78.7354	-187.988	-138.55
		-81.98	-1485.29	-2234.19	-1580.51	-1607.97	-2043.76	-2506.71	-69.8853	-185.852	-139.771
		-81.96	-1478.27	-2233.89	-1583.56	-1608.89	-2050.48	-2505.8	-71.106	-187.988	-140.381
		-81.94	-1481.93	-2236.02	-1582.64	-1610.72	-2049.26	-2503.36	-70.4956	-187.683	-137.634
		-81.92	-1477.97	-2234.8	-1582.95	-1611.33	-2047.73	-2499.39	-68.3594	-187.988	-136.414
		-81.9	-1479.19	-2234.8	-1583.56	-1610.11	-2048.95	-2498.17	-71.7163	-190.43	-134.583
		-81.88	-1479.49	-2234.8	-1581.73	-1611.63	-2044.07	-2495.42	-66.2231	-190.125	-136.414
		-81.86	-1480.1	-2232.06	-1582.03	-1609.5	-2045.29	-2495.12	-68.0542	-189.514	-138.245
		-81.84	-1470.64	-2233.28	-1578.37	-1609.19	-2040.71	-2490.23	-68.0542	-190.735	-139.465
		-81.82	-1473.39	-2232.67	-1573.49	-1608.89	-2041.02	-2495.42	-68.3594	-190.125	-138.855
		-81.8	-1466.37	-2231.75	-1569.82	-1607.36	-2039.49	-2492.98	-69.2749	-189.514	-136.414
		-81.78	-1471.86	-2230.22	-1567.99	-1607.06	-2035.52	-2501.83	-68.9697	-188.904	-137.024
		-81.76	-1476.14	-2231.75	-1565.25	-1607.67	-2028.5	-2494.2	-70.1904	-187.378	-136.108
		-81.74	-1473.69	-2230.22	-1567.99	-1609.8	-2030.03	-2498.47	-68.9697	-191.65	-134.583
		-81.72	-1465.15	-2230.53	-1571.96	-1607.67	-2026.67	-2500.31	-70.4956	-187.988	-133.362
		-81.7	-1471.25	-2228.09	-1569.82	-1609.8	-2026.67	-2500.92	-69.2749	-188.599	-137.024
		-81.68	-1473.69	-2224.12	-1571.35	-1609.5	-2026.06	-2499.39	-69.2749	-188.293	-134.277
		-81.66	-1472.17	-2229.61	-1573.79	-1610.72	-2026.67	-2490.84	-71.106	-190.43	-139.465
		-81.64	-1474.91	-2227.48	-1574.1	-1609.8	-2025.45	-2494.81	-69.2749	-187.378	-139.771
		-81.62	-1474	-2227.17	-1574.1	-1614.07	-2028.5	-2488.71	-67.4438	-188.599	-137.634
		-81.6	-1474.61	-2223.51	-1577.45	-1612.55	-2028.2	-2496.34	-74.4629	-190.735	-134.888
		-81.58	-1474	-2227.17	-1578.06	-1611.94	-2024.84	-2497.25	-68.6646	-191.65	-133.972
		-81.56	-1474.3	-2221.68	-1580.51	-1607.67	-2028.5	-2490.54	-71.4111	-188.904	-131.836
		-81.54	-1472.17	-2228.7	-1584.78	-1615.91	-2026.98	-2490.23	-71.7163	-193.787	-133.972
		-81.52	-1473.39	-2223.21	-1586.61	-1614.38	-2029.42	-2491.76	-75.3784	-192.871	-134.277
		-81.5	-1472.78	-2225.95	-1582.34	-1611.94	-2026.98	-2490.54	-71.4111	-192.566	-131.226
		-81.48	-1472.47	-2220.46	-1583.56	-1609.8	-2026.98	-2491.46	-71.7163	-193.176	-132.751
		-81.46	-1470.64	-2225.95	-1585.08	-1610.11	-2026.98	-2490.23	-68.6646	-191.956	-137.634
		-81.44	-1470.34	-2225.95	-1583.56	-1607.36	-2032.47	-2492.37	-66.2231	-187.988	-138.55
		-81.42	-1474.91	-2222.6	-1579.9	-1606.75	-2028.81	-2486.57	-70.8008	-183.716	-138.855
		-81.4	-1475.52	-2221.07	-1583.56	-1603.39	-2031.25	-2487.79	-71.106	-183.716	-136.108
		-81.38	-1467.29	-2220.76	-1574.71	-1605.83	-2031.86	-2489.32	-67.1387	-186.462	-133.362
		-81.36	-1471.25	-2224.43	-1572.27	-1603.39	-2032.17	-2485.05	-69.2749	-184.631	-133.362
		-81.34	-1469.12	-2222.6	-1573.49	-1603.7	-2031.86	-2488.4	-69.8853	-180.359	-133.667
		-81.32	-1474	-2221.98	-1571.04	-1604	-2029.72	-2487.79	-69.2749	-185.547	-132.141
		-81.3	-1471.25	-2221.68	-1566.77	-1611.94	-2032.17	-2480.47	-66.5283	-182.8	-132.141
		-81.28	-1471.25	-2224.12	-1564.64	-1607.06	-2026.98	-2484.74	-70.4956	-183.716	-132.446
		-81.26	-1469.12	-2220.46	-1563.42	-1602.48	-2033.69	-2479.86	-67.1387	-182.495	-131.226
		-81.24	-1467.9	-2222.29	-1558.23	-1600.65	-2030.03	-2481.08	-66.8335	-184.021	-132.751
		-81.22	-1463.62	-2218.63	-1560.06	-1597.9	-2031.86	-2473.45	-68.6646	-184.021	-133.667
		-81.2	-1470.03	-2224.12	-1564.64	-1597.6	-2029.11	-2478.33	-68.6646	-184.937	-132.446
		-81.18	-1470.95	-2225.65	-1560.97	-1597.29	-2026.06	-2473.75	-68.0542	-180.359	-134.583
		-81.16	-1468.2	-2220.15	-1560.06	-1594.85	-2023.62	-2477.42	-69.8853	-183.716	-137.024
		-81.14	-1463.32	-2218.63	-1560.97	-1596.68	-2021.79	-2476.2	-68.9697	-187.073	-137.024
		-81.12	-1463.93	-2218.02	-1564.64	-1593.93	-2023.32	-2478.33	-65.0024	-188.904	-131.226
		-81.1	-1462.4	-2221.07	-1563.42	-1597.9	-2021.18	-2473.45	-66.5283	-186.462	-133.057
		-81.08	-1463.32	-2212.52	-1567.38	-1591.8	-2019.65	-2475.28	-67.1387	-182.8	-130.005
		-81.06	-1464.23	-2213.44	-1566.16	-1591.49	-2021.18	-2476.2	-67.1387	-183.105	-132.751
		-81.04	-1462.71	-2212.52	-1567.99	-1591.49	-2021.79	-2475.28	-69.8853	-180.969	-130.005
		-81.02	-1463.32	-2215.58	-1562.81	-1589.05	-2017.52	-2474.98	-69.8853	-184.021	-130.92
		-81	-1471.25	-2212.22	-1566.47	-1588.75	-2019.04	-2474.67	-68.3594	-181.274	-129.7
		-80.98	-1472.17	-2216.49	-1563.72	-1587.22	-2016.6	-2472.23	-66.8335	-181.58	-130.31
		-80.96	-1467.9	-2213.44	-1566.47	-1585.39	-2019.65	-2472.23	-69.2749	-184.631	-126.648
		-80.94	-1469.73	-2215.27	-1564.33	-1587.83	-2015.69	-2470.09	-75.6836	-184.937	-129.089
		-80.92	-1465.76	-2203.98	-1568.6	-1594.85	-2015.08	-2465.82	-67.1387	-183.105	-129.089
		-80.9	-1463.32	-2212.22	-1572.27	-1594.54	-2018.13	-2469.79	-67.749	-182.8	-129.395
		-80.88	-1465.15	-2211.3	-1569.82	-1593.02	-2014.47	-2466.13	-73.2422	-181.274	-132.751
		-80.86	-1463.01	-2210.69	-1564.94	-1594.54	-2014.16	-2468.57	-76.5991	-194.092	-130.615
		-80.84	-1459.35	-2209.47	-1558.53	-1592.71	-2013.85	-2468.26	-78.4302	-187.378	-130.615
		-80.82	-1466.67	-2206.42	-1561.28	-1587.22	-2007.45	-2467.04	-77.2095	-186.768	-130.92
		-80.8	-1464.84	-2207.95	-1556.09	-1594.24	-2007.75	-2460.33	-69.5801	-181.58	-136.108
		-80.78	-1458.13	-2206.42	-1559.45	-1588.13	-2007.14	-2464.6	-79.0405	-180.664	-134.583
		-80.76	-1458.44	-2204.9	-1556.7	-1586	-2005.92	-2463.38	-74.4629	-181.58	-134.888
		-80.74	-1458.44	-2206.12	-1562.5	-1585.08	-2006.53	-2460.63	-73.8525	-183.716	-133.667
		-80.72	-1459.96	-2202.76	-1556.7	-1581.73	-2002.26	-2457.28	-75.6836	-178.528	-134.277
		-80.7	-1457.52	-2204.9	-1565.55	-1584.78	-2011.41	-2460.94	-69.5801	-178.528	-127.258
		-80.68	-1459.96	-2205.2	-1563.42	-1584.47	-2006.53	-2458.8	-72.3267	-179.443	-129.7
		-80.66	-1462.71	-2203.06	-1557.62	-1582.34	-2010.5	-2460.63	-72.0215	-179.443	-130.615
		-80.64	-1464.84	-2206.42	-1560.67	-1577.76	-2003.78	-2462.16	-73.8525	-180.664	-127.258
		-80.62	-1455.38	-2202.76	-1559.45	-1580.51	-2005.92	-2459.72	-69.8853	-183.716	-127.869
		-80.6	-1452.94	-2203.67	-1557.62	-1577.15	-2015.69	-2460.63	-71.7163	-180.359	-127.563
		-80.58	-1449.89	-2203.67	-1550.9	-1579.9	-2012.94	-2456.97	-67.4438	-179.138	-127.869
		-80.56	-1450.5	-2207.03	-1555.79	-1582.64	-2007.14	-2458.8	-71.106	-175.781	-127.563
		-80.54	-1446.84	-2199.4	-1553.65	-1580.51	-2007.45	-2456.67	-65.918	-177.307	-129.089
		-80.52	-1448.36	-2202.45	-1560.06	-1582.64	-2005.62	-2454.83	-65.3076	-178.833	-128.784
		-80.5	-1452.33	-2200.32	-1560.67	-1579.59	-2003.48	-2452.7	-67.749	-180.054	-127.563
		-80.48	-1448.06	-2202.15	-1562.19	-1581.73	-2004.09	-2454.83	-66.5283	-181.885	-128.174
		-80.46	-1448.06	-2199.4	-1557.31	-1578.98	-2004.7	-2451.48	-72.0215	-180.054	-127.258
		-80.44	-1449.89	-2200.01	-1557.92	-1578.06	-2001.95	-2449.65	-71.106	-175.476	-125.427
		-80.42	-1449.58	-2198.18	-1557.01	-1579.28	-2006.53	-2450.26	-73.8525	-176.697	-128.479
		-80.4	-1445.92	-2203.37	-1556.09	-1572.88	-2006.53	-2452.09	-68.9697	-178.528	-119.629
		-80.38	-1451.72	-2199.1	-1557.62	-1572.27	-2010.19	-2451.48	-67.4438	-177.002	-127.258
		-80.36	-1449.58	-2198.18	-1561.58	-1570.13	-2005.62	-2449.65	-69.2749	-175.171	-129.7
		-80.34	-1441.65	-2198.79	-1558.23	-1572.88	-2000.43	-2453.92	-67.1387	-176.697	-122.986
		-80.32	-1441.65	-2198.49	-1561.28	-1578.06	-1999.21	-2452.39	-69.8853	-175.476	-127.258
		-80.3	-1441.04	-2196.35	-1555.48	-1574.1	-1998.29	-2453.61	-69.5801	-176.392	-128.174
		-80.28	-1438.9	-2199.4	-1560.97	-1574.1	-1993.1	-2453.31	-66.2231	-174.255	-119.324
		-80.26	-1445.62	-2196.04	-1554.26	-1574.71	-1992.19	-2448.43	-70.1904	-173.645	-124.817
		-80.24	-1443.48	-2195.74	-1558.23	-1571.66	-1993.41	-2446.59	-66.5283	-176.086	-121.46
		-80.22	-1444.09	-2193.91	-1552.73	-1571.96	-1991.58	-2446.29	-70.4956	-177.612	-125.122
		-80.2	-1439.21	-2194.52	-1555.48	-1571.96	-1993.41	-2445.68	-73.5474	-173.95	-130.005
		-80.18	-1441.04	-2193.6	-1550.9	-1574.71	-1994.32	-2445.37	-72.3267	-176.392	-122.07
		-80.16	-1438.6	-2194.21	-1552.43	-1574.71	-1997.68	-2442.63	-65.6128	-175.171	-123.901
		-80.14	-1441.65	-2192.38	-1549.68	-1580.2	-2000.12	-2443.24	-66.2231	-175.171	-125.427
		-80.12	-1442.87	-2191.47	-1552.43	-1580.2	-1995.24	-2442.93	-68.0542	-174.866	-126.343
		-80.1	-1437.38	-2193.3	-1554.57	-1578.67	-1990.05	-2442.93	-65.0024	-176.086	-131.531
		-80.08	-1439.82	-2189.33	-1556.09	-1576.84	-1995.85	-2439.58	-61.9507	-173.95	-131.531
		-80.06	-1440.73	-2192.38	-1553.65	-1580.81	-1991.27	-2442.02	-64.6973	-174.561	-124.512
		-80.04	-1437.07	-2188.72	-1557.31	-1572.57	-1990.05	-2443.54	-63.1714	-175.476	-120.239
		-80.02	-1440.73	-2186.58	-1558.53	-1573.49	-1990.05	-2440.8	-63.4766	-176.392	-125.122
		-80	-1441.96	-2192.08	-1556.09	-1573.49	-1988.53	-2443.24	-64.0869	-175.476	-121.155
		-79.98	-1434.02	-2192.69	-1549.38	-1574.71	-1984.25	-2440.19	-65.0024	-175.171	-120.544
		-79.96	-1433.11	-2188.11	-1550.29	-1572.88	-1985.47	-2441.71	-62.561	-174.561	-119.934
		-79.94	-1435.85	-2190.25	-1550.9	-1574.4	-1985.47	-2440.19	-65.0024	-176.086	-121.46
		-79.92	-1428.22	-2192.99	-1546.02	-1571.66	-1981.2	-2445.68	-65.3076	-175.476	-124.817
		-79.9	-1434.02	-2183.23	-1549.68	-1572.27	-1986.08	-2441.41	-66.5283	-172.119	-130.31
		-79.88	-1433.72	-2184.14	-1550.6	-1570.13	-1986.39	-2442.93	-70.1904	-176.086	-124.817
		-79.86	-1428.53	-2183.23	-1546.02	-1568.6	-1989.75	-2438.66	-70.4956	-173.035	-124.207
		-79.84	-1431.27	-2184.75	-1548.77	-1566.77	-1987.92	-2437.44	-65.0024	-172.424	-122.375
		-79.82	-1426.39	-2181.7	-1549.99	-1563.72	-1990.05	-2431.34	-67.1387	-174.255	-121.46
		-79.8	-1429.14	-2182.01	-1545.72	-1563.11	-1987	-2432.86	-68.0542	-173.645	-119.019
		-79.78	-1427.61	-2182.01	-1543.27	-1560.06	-1985.78	-2431.34	-64.6973	-172.119	-124.207
		-79.76	-1434.02	-2185.36	-1542.97	-1562.5	-1982.42	-2429.81	-65.3076	-173.95	-119.019
		-79.74	-1428.22	-2180.79	-1542.66	-1563.11	-1985.17	-2430.42	-65.6128	-173.645	-130.005
		-79.72	-1435.24	-2179.26	-1542.66	-1567.99	-1982.12	-2429.81	-65.918	-172.424	-127.258
		-79.7	-1434.94	-2179.87	-1547.24	-1571.35	-1982.73	-2435.91	-65.918	-173.34	-123.596
		-79.68	-1430.05	-2182.01	-1546.02	-1572.57	-1978.76	-2432.56	-66.8335	-171.509	-122.681
		-79.66	-1425.78	-2175.9	-1545.41	-1566.77	-1980.59	-2429.5	-65.3076	-173.34	-125.732
		-79.64	-1430.36	-2174.99	-1545.72	-1569.82	-1981.2	-2427.06	-65.918	-171.509	-119.629
		-79.62	-1424.56	-2175.6	-1550.6	-1569.52	-1979.98	-2433.17	-64.6973	-172.424	-121.155
		-79.6	-1422.12	-2177.12	-1543.88	-1566.77	-1979.98	-2429.5	-64.6973	-169.373	-118.713
		-79.58	-1424.56	-2176.51	-1543.58	-1567.99	-1977.54	-2432.56	-66.2231	-176.086	-121.46
		-79.56	-1424.56	-2178.04	-1543.27	-1566.77	-1976.01	-2437.74	-66.2231	-169.067	-120.544
		-79.54	-1422.42	-2172.24	-1543.27	-1560.67	-1976.01	-2429.5	-65.918	-170.593	-119.629
		-79.52	-1424.56	-2172.24	-1542.66	-1560.97	-1977.54	-2435.61	-65.0024	-172.729	-123.596
		-79.5	-1426.09	-2172.85	-1544.19	-1561.89	-1974.79	-2432.56	-66.5283	-174.561	-125.122
		-79.48	-1425.78	-2174.38	-1545.41	-1560.97	-1975.71	-2421.26	-64.6973	-171.509	-119.934
		-79.46	-1432.8	-2171.63	-1542.36	-1556.4	-1974.49	-2421.88	-65.3076	-175.781	-117.188
		-79.44	-1434.33	-2171.94	-1540.83	-1561.89	-1974.79	-2425.23	-63.4766	-170.898	-121.155
		-79.42	-1429.14	-2172.24	-1542.66	-1556.09	-1974.79	-2415.77	-62.561	-179.138	-121.765
		-79.4	-1427	-2171.02	-1545.1	-1556.09	-1975.4	-2418.52	-64.0869	-175.781	-117.188
		-79.38	-1426.09	-2171.63	-1543.27	-1553.65	-1974.79	-2418.21	-66.5283	-177.917	-116.577
		-79.36	-1427.61	-2170.41	-1540.53	-1555.79	-1975.71	-2417.6	-65.3076	-173.95	-115.967
		-79.34	-1426.7	-2171.33	-1545.72	-1554.26	-1972.66	-2416.08	-68.0542	-171.509	-116.882
		-79.32	-1430.97	-2176.82	-1539.92	-1564.33	-1973.88	-2417.3	-70.1904	-169.067	-118.713
		-79.3	-1425.17	-2171.63	-1543.27	-1555.48	-1974.79	-2413.94	-65.6128	-169.983	-122.375
		-79.28	-1425.17	-2167.36	-1548.77	-1557.92	-1969.91	-2417.3	-67.1387	-170.288	-121.765
		-79.26	-1423.03	-2165.22	-1546.94	-1558.53	-1975.4	-2415.47	-68.0542	-167.236	-124.207
		-79.24	-1420.59	-2161.87	-1549.68	-1557.92	-1970.52	-2416.38	-70.4956	-170.288	-121.155
		-79.22	-1422.42	-2168.27	-1546.63	-1562.19	-1968.08	-2419.13	-69.2749	-169.067	-123.596
		-79.2	-1425.17	-2169.49	-1546.94	-1562.5	-1966.86	-2417.91	-66.5283	-169.678	-118.713
		-79.18	-1425.78	-2163.39	-1544.49	-1559.14	-1968.38	-2417.6	-66.8335	-166.016	-117.493
		-79.16	-1424.26	-2164.31	-1547.85	-1560.06	-1968.08	-2417.91	-68.3594	-167.542	-119.324
		-79.14	-1426.7	-2165.22	-1542.97	-1560.97	-1972.96	-2412.72	-66.5283	-170.593	-120.239
		-79.12	-1425.78	-2160.64	-1536.87	-1558.53	-1967.47	-2411.5	-66.2231	-167.542	-119.629
		-79.1	-1426.09	-2168.58	-1536.56	-1556.09	-1967.47	-2412.72	-64.0869	-165.405	-119.324
		-79.08	-1426.39	-2167.66	-1532.29	-1560.97	-1965.94	-2410.28	-66.2231	-169.067	-121.46
		-79.06	-1423.95	-2169.49	-1538.09	-1558.84	-1971.13	-2407.53	-62.2559	-174.561	-122.07
		-79.04	-1424.26	-2171.02	-1535.64	-1562.81	-1967.16	-2406.92	-63.7817	-173.645	-122.07
		-79.02	-1429.14	-2167.36	-1537.48	-1564.64	-1970.83	-2407.23	-66.2231	-173.645	-119.629
		-79	-1427.31	-2170.1	-1536.87	-1560.36	-1962.89	-2408.45	-65.6128	-171.814	-122.681
		-78.98	-1428.83	-2169.19	-1541.14	-1559.45	-1970.83	-2410.28	-70.1904	-170.898	-125.427
		-78.96	-1420.9	-2165.53	-1537.48	-1557.01	-1970.21	-2407.23	-66.8335	-168.457	-123.901
		-78.94	-1420.59	-2170.72	-1533.51	-1555.18	-1974.49	-2409.36	-64.3921	-168.152	-124.207
		-78.92	-1420.29	-2169.19	-1539.92	-1552.12	-1966.86	-2408.75	-67.4438	-168.762	-116.577
		-78.9	-1419.37	-2166.44	-1531.37	-1553.04	-1965.03	-2406.92	-65.918	-169.373	-116.882
		-78.88	-1419.98	-2164.92	-1533.81	-1551.21	-1966.86	-2409.06	-70.4956	-170.288	-115.356
		-78.86	-1422.12	-2165.83	-1539.31	-1553.65	-1966.55	-2408.45	-64.6973	-173.34	-116.577
		-78.84	-1423.34	-2161.25	-1539	-1552.43	-1968.69	-2406.01	-65.3076	-171.509	-116.882
		-78.82	-1428.22	-2163.7	-1538.39	-1559.45	-1960.75	-2407.53	-65.918	-172.729	-116.882
		-78.8	-1430.05	-2161.25	-1546.02	-1559.14	-1956.79	-2405.7	-63.7817	-167.542	-115.051
		-78.78	-1422.73	-2163.09	-1540.22	-1556.4	-1953.43	-2404.48	-65.918	-170.288	-115.967
		-78.76	-1423.95	-2165.53	-1546.33	-1558.53	-1953.43	-2404.48	-65.3076	-172.119	-113.525
		-78.74	-1422.73	-2160.03	-1543.88	-1561.89	-1950.99	-2402.95	-64.3921	-166.931	-114.746
		-78.72	-1422.73	-2156.68	-1540.83	-1560.67	-1949.77	-2407.53	-61.9507	-167.236	-115.967
		-78.7	-1425.48	-2163.7	-1542.05	-1555.48	-1949.46	-2406.01	-64.0869	-167.542	-116.577
		-78.68	-1424.56	-2153.63	-1540.22	-1555.18	-1952.51	-2406.01	-68.0542	-170.898	-118.713
		-78.66	-1430.36	-2156.07	-1544.19	-1557.01	-1954.04	-2406.31	-63.1714	-166.016	-111.694
		-78.64	-1431.27	-2150.27	-1538.39	-1559.75	-1955.57	-2404.48	-70.8008	-163.879	-116.272
		-78.62	-1424.26	-2152.4	-1543.27	-1556.4	-1957.4	-2396.24	-66.5283	-165.71	-115.051
		-78.6	-1421.51	-2146.91	-1544.8	-1556.4	-1958.62	-2393.49	-63.7817	-170.593	-116.272
		-78.58	-1422.73	-2150.57	-1539.92	-1554.57	-1960.14	-2393.19	-67.4438	-168.762	-115.051
		-78.56	-1423.03	-2146	-1539.92	-1554.57	-1954.04	-2388.92	-54.0161	-166.931	-118.103
		-78.54	-1420.59	-2152.1	-1538.09	-1552.12	-1949.77	-2391.36	-64.0869	-164.49	-114.441
		-78.52	-1419.07	-2145.39	-1536.56	-1548.16	-1950.38	-2390.14	-62.561	-172.729	-118.713
		-78.5	-1422.42	-2151.79	-1532.59	-1549.07	-1949.77	-2390.44	-63.1714	-166.931	-115.967
		-78.48	-1415.1	-2146.91	-1535.03	-1549.99	-1951.29	-2390.44	-57.6782	-164.795	-118.713
		-78.46	-1416.93	-2149.35	-1531.98	-1548.46	-1954.65	-2389.83	-60.73	-167.236	-117.798
		-78.44	-1415.71	-2150.27	-1530.46	-1556.09	-1951.29	-2389.53	-58.8989	-166.931	-121.46
		-78.42	-1414.49	-2150.57	-1531.37	-1549.68	-1954.96	-2391.66	-60.4248	-168.152	-124.207
		-78.4	-1415.1	-2148.13	-1528.63	-1554.26	-1956.48	-2389.22	-66.2231	-166.626	-116.272
		-78.38	-1414.18	-2148.44	-1527.71	-1546.63	-1957.7	-2390.44	-56.7627	-165.405	-119.934
		-78.36	-1417.54	-2146.61	-1524.96	-1548.16	-1945.5	-2391.05	-58.2886	-162.659	-119.324
		-78.34	-1412.05	-2146.91	-1524.35	-1544.49	-1952.82	-2389.53	-57.0679	-166.016	-122.375
		-78.32	-1410.52	-2147.52	-1527.4	-1548.77	-1948.85	-2387.08	-56.4575	-166.931	-115.967
		-78.3	-1411.74	-2149.96	-1524.96	-1547.85	-1948.55	-2388.31	-55.542	-167.847	-121.46
		-78.28	-1414.18	-2144.78	-1528.32	-1551.51	-1946.41	-2386.78	-55.8472	-169.678	-116.577
		-78.26	-1412.96	-2142.33	-1527.1	-1544.19	-1947.33	-2384.64	-62.2559	-169.373	-121.155
		-78.24	-1413.88	-2146.91	-1522.22	-1549.07	-1943.97	-2384.34	-55.2368	-169.067	-117.798
		-78.22	-1416.02	-2146	-1527.4	-1545.41	-1944.58	-2381.9	-61.9507	-173.34	-127.258
		-78.2	-1413.27	-2143.86	-1524.35	-1545.1	-1945.5	-2383.12	-57.9834	-168.457	-114.441
		-78.18	-1408.39	-2146	-1516.72	-1543.27	-1946.72	-2383.73	-62.561	-173.95	-115.967
		-78.16	-1409.61	-2148.74	-1517.64	-1543.88	-1945.8	-2384.64	-62.2559	-169.373	-116.577
		-78.14	-1408.39	-2146.61	-1517.64	-1542.97	-1943.66	-2384.64	-61.9507	-172.119	-120.544
		-78.12	-1407.17	-2147.22	-1514.28	-1541.14	-1939.09	-2386.17	-57.373	-171.814	-112.305
		-78.1	-1409	-2144.47	-1514.59	-1542.97	-1937.26	-2387.7	-59.5093	-172.729	-111.084
		-78.08	-1408.69	-2145.08	-1514.89	-1539	-1940	-2385.86	-60.73	-170.898	-113.831
		-78.06	-1406.25	-2141.11	-1513.06	-1540.53	-1938.17	-2384.64	-60.4248	-173.34	-112.915
		-78.04	-1408.08	-2144.47	-1513.06	-1541.14	-1939.7	-2388	-61.0352	-170.288	-118.103
		-78.02	-1409.61	-2136.54	-1513.67	-1539.61	-1941.83	-2387.08	-60.73	-168.762	-117.188
		-78	-1406.86	-2138.06	-1516.11	-1538.39	-1940.92	-2387.7	-57.9834	-167.847	-119.019
		-77.98	-1408.69	-2135.62	-1514.28	-1537.17	-1940.61	-2383.42	-58.2886	-168.152	-122.07
		-77.96	-1401.06	-2137.45	-1515.2	-1536.25	-1940.61	-2381.59	-62.8662	-166.321	-120.544
		-77.94	-1403.81	-2139.28	-1515.2	-1536.56	-1937.87	-2381.59	-60.73	-169.067	-118.103
		-77.92	-1402.59	-2135.62	-1513.67	-1536.87	-1938.48	-2381.59	-59.2041	-169.067	-115.356
		-77.9	-1402.89	-2137.45	-1512.76	-1538.09	-1942.75	-2378.54	-59.5093	-170.593	-115.051
		-77.88	-1409.91	-2135.93	-1514.59	-1533.2	-1944.58	-2380.98	-65.0024	-171.814	-115.967
		-77.86	-1408.08	-2135.01	-1515.5	-1537.78	-1940.31	-2377.93	-59.5093	-170.898	-115.356
		-77.84	-1406.56	-2134.7	-1516.11	-1536.56	-1944.27	-2371.22	-64.3921	-169.373	-119.324
		-77.82	-1402.28	-2136.54	-1516.42	-1536.87	-1939.39	-2377.01	-63.4766	-170.593	-122.375
		-77.8	-1399.23	-2132.57	-1515.81	-1531.37	-1937.56	-2374.57	-58.2886	-170.898	-120.544
		-77.78	-1406.25	-2133.18	-1514.28	-1532.59	-1939.39	-2377.32	-56.7627	-170.288	-115.662
		-77.76	-1402.28	-2130.43	-1513.06	-1531.37	-1938.78	-2370.91	-59.5093	-172.424	-114.746
		-77.74	-1397.4	-2128.6	-1512.15	-1529.24	-1937.56	-2376.71	-57.373	-168.762	-109.253
		-77.72	-1400.15	-2126.16	-1510.01	-1530.76	-1933.9	-2369.08	-57.0679	-170.288	-114.746
		-77.7	-1401.67	-2126.46	-1506.35	-1531.07	-1932.68	-2379.15	-55.8472	-170.593	-112.61
		-77.68	-1395.57	-2122.5	-1504.82	-1531.37	-1929.32	-2371.83	-57.373	-168.152	-114.441
		-77.66	-1391.3	-2125.24	-1504.82	-1528.32	-1929.63	-2377.62	-54.6265	-169.678	-117.798
		-77.64	-1393.43	-2130.74	-1502.99	-1530.76	-1929.63	-2375.18	-56.1523	-165.1	-122.681
		-77.62	-1391.91	-2125.85	-1504.82	-1528.63	-1927.19	-2366.33	-54.0161	-164.49	-110.168
		-77.6	-1390.08	-2127.99	-1503.3	-1526.49	-1928.71	-2366.94	-53.1006	-163.269	-115.356
		-77.58	-1392.82	-2123.41	-1506.04	-1530.15	-1926.57	-2366.94	-56.4575	-166.321	-110.779
		-77.56	-1391.6	-2124.33	-1507.26	-1530.46	-1926.88	-2368.16	-54.3213	-163.879	-111.084
		-77.54	-1391.6	-2122.5	-1507.87	-1528.32	-1927.19	-2362.98	-55.8472	-164.49	-109.253
		-77.52	-1394.96	-2125.24	-1506.04	-1530.15	-1929.02	-2365.42	-55.8472	-165.405	-112.915
		-77.5	-1391.91	-2120.36	-1503.3	-1526.49	-1925.66	-2362.67	-55.542	-162.964	-112
		-77.48	-1392.82	-2124.94	-1505.43	-1523.44	-1928.71	-2368.16	-54.6265	-165.405	-113.525
		-77.46	-1390.38	-2120.97	-1503.6	-1523.13	-1926.27	-2368.77	-59.2041	-166.016	-111.084
		-77.44	-1389.47	-2124.33	-1506.96	-1521	-1925.35	-2367.55	-56.1523	-161.743	-117.798
		-77.42	-1390.69	-2120.36	-1504.21	-1521.91	-1926.88	-2366.64	-54.6265	-163.269	-118.408
		-77.4	-1397.4	-2123.72	-1502.08	-1520.08	-1928.1	-2368.47	-57.6782	-161.743	-113.831
		-77.38	-1395.57	-2119.14	-1499.94	-1523.13	-1930.24	-2365.72	-57.6782	-162.354	-111.084
		-77.36	-1394.04	-2128.3	-1500.24	-1519.78	-1932.07	-2360.53	-56.1523	-162.659	-110.779
		-77.34	-1386.41	-2127.08	-1498.41	-1521	-1931.76	-2361.45	-58.8989	-163.269	-112.915
		-77.32	-1385.5	-2128.91	-1498.11	-1519.78	-1928.41	-2358.7	-61.3403	-163.879	-108.643
		-77.3	-1380.92	-2131.35	-1497.8	-1517.33	-1933.29	-2359.01	-64.3921	-166.626	-111.694
		-77.28	-1383.06	-2121.28	-1498.72	-1518.86	-1929.32	-2358.7	-64.3921	-162.964	-108.032
		-77.26	-1380.31	-2120.36	-1495.36	-1524.05	-1936.04	-2357.79	-61.9507	-161.438	-110.474
		-77.24	-1380	-2126.77	-1496.89	-1520.39	-1933.59	-2359.31	-63.1714	-164.49	-110.474
		-77.22	-1375.12	-2116.39	-1496.28	-1522.52	-1927.8	-2359.01	-63.4766	-160.828	-111.389
		-77.2	-1378.48	-2121.58	-1499.02	-1523.44	-1926.57	-2356.87	-61.9507	-168.152	-112.305
		-77.18	-1373.6	-2117	-1494.45	-1524.05	-1929.02	-2358.4	-64.3921	-165.71	-114.441
		-77.16	-1380.62	-2121.58	-1497.19	-1518.55	-1929.32	-2355.04	-62.2559	-167.236	-115.051
		-77.14	-1382.75	-2120.67	-1493.23	-1524.35	-1932.37	-2351.99	-65.3076	-159.607	-114.136
		-77.12	-1378.48	-2114.87	-1493.23	-1520.69	-1931.15	-2350.77	-61.6455	-164.795	-108.337
		-77.1	-1376.34	-2114.87	-1493.53	-1522.22	-1930.85	-2351.99	-62.8662	-159.912	-106.812
		-77.08	-1375.43	-2120.67	-1494.14	-1527.71	-1923.22	-2352.91	-64.6973	-164.49	-108.643
		-77.06	-1374.51	-2123.72	-1490.48	-1523.74	-1923.83	-2351.68	-63.7817	-162.354	-111.084
		-77.04	-1372.07	-2116.39	-1492	-1521	-1920.17	-2350.16	-64.0869	-161.438	-105.591
		-77.02	-1373.6	-2117	-1497.8	-1521	-1922.3	-2346.8	-64.3921	-161.743	-107.727
		-77	-1370.54	-2118.53	-1500.24	-1516.11	-1919.86	-2348.33	-60.1196	-161.133	-106.812
		-76.98	-1372.68	-2119.45	-1499.33	-1517.33	-1918.33	-2348.33	-61.6455	-159.912	-106.201
		-76.96	-1369.63	-2117	-1498.41	-1515.81	-1919.86	-2347.11	-63.7817	-160.217	-108.643
		-76.94	-1373.29	-2116.09	-1495.97	-1518.55	-1921.69	-2348.02	-65.0024	-159.302	-107.727
		-76.92	-1370.24	-2117.31	-1502.69	-1512.45	-1914.98	-2346.8	-65.0024	-162.354	-108.032
		-76.9	-1370.54	-2114.56	-1491.09	-1520.08	-1919.56	-2344.67	-64.6973	-162.659	-107.422
		-76.88	-1367.8	-2116.39	-1490.48	-1525.57	-1914.06	-2345.89	-60.73	-164.185	-112.915
		-76.86	-1365.97	-2112.43	-1488.34	-1524.96	-1916.81	-2345.89	-58.5938	-166.321	-109.253
		-76.84	-1365.66	-2115.17	-1490.78	-1528.63	-1912.23	-2343.14	-59.8145	-157.776	-112.915
		-76.82	-1365.97	-2115.17	-1485.6	-1526.79	-1908.57	-2340.7	-54.6265	-157.166	-109.863
		-76.8	-1361.08	-2114.87	-1490.78	-1524.96	-1907.96	-2343.14	-57.0679	-159.302	-106.201
		-76.78	-1363.22	-2114.26	-1485.9	-1520.39	-1910.71	-2341.61	-59.5093	-164.795	-106.812
		-76.76	-1368.1	-2106.93	-1488.65	-1517.33	-1906.74	-2341.61	-56.7627	-162.964	-108.032
		-76.74	-1363.83	-2108.15	-1486.51	-1516.42	-1907.96	-2340.09	-55.542	-158.386	-103.149
		-76.72	-1360.17	-2107.54	-1483.15	-1510.93	-1911.01	-2340.7	-61.9507	-166.321	-103.76
		-76.7	-1355.9	-2107.24	-1483.15	-1515.5	-1905.21	-2339.78	-57.0679	-158.997	-103.455
		-76.68	-1354.98	-2106.32	-1476.44	-1514.59	-1903.99	-2339.48	-61.3403	-158.386	-100.708
		-76.66	-1357.73	-2099.91	-1485.9	-1521.3	-1911.01	-2338.56	-64.0869	-160.217	-106.201
		-76.64	-1359.25	-2107.24	-1481.32	-1515.2	-1918.64	-2336.73	-68.3594	-159.302	-104.675
		-76.62	-1360.47	-2101.44	-1484.07	-1516.42	-1920.47	-2336.43	-63.1714	-151.062	-104.065
		-76.6	-1362.61	-2105.71	-1487.43	-1514.28	-1915.28	-2334.9	-62.2559	-160.522	-106.201
		-76.58	-1362.61	-2100.83	-1489.26	-1512.76	-1911.01	-2335.51	-62.2559	-161.743	-102.844
		-76.56	-1356.81	-2108.76	-1483.46	-1516.72	-1907.65	-2332.46	-54.9316	-157.166	-103.76
		-76.54	-1357.12	-2103.27	-1482.24	-1513.37	-1910.71	-2333.37	-56.7627	-157.776	-104.065
		-76.52	-1358.95	-2107.24	-1485.6	-1511.84	-1911.01	-2331.85	-55.8472	-161.743	-103.76
		-76.5	-1356.81	-2101.14	-1494.14	-1510.31	-1904.3	-2337.34	-56.4575	-160.522	-102.539
		-76.48	-1355.59	-2105.1	-1491.39	-1505.43	-1905.52	-2334.9	-59.5093	-163.574	-104.98
		-76.46	-1363.83	-2103.88	-1489.26	-1504.82	-1907.35	-2332.46	-58.2886	-158.997	-106.506
		-76.44	-1368.1	-2103.27	-1484.07	-1504.21	-1909.48	-2333.37	-58.2886	-158.386	-104.675
		-76.42	-1362.92	-2099	-1483.76	-1503.3	-1898.8	-2333.37	-63.1714	-158.997	-106.506
		-76.4	-1365.36	-2099.3	-1480.1	-1502.99	-1901.86	-2330.32	-64.6973	-156.86	-104.37
		-76.38	-1365.97	-2098.69	-1481.63	-1504.21	-1896.36	-2329.41	-58.5938	-155.64	-105.286
		-76.36	-1363.83	-2096.25	-1480.1	-1505.43	-1902.16	-2329.1	-57.9834	-158.386	-104.675
		-76.34	-1362.3	-2097.78	-1478.58	-1501.77	-1901.55	-2328.49	-57.373	-155.029	-104.065
		-76.32	-1369.63	-2095.64	-1477.36	-1499.33	-1899.41	-2328.49	-57.6782	-156.86	-104.675
		-76.3	-1365.36	-2091.98	-1478.27	-1499.94	-1894.84	-2330.93	-63.7817	-156.25	-109.558
		-76.28	-1360.78	-2091.67	-1475.22	-1497.19	-1900.63	-2329.1	-58.5938	-157.776	-106.812
		-76.26	-1362.3	-2096.56	-1477.66	-1497.5	-1894.53	-2328.19	-58.5938	-151.062	-102.539
		-76.24	-1364.44	-2090.76	-1478.58	-1499.33	-1901.55	-2327.88	-54.0161	-156.555	-106.812
		-76.22	-1360.78	-2091.37	-1480.71	-1498.11	-1901.55	-2325.74	-59.8145	-152.283	-107.117
		-76.2	-1361.69	-2087.71	-1479.19	-1498.11	-1896.06	-2321.47	-59.5093	-155.64	-108.643
		-76.18	-1366.58	-2094.42	-1481.93	-1499.02	-1899.72	-2321.78	-64.0869	-154.419	-107.727
		-76.16	-1362	-2087.71	-1481.93	-1498.72	-1895.75	-2323.3	-55.8472	-157.471	-109.863
		-76.14	-1359.86	-2089.84	-1482.54	-1498.11	-1894.84	-2321.17	-60.4248	-153.503	-105.896
		-76.12	-1359.25	-2091.37	-1484.07	-1499.94	-1895.14	-2323	-54.9316	-156.86	-94.6045
		-76.1	-1353.45	-2090.45	-1484.07	-1500.24	-1895.14	-2320.56	-55.542	-155.945	-104.675
		-76.08	-1359.25	-2093.51	-1481.93	-1499.63	-1895.45	-2319.95	-55.2368	-156.25	-102.539
		-76.06	-1361.08	-2093.51	-1482.24	-1502.08	-1897.58	-2320.56	-54.9316	-155.029	-102.234
		-76.04	-1354.37	-2091.98	-1483.76	-1501.16	-1894.84	-2320.86	-57.373	-153.809	-99.7925
		-76.02	-1358.34	-2093.81	-1479.8	-1502.38	-1895.75	-2325.74	-57.373	-153.503	-100.403
		-76	-1355.29	-2088.62	-1483.15	-1501.77	-1892.4	-2326.05	-57.0679	-155.945	-102.234
		-75.98	-1354.06	-2089.23	-1477.66	-1499.94	-1898.8	-2323	-57.9834	-154.724	-103.455
		-75.96	-1355.59	-2087.71	-1480.71	-1502.38	-1894.53	-2325.74	-55.8472	-151.978	-105.896
		-75.94	-1358.95	-2083.74	-1476.75	-1500.24	-1894.53	-2317.81	-58.8989	-153.503	-99.4873
		-75.92	-1350.1	-2082.21	-1479.49	-1496.89	-1890.26	-2318.73	-61.0352	-152.893	-100.403
		-75.9	-1349.79	-2080.69	-1474	-1502.38	-1894.23	-2316.28	-61.3403	-153.503	-101.318
		-75.88	-1353.76	-2081.91	-1474.3	-1501.77	-1890.26	-2317.5	-61.6455	-150.452	-99.7925
		-75.86	-1355.29	-2081.3	-1471.25	-1503.91	-1889.65	-2314.15	-57.0679	-152.893	-100.403
		-75.84	-1350.4	-2084.35	-1469.73	-1502.08	-1887.51	-2314.76	-55.2368	-152.588	-99.1821
		-75.82	-1359.25	-2083.44	-1469.73	-1494.14	-1891.78	-2313.23	-50.9644	-152.283	-104.37
		-75.8	-1360.17	-2079.77	-1467.29	-1493.84	-1885.99	-2310.79	-49.7437	-151.978	-104.065
		-75.78	-1355.59	-2079.47	-1467.29	-1491.39	-1890.26	-2311.4	-52.1851	-152.893	-98.2666
		-75.76	-1354.37	-2078.86	-1469.42	-1491.39	-1888.12	-2310.79	-50.354	-153.503	-99.7925
		-75.74	-1348.27	-2078.25	-1468.2	-1494.14	-1894.23	-2308.65	-52.1851	-151.978	-100.098
		-75.72	-1351.93	-2077.03	-1470.34	-1495.36	-1892.7	-2308.65	-50.9644	-155.029	-97.6563
		-75.7	-1342.77	-2073.06	-1467.59	-1496.28	-1889.34	-2306.21	-50.354	-152.893	-101.318
		-75.68	-1346.13	-2075.81	-1466.06	-1493.53	-1889.95	-2306.52	-52.1851	-151.062	-97.3511
		-75.66	-1349.49	-2074.58	-1464.84	-1498.11	-1883.24	-2311.71	-50.354	-151.672	-99.4873
		-75.64	-1345.21	-2075.5	-1461.79	-1495.06	-1884.77	-2310.49	-50.0488	-153.198	-99.7925
		-75.62	-1348.88	-2074.28	-1462.71	-1495.06	-1882.02	-2318.12	-50.6592	-150.146	-106.506
		-75.6	-1350.1	-2079.47	-1461.49	-1495.67	-1883.24	-2307.43	-50.354	-149.231	-100.098
		-75.58	-1349.79	-2080.99	-1459.96	-1492	-1882.93	-2306.52	-52.1851	-150.452	-100.403
		-75.56	-1349.79	-2079.16	-1465.15	-1494.45	-1885.68	-2311.1	-46.9971	-152.283	-97.0459
		-75.54	-1348.57	-2079.47	-1462.4	-1495.97	-1884.16	-2311.1	-54.0161	-148.01	-98.2666
		-75.52	-1350.71	-2074.89	-1463.62	-1497.19	-1881.71	-2307.13	-54.3213	-151.062	-97.9614
		-75.5	-1349.79	-2074.89	-1462.1	-1494.45	-1880.8	-2307.74	-60.73	-149.536	-97.0459
		-75.48	-1340.64	-2070.62	-1462.71	-1490.17	-1876.83	-2307.13	-58.5938	-151.978	-99.1821
		-75.46	-1341.55	-2074.28	-1461.18	-1491.7	-1878.66	-2307.74	-59.2041	-148.926	-97.3511
		-75.44	-1339.11	-2068.18	-1456.6	-1489.56	-1877.75	-2300.72	-57.0679	-150.757	-103.76
		-75.42	-1338.5	-2068.79	-1460.27	-1488.65	-1874.39	-2300.11	-56.7627	-149.841	-103.149
		-75.4	-1335.75	-2067.26	-1454.47	-1490.78	-1880.19	-2300.42	-57.0679	-149.841	-98.877
		-75.38	-1341.55	-2069.4	-1451.11	-1489.56	-1876.22	-2301.64	-55.8472	-152.893	-101.624
		-75.36	-1343.69	-2066.04	-1454.77	-1489.87	-1878.66	-2301.03	-53.7109	-148.315	-96.7407
		-75.34	-1338.2	-2067.87	-1452.64	-1488.65	-1876.83	-2299.8	-59.2041	-148.01	-97.9614
		-75.32	-1341.25	-2065.73	-1453.86	-1487.43	-1878.36	-2299.8	-56.1523	-151.672	-97.6563
		-75.3	-1343.38	-2073.06	-1452.03	-1490.48	-1875.92	-2296.45	-55.8472	-155.64	-96.7407
		-75.28	-1340.94	-2072.14	-1450.5	-1491.09	-1872.86	-2297.67	-59.8145	-155.945	-97.9614
		-75.26	-1343.99	-2068.48	-1449.89	-1496.89	-1874.08	-2296.75	-54.6265	-151.672	-96.4355
		-75.24	-1340.03	-2065.73	-1448.97	-1486.82	-1871.64	-2294.01	-54.0161	-151.978	-99.1821
		-75.22	-1335.45	-2063.29	-1447.45	-1486.51	-1871.34	-2296.45	-48.5229	-148.315	-97.9614
		-75.2	-1332.4	-2063.9	-1452.64	-1484.07	-1869.2	-2294.01	-54.0161	-148.621	-100.098
		-75.18	-1329.35	-2062.38	-1447.45	-1479.8	-1870.12	-2293.4	-54.0161	-148.315	-102.844
		-75.16	-1330.87	-2062.38	-1448.97	-1482.24	-1867.07	-2291.26	-50.6592	-154.114	-102.539
		-75.14	-1330.57	-2063.6	-1447.45	-1481.63	-1869.2	-2292.48	-49.4385	-148.926	-100.098
		-75.12	-1326.9	-2061.16	-1451.11	-1483.46	-1869.81	-2287.29	-51.5747	-150.146	-97.0459
		-75.1	-1328.43	-2056.27	-1448.97	-1482.54	-1867.37	-2290.04	-49.4385	-148.621	-96.4355
		-75.08	-1325.99	-2065.12	-1450.2	-1489.26	-1868.59	-2290.95	-50.354	-147.095	-97.0459
		-75.06	-1325.38	-2063.29	-1451.72	-1481.93	-1872.56	-2291.87	-52.4902	-149.231	-95.2148
		-75.04	-1329.96	-2058.11	-1448.06	-1481.93	-1869.81	-2288.82	-51.2695	-147.4	-95.2148
		-75.02	-1334.53	-2058.72	-1450.81	-1480.1	-1869.81	-2291.26	-53.1006	-146.79	-95.52
		-75	-1326.6	-2059.63	-1446.84	-1481.02	-1868.59	-2293.7	-51.2695	-149.536	-94.6045
		-74.98	-1327.82	-2062.07	-1449.58	-1478.88	-1870.12	-2291.26	-45.7764	-151.672	-94.6045
		-74.96	-1326.29	-2062.07	-1444.09	-1474.91	-1869.81	-2296.14	-50.0488	-146.179	-94.6045
		-74.94	-1323.24	-2059.94	-1445.31	-1476.44	-1867.98	-2294.01	-47.3022	-151.367	-95.52
		-74.92	-1318.97	-2059.02	-1446.23	-1475.83	-1869.51	-2293.7	-48.5229	-156.25	-96.1304
		-74.9	-1320.19	-2062.07	-1446.23	-1477.05	-1865.84	-2292.18	-48.2178	-150.757	-97.0459
		-74.88	-1322.02	-2054.14	-1447.14	-1480.1	-1862.79	-2289.43	-54.3213	-150.146	-99.4873
		-74.86	-1318.97	-2055.66	-1449.58	-1484.68	-1860.35	-2289.43	-52.7954	-150.757	-101.013
		-74.84	-1327.21	-2055.97	-1449.58	-1476.75	-1866.15	-2288.82	-52.4902	-146.179	-99.7925
		-74.82	-1326.6	-2059.63	-1443.79	-1481.32	-1868.59	-2285.16	-47.6074	-144.348	-94.9097
		-74.8	-1324.77	-2055.66	-1449.28	-1476.75	-1859.44	-2280.58	-54.6265	-150.452	-94.2993
		-74.78	-1324.77	-2055.66	-1449.89	-1474.61	-1861.27	-2281.8	-45.7764	-146.179	-93.0786
		-74.76	-1325.38	-2057.5	-1447.14	-1472.78	-1868.9	-2284.85	-50.9644	-140.686	-96.7407
		-74.74	-1325.68	-2052.61	-1444.4	-1472.17	-1873.17	-2284.55	-50.6592	-149.231	-94.9097
		-74.72	-1322.63	-2053.22	-1443.48	-1468.2	-1863.71	-2284.85	-53.4058	-148.926	-96.7407
		-74.7	-1322.94	-2055.05	-1440.12	-1465.76	-1861.88	-2285.77	-49.4385	-148.621	-95.8252
		-74.68	-1322.02	-2052.61	-1438.9	-1463.01	-1857.91	-2283.94	-50.0488	-150.146	-98.877
		-74.66	-1326.6	-2049.56	-1444.7	-1462.1	-1854.86	-2284.55	-50.6592	-144.043	-91.5527
		-74.64	-1322.02	-2054.14	-1438.6	-1463.32	-1856.69	-2283.63	-50.0488	-155.029	-96.4355
		-74.62	-1322.33	-2050.17	-1434.63	-1463.62	-1853.94	-2282.41	-50.0488	-153.809	-94.2993
		-74.6	-1321.11	-2047.12	-1434.94	-1458.74	-1858.83	-2281.19	-50.6592	-151.062	-93.0786
		-74.58	-1322.02	-2045.9	-1438.29	-1460.88	-1855.16	-2282.71	-45.7764	-151.367	-94.6045
		-74.56	-1322.94	-2047.42	-1433.72	-1460.88	-1860.96	-2280.27	-45.166	-149.231	-93.0786
		-74.54	-1323.24	-2047.12	-1440.12	-1462.1	-1862.49	-2274.17	-52.1851	-152.283	-93.689
		-74.52	-1321.72	-2048.95	-1434.33	-1464.84	-1858.52	-2274.48	-56.1523	-151.672	-90.6372
		-74.5	-1325.38	-2046.81	-1437.07	-1465.76	-1853.94	-2273.56	-55.8472	-144.958	-93.689
		-74.48	-1320.19	-2044.07	-1437.07	-1466.06	-1853.94	-2274.78	-55.2368	-150.146	-90.9424
		-74.46	-1318.05	-2043.76	-1441.35	-1467.59	-1850.59	-2277.83	-47.6074	-147.095	-92.1631
		-74.44	-1318.97	-2042.24	-1438.9	-1467.59	-1851.81	-2277.22	-46.9971	-148.01	-89.1113
		-74.42	-1315.31	-2039.79	-1431.58	-1467.9	-1852.72	-2275.39	-48.5229	-146.484	-94.6045
		-74.4	-1314.7	-2043.76	-1430.66	-1465.76	-1856.38	-2276.92	-47.6074	-143.738	-96.1304
		-74.38	-1317.14	-2043.76	-1428.22	-1465.15	-1853.33	-2276.61	-49.7437	-143.738	-93.9941
		-74.36	-1320.5	-2043.76	-1431.58	-1466.06	-1856.99	-2275.39	-44.5557	-148.315	-92.1631
		-74.34	-1314.7	-2046.81	-1434.63	-1462.4	-1858.22	-2273.86	-46.3867	-141.602	-90.332
		-74.32	-1316.83	-2045.59	-1434.63	-1458.74	-1856.99	-2276.31	-43.9453	-143.433	-100.708
		-74.3	-1316.53	-2043.46	-1436.16	-1460.27	-1856.69	-2274.17	-50.9644	-144.653	-92.4683
		-74.28	-1316.83	-2045.29	-1433.41	-1459.96	-1854.55	-2275.39	-55.8472	-145.874	-98.877
		-74.26	-1313.17	-2043.15	-1437.99	-1455.08	-1852.72	-2270.51	-50.0488	-141.907	-93.3838
		-74.24	-1318.66	-2040.1	-1433.11	-1458.13	-1854.25	-2266.54	-48.2178	-147.095	-97.0459
		-74.22	-1323.55	-2037.66	-1433.11	-1457.82	-1855.16	-2268.68	-47.3022	-140.686	-98.877
		-74.2	-1315	-2038.57	-1429.44	-1452.94	-1852.11	-2267.46	-45.7764	-147.095	-101.624
		-74.18	-1315.92	-2037.66	-1435.24	-1449.28	-1853.64	-2264.4	-45.7764	-142.212	-95.8252
		-74.16	-1316.83	-2038.88	-1430.97	-1448.97	-1853.33	-2265.63	-45.4712	-141.602	-95.8252
		-74.14	-1315.92	-2035.83	-1433.41	-1446.84	-1857.91	-2264.4	-47.9126	-142.212	-90.6372
		-74.12	-1319.89	-2034.91	-1434.33	-1447.14	-1855.77	-2264.1	-48.2178	-148.01	-93.0786
		-74.1	-1326.29	-2036.13	-1434.63	-1447.45	-1855.47	-2263.18	-50.0488	-141.907	-92.1631
		-74.08	-1317.75	-2032.78	-1434.94	-1450.2	-1848.14	-2260.44	-50.354	-141.296	-93.3838
		-74.06	-1317.14	-2031.56	-1433.72	-1448.67	-1848.45	-2259.83	-55.2368	-143.433	-92.4683
		-74.04	-1319.58	-2033.08	-1432.19	-1452.03	-1850.89	-2262.57	-57.9834	-146.179	-100.403
		-74.02	-1318.36	-2030.94	-1430.05	-1446.84	-1845.09	-2258.3	-57.373	-141.907	-88.8062
		-74	-1321.41	-2028.81	-1422.73	-1449.28	-1846.31	-2258.61	-49.7437	-144.653	-96.4355
		-73.98	-1320.5	-2028.2	-1428.53	-1449.28	-1846.92	-2256.47	-51.5747	-141.907	-98.5718
		-73.96	-1317.44	-2028.81	-1423.65	-1448.97	-1845.4	-2259.22	-49.7437	-144.348	-90.9424
		-73.94	-1319.58	-2025.45	-1423.03	-1446.23	-1845.09	-2256.77	-49.7437	-140.686	-92.4683
		-73.92	-1315	-2028.81	-1424.26	-1446.84	-1845.7	-2258.91	-49.7437	-141.602	-93.689
		-73.9	-1315.92	-2028.2	-1421.51	-1449.28	-1845.4	-2258.3	-45.7764	-140.991	-92.7734
		-73.88	-1318.66	-2026.37	-1417.85	-1449.28	-1845.09	-2258.3	-46.0815	-142.212	-92.7734
		-73.86	-1324.77	-2026.06	-1419.07	-1451.42	-1848.14	-2261.05	-44.8608	-138.855	-97.9614
		-73.84	-1321.72	-2028.81	-1418.15	-1448.36	-1847.23	-2258.61	-46.0815	-139.771	-96.7407
		-73.82	-1318.66	-2028.2	-1413.27	-1455.08	-1846.92	-2260.44	-43.9453	-140.076	-100.403
		-73.8	-1320.5	-2030.64	-1412.96	-1454.16	-1841.43	-2258	-45.4712	-139.465	-91.5527
		-73.78	-1321.72	-2033.69	-1411.13	-1452.64	-1838.99	-2257.08	-46.6919	-140.686	-93.3838
		-73.76	-1319.58	-2030.94	-1410.52	-1449.89	-1838.07	-2253.72	-44.5557	-142.822	-93.689
		-73.74	-1317.75	-2035.22	-1410.52	-1445.01	-1839.9	-2253.72	-47.6074	-140.076	-92.1631
		-73.72	-1317.44	-2034.3	-1415.1	-1443.18	-1834.41	-2254.94	-50.6592	-138.55	-87.5854
		-73.7	-1314.09	-2031.25	-1410.52	-1436.46	-1835.02	-2248.23	-49.4385	-142.517	-94.9097
		-73.68	-1311.34	-2033.08	-1410.52	-1432.19	-1834.41	-2254.03	-49.4385	-139.771	-94.2993
		-73.66	-1313.17	-2024.84	-1411.44	-1431.27	-1832.89	-2250.67	-49.7437	-140.991	-99.4873
		-73.64	-1316.83	-2022.71	-1409	-1430.97	-1830.75	-2250.37	-43.9453	-139.16	-91.5527
		-73.62	-1316.83	-2024.23	-1407.78	-1433.72	-1835.33	-2254.03	-49.7437	-140.076	-92.7734
		-73.6	-1311.95	-2023.01	-1407.47	-1436.46	-1835.33	-2250.98	-46.9971	-139.16	-90.332
		-73.58	-1310.12	-2023.62	-1408.39	-1436.77	-1834.11	-2249.45	-43.9453	-140.686	-92.4683
		-73.56	-1310.12	-2023.93	-1405.03	-1435.55	-1833.5	-2251.28	-43.9453	-135.193	-89.1113
		-73.54	-1308.9	-2026.06	-1408.08	-1435.85	-1831.97	-2247.01	-46.3867	-139.771	-90.6372
		-73.52	-1309.2	-2021.48	-1405.94	-1435.24	-1829.53	-2253.11	-46.6919	-140.686	-91.8579
		-73.5	-1307.07	-2024.23	-1404.11	-1436.77	-1829.22	-2242.43	-47.3022	-140.381	-91.2476
		-73.48	-1307.98	-2020.87	-1400.15	-1440.73	-1830.75	-2247.62	-45.7764	-137.329	-95.2148
		-73.46	-1306.76	-2021.48	-1402.28	-1437.99	-1828	-2254.64	-44.2505	-141.602	-96.4355
		-73.44	-1302.49	-2017.21	-1401.06	-1434.02	-1831.67	-2247.01	-43.335	-137.329	-94.2993
		-73.42	-1301.57	-2017.82	-1402.59	-1433.11	-1833.8	-2248.84	-44.5557	-139.771	-89.1113
		-73.4	-1306.46	-2015.38	-1407.78	-1429.14	-1831.97	-2245.18	-43.6401	-139.16	-91.8579
		-73.38	-1302.19	-2017.82	-1406.25	-1427	-1832.89	-2250.67	-44.8608	-139.16	-87.5854
		-73.36	-1308.9	-2020.87	-1406.25	-1428.22	-1832.28	-2246.7	-48.5229	-138.55	-91.5527
		-73.34	-1305.85	-2019.04	-1409.61	-1430.66	-1831.97	-2252.5	-46.3867	-141.907	-90.9424
		-73.32	-1310.73	-2012.94	-1409.3	-1426.09	-1824.95	-2244.57	-41.8091	-144.653	-92.1631
		-73.3	-1303.71	-2012.94	-1404.72	-1430.36	-1829.83	-2247.92	-44.5557	-139.16	-90.6372
		-73.28	-1307.07	-2012.63	-1406.25	-1425.17	-1820.07	-2249.15	-46.3867	-144.958	-93.0786
		-73.26	-1294.86	-2011.11	-1405.03	-1430.05	-1825.56	-2242.74	-45.166	-143.433	-96.4355
		-73.24	-1297.61	-2015.69	-1405.03	-1426.09	-1825.26	-2239.38	-46.9971	-144.348	-97.0459
		-73.22	-1297.91	-2007.45	-1402.89	-1434.94	-1824.95	-2244.57	-48.8281	-144.653	-95.8252
		-73.2	-1299.74	-2012.63	-1408.39	-1430.36	-1823.73	-2239.07	-43.6401	-140.686	-89.7217
		-73.18	-1297.91	-2010.5	-1406.56	-1427.92	-1823.73	-2241.82	-48.8281	-138.855	-91.8579
		-73.16	-1299.13	-2008.67	-1409.3	-1430.36	-1820.98	-2236.94	-46.0815	-140.076	-90.6372
		-73.14	-1300.05	-2012.33	-1408.39	-1430.97	-1819.15	-2239.99	-46.9971	-140.991	-90.9424
		-73.12	-1302.49	-2010.19	-1413.88	-1428.83	-1820.07	-2237.24	-44.5557	-140.991	-90.6372
		-73.1	-1298.22	-2006.53	-1407.78	-1429.14	-1819.15	-2240.91	-43.335	-140.991	-91.8579
		-73.08	-1306.76	-2015.38	-1412.05	-1429.14	-1817.02	-2243.65	-43.335	-139.465	-89.7217
		-73.06	-1307.68	-2011.41	-1411.44	-1429.44	-1824.34	-2239.07	-42.7246	-137.329	-90.6372
		-73.04	-1302.8	-2005.62	-1414.79	-1431.58	-1817.02	-2236.94	-43.335	-140.076	-91.8579
		-73.02	-1295.78	-2006.53	-1415.71	-1438.29	-1820.07	-2238.77	-40.5884	-138.855	-90.332
		-73	-1295.78	-2004.39	-1420.9	-1432.8	-1822.2	-2239.99	-40.8936	-138.55	-91.5527
		-72.98	-1295.47	-2007.45	-1415.1	-1430.97	-1819.15	-2237.85	-40.5884	-136.108	-95.2148
		-72.96	-1298.83	-2006.53	-1413.88	-1430.66	-1811.83	-2237.24	-41.1987	-136.414	-94.6045
		-72.94	-1298.83	-2007.75	-1412.35	-1429.75	-1820.37	-2235.72	-39.3677	-137.024	-94.6045
		-72.92	-1299.74	-2005	-1410.22	-1426.39	-1818.24	-2234.8	-43.9453	-142.517	-94.2993
		-72.9	-1300.35	-2008.06	-1407.47	-1428.83	-1816.41	-2235.41	-42.7246	-141.907	-88.501
		-72.88	-1299.13	-2009.58	-1409.61	-1423.95	-1815.8	-2232.06	-40.8936	-141.296	-87.8906
		-72.86	-1300.96	-2009.58	-1403.81	-1424.87	-1817.02	-2231.14	-42.4194	-142.212	-89.1113
		-72.84	-1298.83	-2004.39	-1409.61	-1429.44	-1814.27	-2234.19	-43.9453	-143.738	-92.1631
		-72.82	-1297.61	-2001.04	-1403.5	-1427.92	-1819.76	-2234.19	-43.9453	-134.277	-88.501
		-72.8	-1293.64	-2003.17	-1408.69	-1427.61	-1826.17	-2231.75	-43.335	-140.991	-89.4165
		-72.78	-1293.03	-1998.6	-1402.59	-1434.02	-1820.98	-2233.89	-45.166	-133.667	-87.5854
		-72.76	-1293.33	-1993.41	-1403.2	-1433.72	-1813.05	-2229.92	-40.2832	-138.55	-92.1631
		-72.74	-1290.59	-2001.34	-1400.15	-1428.83	-1815.8	-2230.53	-41.5039	-140.076	-86.9751
		-72.72	-1289.37	-1997.99	-1402.59	-1432.8	-1814.27	-2230.22	-41.5039	-133.972	-86.9751
		-72.7	-1295.47	-1998.9	-1394.65	-1427.61	-1816.1	-2228.7	-43.335	-134.583	-85.4492
		-72.68	-1295.78	-1996.15	-1395.57	-1431.58	-1809.69	-2226.87	-46.0815	-137.634	-90.6372
		-72.66	-1297.3	-1997.68	-1397.09	-1426.7	-1806.34	-2228.39	-42.7246	-133.362	-87.5854
		-72.64	-1296.39	-1995.54	-1393.74	-1421.51	-1806.64	-2228.09	-40.2832	-131.226	-90.6372
		-72.62	-1295.78	-1998.6	-1398.32	-1415.71	-1810.61	-2225.65	-43.335	-131.836	-86.9751
		-72.6	-1295.78	-1995.54	-1393.13	-1418.46	-1804.5	-2225.34	-45.4712	-130.31	-87.5854
		-72.58	-1292.72	-1996.15	-1399.54	-1418.46	-1808.47	-2221.98	-46.3867	-133.972	-92.1631
		-72.56	-1292.72	-1997.07	-1395.57	-1417.24	-1808.17	-2223.51	-40.5884	-135.193	-89.7217
		-72.54	-1291.2	-1997.99	-1398.93	-1416.02	-1807.56	-2224.43	-41.5039	-135.498	-90.9424
		-72.52	-1298.83	-1994.93	-1396.79	-1414.49	-1811.22	-2223.51	-35.4004	-130.92	-89.4165
		-72.5	-1295.47	-1995.24	-1400.76	-1419.37	-1812.74	-2223.21	-41.1987	-136.719	-90.6372
		-72.48	-1294.86	-1994.32	-1401.37	-1422.73	-1803.89	-2223.51	-46.0815	-135.193	-91.5527
		-72.46	-1292.42	-1994.02	-1389.77	-1419.07	-1806.95	-2220.15	-43.0298	-134.888	-85.7544
		-72.44	-1286.62	-1993.41	-1394.96	-1422.73	-1802.98	-2224.43	-44.8608	-132.751	-87.5854
		-72.42	-1289.06	-1991.27	-1396.18	-1420.59	-1804.5	-2221.07	-44.2505	-132.446	-84.2285
		-72.4	-1287.23	-1990.97	-1393.13	-1422.73	-1799.62	-2218.93	-48.2178	-133.972	-90.0269
		-72.38	-1288.45	-1992.19	-1389.16	-1421.51	-1799.62	-2217.71	-48.2178	-134.277	-83.313
		-72.36	-1289.37	-1989.14	-1395.26	-1424.56	-1798.4	-2215.27	-41.1987	-131.836	-89.1113
		-72.34	-1285.1	-1987.61	-1394.65	-1422.73	-1801.15	-2211.3	-44.5557	-132.141	-83.0078
		-72.32	-1285.4	-1987.3	-1390.38	-1422.12	-1801.45	-2211.3	-43.6401	-132.141	-86.6699
		-72.3	-1284.79	-1983.95	-1395.57	-1420.59	-1803.28	-2212.52	-39.0625	-132.751	-80.8716
		-72.28	-1287.54	-1987	-1387.33	-1416.02	-1802.98	-2213.75	-43.6401	-132.446	-83.6182
		-72.26	-1280.52	-1985.78	-1388.55	-1418.76	-1796.88	-2216.8	-38.147	-133.972	-81.7871
		-72.24	-1286.32	-1983.95	-1387.02	-1420.29	-1796.88	-2215.88	-43.6401	-129.089	-87.5854
		-72.22	-1282.96	-1985.17	-1390.08	-1415.71	-1795.96	-2215.88	-41.1987	-136.108	-82.3975
		-72.2	-1279.3	-1982.12	-1383.97	-1414.49	-1796.26	-2215.88	-49.4385	-130.92	-84.2285
		-72.18	-1282.35	-1980.59	-1391.91	-1419.37	-1794.13	-2214.36	-47.6074	-133.972	-80.8716
		-72.16	-1281.74	-1982.42	-1394.35	-1417.85	-1791.08	-2214.97	-52.7954	-130.31	-82.7026
		-72.14	-1282.35	-1980.59	-1394.96	-1418.46	-1790.47	-2214.97	-45.7764	-131.226	-84.8389
		-72.12	-1282.35	-1979.98	-1392.52	-1422.73	-1794.74	-2215.58	-43.0298	-129.089	-83.9233
		-72.1	-1285.71	-1980.9	-1390.69	-1424.26	-1796.26	-2214.36	-42.7246	-135.193	-84.5337
		-72.08	-1281.74	-1977.23	-1384.58	-1424.26	-1796.57	-2216.19	-41.5039	-130.92	-90.0269
		-72.06	-1280.21	-1977.54	-1386.41	-1419.37	-1794.74	-2211.3	-40.2832	-132.751	-92.1631
		-72.04	-1280.52	-1976.32	-1387.94	-1420.29	-1791.38	-2216.19	-40.8936	-133.972	-82.3975
		-72.02	-1277.77	-1979.06	-1388.55	-1417.85	-1792.91	-2213.13	-39.6729	-136.414	-81.4819
		-72	-1288.15	-1978.15	-1389.16	-1419.68	-1792.91	-2211.61	-40.8936	-137.634	-79.0405
		-71.98	-1281.43	-1979.98	-1391.6	-1413.27	-1791.38	-2214.97	-41.1987	-138.55	-83.0078
		-71.96	-1279.6	-1974.18	-1388.55	-1412.96	-1792.6	-2219.54	-40.2832	-135.193	-82.0923
		-71.94	-1276.25	-1976.01	-1386.11	-1411.74	-1791.38	-2215.58	-43.0298	-136.414	-82.3975
		-71.92	-1280.52	-1978.15	-1387.33	-1409.3	-1792.3	-2212.52	-47.3022	-132.751	-83.0078
		-71.9	-1275.94	-1976.32	-1387.33	-1409.61	-1791.08	-2215.88	-46.9971	-132.141	-85.7544
		-71.88	-1282.96	-1975.1	-1387.63	-1407.78	-1793.52	-2212.22	-41.5039	-134.888	-82.3975
		-71.86	-1281.74	-1978.45	-1389.77	-1407.17	-1792.91	-2210.39	-41.1987	-134.583	-78.7354
		-71.84	-1281.13	-1975.1	-1388.85	-1407.78	-1793.52	-2207.03	-38.7573	-133.972	-81.7871
		-71.82	-1278.08	-1977.23	-1386.11	-1409.91	-1796.26	-2207.03	-41.1987	-133.667	-79.3457
		-71.8	-1282.04	-1976.62	-1384.89	-1411.13	-1792.6	-2203.67	-39.3677	-136.414	-79.9561
		-71.78	-1281.43	-1977.23	-1385.8	-1408.69	-1783.14	-2208.56	-39.3677	-134.583	-81.4819
		-71.76	-1278.08	-1975.71	-1383.97	-1411.44	-1784.97	-2206.73	-37.8418	-136.414	-78.125
		-71.74	-1279.6	-1974.79	-1382.75	-1410.83	-1782.84	-2203.98	-42.1143	-134.583	-86.9751
		-71.72	-1279.91	-1972.66	-1382.75	-1408.08	-1784.36	-2200.93	-39.978	-130.92	-84.2285
		-71.7	-1281.13	-1972.05	-1381.84	-1406.25	-1785.58	-2199.1	-39.978	-130.005	-80.5664
		-71.68	-1286.01	-1972.05	-1379.39	-1403.81	-1784.36	-2201.84	-40.2832	-130.92	-80.8716
		-71.66	-1289.67	-1968.08	-1378.17	-1403.5	-1784.67	-2202.15	-44.5557	-127.563	-80.5664
		-71.64	-1286.62	-1968.99	-1377.87	-1405.94	-1786.19	-2200.62	-39.6729	-126.953	-77.2095
		-71.62	-1290.59	-1967.47	-1376.95	-1408.69	-1783.14	-2197.27	-42.7246	-126.953	-80.8716
		-71.6	-1291.5	-1964.72	-1377.87	-1408.08	-1776.43	-2199.71	-43.0298	-127.563	-79.9561
		-71.58	-1289.98	-1966.55	-1380	-1403.2	-1776.73	-2200.01	-41.1987	-129.089	-80.2612
		-71.56	-1284.79	-1969.6	-1380.92	-1398.62	-1774.29	-2196.96	-45.7764	-128.784	-79.3457
		-71.54	-1281.43	-1966.55	-1379.7	-1397.4	-1772.16	-2199.71	-46.6919	-123.901	-81.4819
		-71.52	-1278.38	-1963.81	-1377.87	-1399.54	-1774.9	-2203.67	-45.4712	-126.343	-79.6509
		-71.5	-1281.74	-1963.2	-1378.48	-1398.93	-1776.12	-2198.79	-47.6074	-127.563	-87.8906
		-71.48	-1278.69	-1966.86	-1375.73	-1394.96	-1776.73	-2202.45	-45.7764	-125.732	-85.7544
		-71.46	-1281.43	-1963.2	-1380.31	-1396.48	-1780.09	-2200.93	-40.2832	-125.427	-81.7871
		-71.44	-1281.13	-1967.77	-1380.62	-1396.48	-1780.09	-2189.64	-43.0298	-125.427	-81.7871
		-71.42	-1286.62	-1966.25	-1379.09	-1391.3	-1782.23	-2191.47	-41.8091	-126.343	-79.6509
		-71.4	-1288.15	-1969.3	-1377.87	-1391.3	-1782.84	-2192.08	-40.8936	-126.648	-76.9043
		-71.38	-1288.76	-1966.86	-1377.56	-1393.13	-1782.84	-2192.99	-38.7573	-125.732	-77.8198
		-71.36	-1290.59	-1966.86	-1378.17	-1390.08	-1780.7	-2190.55	-42.7246	-126.648	-78.125
		-71.34	-1293.33	-1957.4	-1375.43	-1386.72	-1780.4	-2190.86	-38.4521	-127.563	-75.9888
		-71.32	-1289.98	-1961.06	-1375.43	-1394.96	-1776.73	-2191.47	-39.0625	-129.7	-78.7354
		-71.3	-1293.33	-1959.23	-1375.12	-1391.91	-1779.17	-2194.21	-39.978	-129.7	-76.9043
		-71.28	-1287.23	-1955.26	-1375.43	-1388.85	-1774.9	-2196.04	-40.8936	-127.258	-78.7354
		-71.26	-1287.84	-1960.45	-1375.43	-1390.08	-1778.87	-2192.99	-40.2832	-127.258	-84.2285
		-71.24	-1281.74	-1957.4	-1375.73	-1388.85	-1771.85	-2195.74	-42.4194	-126.038	-83.9233
		-71.22	-1279.91	-1954.35	-1374.21	-1388.85	-1773.99	-2194.52	-39.6729	-127.869	-82.0923
		-71.2	-1278.99	-1955.57	-1373.29	-1390.08	-1771.85	-2184.75	-40.5884	-130.005	-79.0405
		-71.18	-1277.47	-1954.04	-1375.43	-1390.69	-1771.85	-2188.72	-38.7573	-130.005	-78.4302
		-71.16	-1278.08	-1954.65	-1375.73	-1389.77	-1767.88	-2182.01	-36.0107	-134.888	-75.0732
		-71.14	-1276.86	-1958.92	-1376.95	-1391.3	-1770.63	-2188.42	-38.147	-133.667	-76.5991
		-71.12	-1278.99	-1958.31	-1374.82	-1390.38	-1768.19	-2185.67	-39.0625	-133.057	-75.3784
		-71.1	-1281.74	-1962.28	-1375.12	-1394.96	-1772.46	-2184.14	-38.4521	-131.226	-75.3784
		-71.08	-1281.13	-1959.53	-1374.21	-1394.96	-1768.8	-2178.04	-36.0107	-129.395	-75.9888
		-71.06	-1282.35	-1955.57	-1374.51	-1387.94	-1772.46	-2181.7	-39.3677	-126.953	-74.1577
		-71.04	-1286.62	-1958.92	-1375.43	-1391.3	-1764.53	-2178.04	-37.8418	-125.732	-73.2422
		-71.02	-1282.96	-1954.65	-1377.26	-1384.58	-1774.29	-2181.7	-38.7573	-128.174	-76.5991
		-71	-1281.43	-1953.13	-1373.9	-1388.85	-1769.1	-2180.18	-38.7573	-123.901	-74.4629
		-70.98	-1280.82	-1952.51	-1371.15	-1384.58	-1767.88	-2183.23	-39.0625	-126.038	-72.3267
		-70.96	-1280.21	-1951.9	-1371.77	-1385.5	-1766.97	-2181.09	-36.6211	-126.038	-75.0732
		-70.94	-1276.25	-1955.87	-1371.46	-1384.58	-1770.32	-2182.01	-36.6211	-124.817	-74.4629
		-70.92	-1277.77	-1959.23	-1371.46	-1386.41	-1770.32	-2180.18	-36.6211	-127.869	-79.0405
		-70.9	-1274.72	-1957.4	-1371.15	-1382.14	-1767.58	-2177.43	-35.4004	-124.207	-78.7354
		-70.88	-1272.28	-1958.62	-1372.99	-1388.85	-1767.27	-2178.65	-39.6729	-126.953	-79.0405
		-70.86	-1278.99	-1954.65	-1374.82	-1389.77	-1761.47	-2176.82	-39.0625	-129.395	-80.2612
		-70.84	-1278.99	-1964.11	-1375.43	-1384.89	-1765.14	-2174.07	-39.0625	-127.869	-79.6509
		-70.82	-1277.47	-1956.18	-1379.09	-1380.92	-1758.42	-2174.68	-33.2642	-124.207	-71.7163
		-70.8	-1275.02	-1948.24	-1380.92	-1375.43	-1756.29	-2172.24	-38.7573	-132.141	-73.8525
		-70.78	-1271.67	-1952.82	-1372.38	-1373.6	-1759.95	-2171.33	-37.5366	-127.563	-75.3784
		-70.76	-1272.89	-1951.6	-1375.43	-1375.73	-1767.58	-2171.94	-43.0298	-124.207	-72.6318
		-70.74	-1273.8	-1947.94	-1374.21	-1375.43	-1761.17	-2169.8	-31.7383	-122.681	-74.7681
		-70.72	-1273.19	-1947.63	-1378.17	-1373.29	-1765.14	-2168.88	-36.9263	-126.343	-73.5474
		-70.7	-1274.11	-1947.02	-1374.21	-1382.45	-1758.73	-2169.19	-36.3159	-122.07	-71.7163
		-70.68	-1276.55	-1947.02	-1368.1	-1375.73	-1758.42	-2167.36	-37.5366	-124.207	-72.3267
		-70.66	-1278.38	-1947.63	-1370.85	-1377.26	-1768.19	-2165.83	-37.2314	-119.629	-70.4956
		-70.64	-1274.41	-1943.66	-1360.78	-1380.31	-1760.25	-2167.36	-37.5366	-125.427	-73.8525
		-70.62	-1271.97	-1942.75	-1359.56	-1373.29	-1759.64	-2164.61	-39.6729	-122.681	-75.0732
		-70.6	-1267.09	-1940.31	-1362.61	-1372.38	-1759.03	-2164.61	-36.6211	-119.629	-71.7163
		-70.58	-1266.78	-1941.83	-1364.14	-1371.15	-1759.03	-2167.36	-41.5039	-115.051	-73.5474
		-70.56	-1265.56	-1940.92	-1361.69	-1371.46	-1763	-2167.05	-41.1987	-125.732	-72.3267
		-70.54	-1263.12	-1943.36	-1363.22	-1370.54	-1763.92	-2164	-39.6729	-122.375	-73.2422
		-70.52	-1259.16	-1941.22	-1361.39	-1375.43	-1752.32	-2164.92	-36.6211	-128.784	-71.4111
		-70.5	-1267.4	-1940.31	-1358.95	-1373.29	-1759.64	-2163.09	-36.9263	-126.343	-74.7681
		-70.48	-1264.65	-1937.87	-1358.34	-1372.07	-1757.81	-2162.48	-35.0952	-119.629	-73.2422
		-70.46	-1257.93	-1934.2	-1360.78	-1367.8	-1756.29	-2161.56	-32.959	-124.207	-72.937
		-70.44	-1260.99	-1936.65	-1359.86	-1370.85	-1755.07	-2159.12	-36.0107	-119.934	-73.2422
		-70.42	-1260.68	-1934.51	-1354.98	-1364.14	-1758.42	-2159.73	-33.2642	-123.291	-71.4111
		-70.4	-1260.38	-1935.12	-1356.81	-1370.24	-1754.15	-2160.95	-37.2314	-122.07	-71.106
		-70.38	-1263.43	-1937.26	-1358.34	-1363.22	-1759.95	-2159.42	-43.335	-122.07	-72.3267
		-70.36	-1261.9	-1939.7	-1357.73	-1368.41	-1759.03	-2161.25	-41.1987	-123.291	-74.4629
		-70.34	-1263.12	-1934.51	-1358.34	-1365.97	-1757.81	-2161.56	-38.4521	-127.869	-69.8853
		-70.32	-1257.63	-1936.65	-1358.64	-1369.93	-1758.12	-2158.2	-34.4849	-126.343	-72.3267
		-70.3	-1257.32	-1933.29	-1354.68	-1369.63	-1754.76	-2158.51	-36.3159	-128.479	-69.5801
		-70.28	-1257.63	-1933.29	-1357.42	-1373.9	-1752.01	-2159.12	-33.2642	-132.141	-74.1577
		-70.26	-1257.02	-1930.54	-1356.81	-1373.6	-1752.93	-2158.2	-38.147	-131.531	-69.8853
		-70.24	-1255.19	-1930.54	-1357.12	-1370.54	-1753.85	-2158.81	-36.0107	-127.869	-67.4438
		-70.22	-1258.54	-1928.71	-1354.98	-1371.15	-1751.4	-2160.95	-38.7573	-121.765	-73.2422
		-70.2	-1262.21	-1932.07	-1357.73	-1371.15	-1750.49	-2160.03	-34.1797	-126.343	-73.2422
		-70.18	-1255.8	-1931.46	-1357.12	-1369.93	-1756.59	-2156.68	-39.978	-121.46	-75.6836
		-70.16	-1256.71	-1929.32	-1357.12	-1374.21	-1752.62	-2158.51	-39.3677	-126.038	-73.2422
		-70.14	-1257.63	-1931.46	-1354.06	-1373.6	-1750.18	-2157.59	-40.2832	-121.765	-73.2422
		-70.12	-1256.71	-1929.02	-1356.2	-1374.21	-1748.96	-2158.2	-33.8745	-122.986	-71.4111
		-70.1	-1257.63	-1928.1	-1349.18	-1373.6	-1743.77	-2156.37	-34.1797	-126.038	-73.2422
		-70.08	-1262.82	-1928.41	-1353.76	-1372.99	-1745.91	-2158.51	-36.6211	-121.155	-65.6128
		-70.06	-1264.65	-1927.49	-1353.45	-1371.15	-1745.91	-2155.76	-36.3159	-121.46	-71.7163
		-70.04	-1256.1	-1923.83	-1353.76	-1367.49	-1745	-2156.98	-33.2642	-122.07	-68.6646
		-70.02	-1260.99	-1928.1	-1351.93	-1369.02	-1744.69	-2156.07	-34.79	-120.544	-74.1577
		-70	-1257.02	-1928.1	-1357.12	-1364.75	-1743.77	-2154.85	-39.0625	-119.629	-67.1387
		-69.98	-1257.32	-1927.49	-1354.68	-1365.36	-1745.91	-2154.24	-35.0952	-119.324	-71.4111
		-69.96	-1258.24	-1923.52	-1353.45	-1361.39	-1745	-2153.02	-34.4849	-119.019	-76.9043
		-69.94	-1261.6	-1927.8	-1354.98	-1364.14	-1748.66	-2153.02	-35.0952	-124.207	-73.5474
		-69.92	-1253.66	-1923.52	-1353.45	-1362.92	-1750.18	-2155.76	-35.4004	-122.07	-70.8008
		-69.9	-1255.19	-1922.91	-1352.54	-1365.05	-1751.1	-2154.54	-35.4004	-120.544	-68.9697
		-69.88	-1259.16	-1922.61	-1347.05	-1361.08	-1746.83	-2151.79	-39.978	-119.629	-68.3594
		-69.86	-1252.14	-1920.78	-1352.54	-1358.64	-1747.13	-2156.37	-36.3159	-123.596	-67.749
		-69.84	-1257.32	-1920.78	-1347.66	-1358.95	-1745	-2158.81	-33.8745	-118.103	-68.6646
		-69.82	-1258.54	-1921.69	-1346.74	-1358.64	-1743.47	-2150.57	-33.5693	-121.765	-69.5801
		-69.8	-1264.65	-1920.17	-1343.99	-1356.2	-1743.47	-2152.1	-32.6538	-119.019	-70.8008
		-69.78	-1250.61	-1921.69	-1344.6	-1358.34	-1740.72	-2144.78	-32.0435	-118.713	-75.6836
		-69.76	-1255.49	-1920.78	-1341.25	-1362	-1739.2	-2143.25	-34.79	-119.324	-68.3594
		-69.74	-1250.61	-1918.33	-1343.69	-1360.47	-1738.59	-2138.67	-32.959	-120.239	-68.0542
		-69.72	-1249.08	-1924.44	-1344.3	-1358.64	-1735.84	-2142.33	-32.0435	-119.324	-67.1387
		-69.7	-1252.44	-1921.39	-1343.38	-1362.92	-1737.98	-2140.81	-32.6538	-120.544	-66.5283
		-69.68	-1246.34	-1922	-1341.55	-1358.64	-1736.45	-2144.17	-33.2642	-120.239	-69.5801
		-69.66	-1250.92	-1922.3	-1343.38	-1357.12	-1734.62	-2141.72	-30.8228	-118.713	-68.3594
		-69.64	-1251.53	-1925.66	-1340.94	-1358.64	-1734.62	-2140.81	-32.0435	-119.934	-67.1387
		-69.62	-1254.27	-1919.86	-1337.59	-1350.4	-1735.23	-2131.96	-33.5693	-119.324	-70.1904
		-69.6	-1249.69	-1919.56	-1336.98	-1350.71	-1734.01	-2127.38	-30.5176	-115.356	-70.4956
		-69.58	-1252.75	-1918.64	-1336.67	-1350.4	-1734.31	-2133.18	-33.5693	-117.798	-71.106
		-69.56	-1253.05	-1914.67	-1335.45	-1347.66	-1733.09	-2131.96	-33.5693	-117.798	-71.106
		-69.54	-1251.53	-1913.15	-1337.28	-1346.44	-1732.79	-2133.18	-36.0107	-117.188	-67.4438
		-69.52	-1255.19	-1913.15	-1337.89	-1346.74	-1733.09	-2135.01	-38.7573	-122.681	-65.0024
		-69.5	-1250.31	-1911.01	-1338.2	-1343.99	-1728.52	-2130.74	-36.9263	-117.798	-65.0024
		-69.48	-1250.92	-1912.84	-1340.03	-1344.6	-1729.43	-2140.81	-36.9263	-120.544	-67.749
		-69.46	-1251.53	-1909.79	-1340.33	-1342.16	-1726.68	-2131.65	-37.5366	-119.324	-67.4438
		-69.44	-1247.56	-1913.76	-1341.25	-1340.94	-1726.68	-2134.7	-32.6538	-117.188	-69.8853
		-69.42	-1246.03	-1912.54	-1341.55	-1342.47	-1728.52	-2131.65	-32.6538	-120.239	-63.4766
		-69.4	-1248.47	-1909.79	-1343.69	-1340.03	-1725.16	-2132.87	-31.4331	-122.986	-67.749
		-69.38	-1253.97	-1910.1	-1342.16	-1339.72	-1723.94	-2134.7	-31.1279	-122.375	-72.0215
		-69.36	-1244.51	-1909.48	-1342.77	-1348.88	-1726.07	-2138.98	-27.771	-124.512	-73.5474
		-69.34	-1247.25	-1907.96	-1343.38	-1346.13	-1728.21	-2138.98	-31.1279	-122.681	-71.106
		-69.32	-1239.62	-1908.87	-1339.72	-1339.42	-1726.99	-2136.84	-28.6865	-119.324	-68.0542
		-69.3	-1240.23	-1913.45	-1340.03	-1343.08	-1730.35	-2131.65	-28.3813	-121.155	-66.2231
		-69.28	-1237.18	-1914.37	-1337.89	-1338.81	-1726.68	-2131.96	-29.9072	-115.967	-68.6646
		-69.26	-1242.68	-1909.18	-1335.45	-1342.47	-1732.48	-2132.87	-28.3813	-115.356	-68.0542
		-69.24	-1240.23	-1907.96	-1337.59	-1340.94	-1727.91	-2127.99	-27.4658	-116.577	-68.0542
		-69.22	-1245.73	-1905.21	-1337.59	-1338.81	-1730.65	-2127.38	-30.8228	-117.188	-68.3594
		-69.2	-1242.98	-1910.4	-1335.45	-1340.94	-1728.82	-2129.82	-28.6865	-114.136	-67.4438
		-69.18	-1244.2	-1905.21	-1334.53	-1340.64	-1728.82	-2126.46	-32.959	-116.272	-73.2422
		-69.16	-1241.15	-1900.94	-1334.53	-1338.2	-1728.82	-2130.43	-29.2969	-111.389	-67.1387
		-69.14	-1238.4	-1905.21	-1335.75	-1343.08	-1728.52	-2124.33	-27.771	-115.051	-70.4956
		-69.12	-1236.57	-1901.25	-1330.87	-1343.38	-1725.16	-2128.91	-33.2642	-111.694	-72.937
		-69.1	-1237.18	-1899.72	-1335.75	-1343.69	-1727.6	-2125.24	-29.2969	-112.915	-74.1577
		-69.08	-1235.05	-1893.31	-1329.65	-1339.11	-1725.77	-2126.77	-28.6865	-115.662	-65.3076
		-69.06	-1235.05	-1897.28	-1336.36	-1335.45	-1730.96	-2121.58	-31.1279	-110.474	-66.8335
		-69.04	-1232.91	-1901.86	-1330.87	-1330.57	-1727.6	-2124.02	-30.8228	-115.967	-65.6128
		-69.02	-1233.52	-1900.94	-1333.01	-1329.65	-1727.91	-2119.14	-30.2124	-112.915	-67.749
		-69	-1230.77	-1896.36	-1327.82	-1331.18	-1729.13	-2121.28	-31.7383	-115.356	-65.3076
		-68.98	-1234.74	-1900.33	-1332.4	-1334.53	-1732.79	-2120.67	-27.4658	-115.051	-66.8335
		-68.96	-1233.22	-1898.8	-1330.87	-1334.53	-1721.8	-2118.84	-30.2124	-118.713	-67.749
		-68.94	-1231.08	-1896.06	-1325.99	-1330.57	-1729.74	-2118.84	-29.6021	-117.798	-65.918
		-68.92	-1231.99	-1892.7	-1329.96	-1336.06	-1728.21	-2120.36	-25.3296	-118.103	-66.2231
		-68.9	-1230.47	-1893.92	-1326.6	-1341.55	-1736.15	-2125.24	-30.5176	-112.61	-65.918
		-68.88	-1231.08	-1895.75	-1320.5	-1340.33	-1733.09	-2126.77	-30.5176	-112	-65.6128
		-68.86	-1231.08	-1889.65	-1321.11	-1339.72	-1728.52	-2124.33	-29.2969	-111.084	-65.6128
		-68.84	-1227.11	-1892.7	-1317.75	-1332.4	-1733.09	-2127.69	-32.0435	-110.168	-65.918
		-68.82	-1227.42	-1889.04	-1317.44	-1331.48	-1722.41	-2124.33	-30.2124	-111.694	-64.3921
		-68.8	-1229.55	-1888.12	-1316.22	-1325.07	-1726.99	-2119.45	-30.8228	-111.694	-68.0542
		-68.78	-1229.86	-1889.34	-1319.58	-1325.68	-1725.16	-2117	-28.0762	-111.084	-66.5283
		-68.76	-1233.52	-1883.24	-1323.55	-1331.18	-1712.95	-2116.7	-30.5176	-115.051	-71.4111
		-68.74	-1230.16	-1885.68	-1322.02	-1330.87	-1716.92	-2115.17	-31.4331	-112	-70.1904
		-68.72	-1226.5	-1886.9	-1323.55	-1325.68	-1717.22	-2111.51	-27.771	-110.474	-64.6973
		-68.7	-1227.11	-1887.21	-1326.9	-1325.07	-1717.83	-2111.21	-30.2124	-115.967	-62.8662
		-68.68	-1226.2	-1887.51	-1322.33	-1327.82	-1715.39	-2114.26	-30.2124	-107.727	-65.6128
		-68.66	-1223.14	-1887.82	-1325.99	-1328.12	-1716.31	-2115.48	-27.4658	-117.798	-68.0542
		-68.64	-1222.23	-1889.04	-1326.6	-1326.9	-1717.53	-2112.43	-28.6865	-108.948	-65.6128
		-68.62	-1221.31	-1889.65	-1323.85	-1326.6	-1721.19	-2109.68	-30.5176	-111.389	-62.8662
		-68.6	-1220.7	-1894.23	-1318.05	-1329.65	-1719.36	-2110.6	-34.1797	-116.882	-62.2559
		-68.58	-1225.89	-1889.95	-1322.63	-1329.35	-1711.12	-2111.21	-31.4331	-116.272	-63.7817
		-68.56	-1229.25	-1890.26	-1322.94	-1332.7	-1711.73	-2107.54	-39.0625	-118.713	-61.0352
		-68.54	-1223.14	-1891.48	-1326.6	-1336.36	-1713.56	-2113.04	-34.79	-112.305	-65.6128
		-68.52	-1222.23	-1884.77	-1323.85	-1333.92	-1716	-2107.24	-29.2969	-110.779	-63.4766
		-68.5	-1224.98	-1886.29	-1320.5	-1335.45	-1714.78	-2107.24	-28.0762	-116.272	-62.561
		-68.48	-1222.53	-1885.99	-1324.77	-1334.84	-1719.67	-2104.8	-30.8228	-111.694	-64.3921
		-68.46	-1219.79	-1886.6	-1322.33	-1335.45	-1719.97	-2106.63	-33.8745	-108.948	-65.0024
		-68.44	-1222.53	-1888.12	-1321.11	-1335.14	-1713.56	-2104.19	-31.7383	-109.558	-61.3403
		-68.42	-1228.94	-1889.65	-1318.36	-1332.09	-1711.12	-2104.8	-31.4331	-110.168	-62.561
		-68.4	-1226.81	-1884.77	-1315.31	-1334.84	-1707.76	-2105.1	-31.7383	-110.474	-65.3076
		-68.38	-1220.09	-1882.32	-1315	-1333.62	-1707.76	-2102.05	-36.6211	-108.643	-65.3076
		-68.36	-1221.92	-1880.8	-1311.65	-1335.45	-1704.41	-2107.54	-30.5176	-109.558	-65.3076
		-68.34	-1221.92	-1882.63	-1313.78	-1327.82	-1706.54	-2105.71	-29.6021	-105.896	-60.73
		-68.32	-1221.92	-1886.29	-1314.7	-1328.12	-1706.24	-2104.19	-28.3813	-107.422	-62.2559
		-68.3	-1220.4	-1885.99	-1317.14	-1329.35	-1711.43	-2104.8	-28.6865	-107.422	-62.2559
		-68.28	-1223.75	-1885.38	-1314.7	-1326.6	-1708.98	-2106.63	-26.2451	-110.168	-64.0869
		-68.26	-1224.37	-1884.77	-1315.61	-1324.77	-1701.66	-2102.05	-27.771	-101.318	-57.0679
		-68.24	-1221.92	-1885.99	-1311.65	-1327.51	-1702.27	-2102.97	-27.771	-111.084	-62.2559
		-68.22	-1223.45	-1881.71	-1313.17	-1324.46	-1704.1	-2102.05	-27.771	-105.286	-62.2559
		-68.2	-1218.26	-1882.32	-1309.81	-1323.55	-1702.27	-2098.08	-27.1606	-107.117	-61.6455
		-68.18	-1219.79	-1880.19	-1314.7	-1320.5	-1703.49	-2098.69	-35.7056	-102.844	-64.6973
		-68.16	-1218.87	-1878.97	-1312.26	-1317.44	-1701.66	-2095.34	-30.8228	-110.474	-69.2749
		-68.14	-1223.75	-1876.83	-1310.12	-1313.17	-1698.61	-2096.86	-25.9399	-104.98	-68.9697
		-68.12	-1223.14	-1876.53	-1310.42	-1312.56	-1699.22	-2094.73	-26.8555	-110.474	-61.3403
		-68.1	-1219.48	-1873.78	-1311.04	-1315.92	-1701.97	-2097.47	-28.0762	-110.168	-61.6455
		-68.08	-1218.57	-1876.53	-1312.26	-1316.22	-1701.35	-2094.42	-25.6348	-112	-57.6782
		-68.06	-1218.87	-1877.14	-1309.2	-1316.22	-1703.8	-2099.61	-28.3813	-112	-59.5093
		-68.04	-1223.75	-1877.44	-1310.12	-1317.75	-1702.58	-2095.34	-27.4658	-115.051	-61.0352
		-68.02	-1221.62	-1878.66	-1308.29	-1315.61	-1697.39	-2094.12	-27.4658	-110.779	-65.918
		-68	-1223.45	-1878.66	-1311.04	-1315.92	-1699.83	-2090.45	-26.2451	-112.915	-62.2559
		-67.98	-1230.47	-1877.44	-1310.73	-1320.8	-1697.69	-2098.08	-29.6021	-114.136	-65.0024
		-67.96	-1227.11	-1877.75	-1314.09	-1319.89	-1698.61	-2089.84	-27.4658	-112.61	-67.4438
		-67.94	-1229.55	-1875.92	-1312.87	-1319.58	-1698.91	-2092.59	-32.0435	-112.305	-60.4248
		-67.92	-1225.59	-1875	-1313.78	-1318.36	-1698.3	-2096.56	-30.5176	-112.915	-61.0352
		-67.9	-1228.94	-1875.92	-1318.97	-1317.44	-1694.34	-2092.9	-25.9399	-109.558	-57.373
		-67.88	-1224.98	-1871.34	-1317.14	-1319.58	-1696.17	-2091.06	-25.9399	-113.831	-60.4248
		-67.86	-1227.42	-1871.34	-1316.83	-1318.05	-1698.91	-2091.37	-25.9399	-113.22	-60.4248
		-67.84	-1220.7	-1868.59	-1319.27	-1318.36	-1700.44	-2088.93	-24.7192	-112.915	-57.9834
		-67.82	-1217.04	-1868.29	-1319.89	-1313.78	-1702.27	-2089.23	-25.6348	-112.915	-62.2559
		-67.8	-1218.57	-1867.07	-1317.75	-1316.22	-1701.35	-2090.45	-26.2451	-112.915	-61.9507
		-67.78	-1214.9	-1866.15	-1311.34	-1315.61	-1696.47	-2089.84	-24.4141	-112	-60.73
		-67.76	-1210.33	-1865.54	-1314.7	-1312.56	-1700.13	-2091.06	-25.3296	-113.22	-58.2886
		-67.74	-1211.85	-1866.46	-1305.24	-1316.53	-1696.47	-2084.05	-26.8555	-113.22	-56.7627
		-67.72	-1209.41	-1868.9	-1308.29	-1319.58	-1696.17	-2089.84	-26.8555	-111.389	-56.4575
		-67.7	-1212.16	-1866.46	-1304.93	-1313.78	-1696.47	-2085.27	-27.4658	-113.22	-58.2886
		-67.68	-1209.72	-1866.15	-1300.35	-1317.44	-1695.86	-2086.79	-25.0244	-110.779	-55.8472
		-67.66	-1214.9	-1866.46	-1297.91	-1317.44	-1696.78	-2084.96	-26.2451	-112	-58.8989
		-67.64	-1213.07	-1865.54	-1302.19	-1315.31	-1695.86	-2090.76	-28.0762	-112.305	-61.9507
		-67.62	-1210.33	-1864.01	-1299.44	-1314.7	-1696.78	-2086.79	-29.2969	-111.084	-63.7817
		-67.6	-1205.75	-1866.15	-1299.44	-1313.78	-1694.34	-2081.91	-28.9917	-108.337	-62.2559
		-67.58	-1211.85	-1861.88	-1301.27	-1308.9	-1698.3	-2085.88	-32.6538	-111.084	-61.6455
		-67.56	-1203.61	-1861.57	-1296.69	-1308.59	-1694.95	-2084.66	-30.8228	-110.474	-56.1523
		-67.54	-1209.11	-1861.57	-1297.61	-1307.68	-1693.73	-2085.88	-30.8228	-109.253	-56.7627
		-67.52	-1209.72	-1862.79	-1296.69	-1306.15	-1694.03	-2081.3	-28.9917	-107.117	-57.373
		-67.5	-1206.36	-1862.49	-1296.69	-1305.24	-1696.78	-2077.33	-28.6865	-109.253	-57.9834
		-67.48	-1206.36	-1863.71	-1294.86	-1305.24	-1696.17	-2074.28	-28.9917	-106.812	-58.5938
		-67.46	-1208.5	-1866.46	-1298.22	-1302.8	-1693.73	-2080.38	-28.6865	-107.117	-58.8989
		-67.44	-1205.14	-1863.71	-1295.17	-1305.54	-1694.34	-2070.62	-29.9072	-103.76	-62.561
		-67.42	-1204.53	-1867.68	-1294.56	-1306.15	-1688.84	-2069.09	-26.8555	-104.675	-65.0024
		-67.4	-1202.39	-1864.32	-1294.56	-1304.02	-1686.1	-2072.45	-28.0762	-104.065	-57.373
		-67.38	-1210.63	-1863.1	-1293.64	-1303.41	-1682.13	-2074.58	-29.9072	-99.7925	-56.1523
		-67.36	-1203	-1858.22	-1293.03	-1301.57	-1688.23	-2073.67	-27.4658	-105.591	-58.5938
		-67.34	-1212.46	-1856.08	-1293.95	-1297.91	-1685.79	-2071.84	-26.2451	-101.929	-52.4902
		-67.32	-1209.72	-1855.16	-1296.08	-1307.07	-1684.57	-2072.75	-28.9917	-102.539	-54.0161
		-67.3	-1217.65	-1855.77	-1297.3	-1304.93	-1683.96	-2074.28	-28.9917	-104.065	-55.542
		-67.28	-1213.38	-1860.05	-1294.56	-1299.44	-1686.4	-2074.89	-31.7383	-104.065	-55.8472
		-67.26	-1215.52	-1853.03	-1295.78	-1300.05	-1685.79	-2070.31	-31.7383	-100.403	-54.0161
		-67.24	-1205.75	-1853.03	-1292.72	-1298.52	-1682.13	-2072.45	-30.8228	-105.286	-56.7627
		-67.22	-1206.97	-1849.67	-1295.78	-1300.35	-1686.4	-2074.89	-30.5176	-101.013	-57.373
		-67.2	-1207.28	-1853.03	-1293.33	-1299.13	-1683.35	-2070.62	-31.4331	-102.844	-60.1196
		-67.18	-1208.19	-1849.06	-1290.89	-1299.13	-1682.74	-2072.45	-26.2451	-101.929	-59.5093
		-67.16	-1204.83	-1850.89	-1287.23	-1294.56	-1682.74	-2070.31	-32.3486	-103.149	-53.7109
		-67.14	-1206.36	-1852.42	-1287.23	-1301.27	-1686.1	-2073.97	-32.6538	-101.929	-57.373
		-67.12	-1201.48	-1860.66	-1285.1	-1298.52	-1682.13	-2071.23	-30.8228	-101.624	-54.0161
		-67.1	-1202.7	-1852.11	-1286.62	-1300.66	-1683.04	-2076.72	-29.2969	-100.098	-52.4902
		-67.08	-1205.75	-1855.16	-1290.89	-1309.51	-1679.69	-2076.72	-28.9917	-105.591	-54.0161
		-67.06	-1202.7	-1859.44	-1286.93	-1302.8	-1685.18	-2077.64	-29.9072	-104.675	-54.9316
		-67.04	-1207.58	-1856.38	-1288.45	-1297.91	-1678.77	-2076.42	-30.5176	-105.286	-54.6265
		-67.02	-1206.67	-1850.59	-1289.06	-1293.03	-1680.3	-2079.47	-30.5176	-106.201	-54.6265
		-67	-1205.44	-1853.33	-1288.15	-1294.86	-1683.35	-2068.48	-29.2969	-105.591	-53.7109
		-66.98	-1197.81	-1848.14	-1292.42	-1293.95	-1686.71	-2072.14	-30.2124	-103.76	-53.7109
		-66.96	-1199.65	-1845.09	-1290.59	-1291.2	-1681.52	-2066.04	-33.2642	-101.318	-55.8472
		-66.94	-1196.59	-1844.18	-1294.86	-1293.03	-1684.57	-2065.43	-32.0435	-97.6563	-53.1006
		-66.92	-1194.46	-1848.75	-1289.98	-1288.76	-1677.55	-2068.18	-31.4331	-99.4873	-61.3403
		-66.9	-1194.76	-1848.75	-1293.95	-1289.67	-1679.38	-2063.29	-32.6538	-101.318	-62.2559
		-66.88	-1198.43	-1851.81	-1295.47	-1289.06	-1684.88	-2063.6	-31.4331	-102.234	-60.1196
		-66.86	-1195.37	-1844.48	-1292.11	-1282.04	-1683.35	-2066.65	-32.6538	-99.1821	-58.2886
		-66.84	-1197.81	-1855.47	-1289.06	-1290.28	-1681.21	-2062.68	-32.6538	-103.149	-57.373
		-66.82	-1201.78	-1845.09	-1291.2	-1297.3	-1683.04	-2061.46	-32.959	-102.234	-53.7109
		-66.8	-1205.44	-1848.14	-1282.35	-1291.81	-1686.1	-2063.9	-35.0952	-99.7925	-56.7627
		-66.78	-1198.43	-1845.4	-1284.79	-1295.17	-1680.6	-2062.68	-31.4331	-94.2993	-57.6782
		-66.76	-1196.29	-1849.06	-1280.21	-1292.11	-1674.19	-2066.35	-30.8228	-98.5718	-55.2368
		-66.74	-1196.9	-1846.31	-1280.21	-1290.28	-1672.97	-2065.12	-30.5176	-96.7407	-54.0161
		-66.72	-1193.54	-1844.48	-1282.65	-1298.83	-1671.14	-2064.82	-32.6538	-101.318	-54.9316
		-66.7	-1196.29	-1844.48	-1276.55	-1285.1	-1671.75	-2059.94	-32.959	-102.234	-55.2368
		-66.68	-1195.37	-1840.21	-1278.69	-1282.35	-1668.7	-2060.55	-34.79	-102.234	-53.1006
		-66.66	-1195.68	-1840.52	-1274.11	-1277.77	-1675.72	-2057.5	-35.0952	-107.727	-54.0161
		-66.64	-1193.85	-1840.52	-1279.91	-1284.48	-1675.42	-2057.19	-29.2969	-96.1304	-50.354
		-66.62	-1196.9	-1840.52	-1279.91	-1281.43	-1676.94	-2057.5	-29.2969	-104.675	-56.7627
		-66.6	-1192.63	-1838.07	-1285.71	-1280.82	-1665.95	-2055.66	-31.1279	-103.76	-52.4902
		-66.58	-1191.1	-1839.29	-1275.63	-1278.99	-1671.45	-2055.66	-25.9399	-102.844	-54.9316
		-66.56	-1192.93	-1837.16	-1275.94	-1282.35	-1670.84	-2054.44	-25.9399	-107.422	-54.3213
		-66.54	-1191.1	-1842.35	-1277.47	-1284.79	-1668.4	-2052.61	-25.6348	-104.675	-52.7954
		-66.52	-1187.74	-1837.46	-1276.86	-1285.1	-1665.65	-2049.56	-28.6865	-108.337	-51.5747
		-66.5	-1189.27	-1833.8	-1276.86	-1281.43	-1667.79	-2051.39	-27.1606	-103.149	-53.7109
		-66.48	-1187.13	-1837.16	-1276.86	-1278.08	-1666.56	-2050.48	-32.959	-100.098	-52.1851
		-66.46	-1191.1	-1834.72	-1279.3	-1276.25	-1668.7	-2052	-33.5693	-101.013	-51.5747
		-66.44	-1190.49	-1833.8	-1275.33	-1279.3	-1674.5	-2050.78	-25.9399	-94.2993	-57.9834
		-66.42	-1183.17	-1832.89	-1273.19	-1276.55	-1665.04	-2050.48	-28.0762	-100.098	-53.7109
		-66.4	-1185.3	-1840.82	-1269.53	-1278.69	-1665.95	-2051.39	-28.0762	-97.9614	-56.4575
		-66.38	-1185	-1831.97	-1269.23	-1275.02	-1661.38	-2052.31	-24.1089	-97.9614	-50.9644
		-66.36	-1185.3	-1829.83	-1271.36	-1278.38	-1661.99	-2045.9	-28.3813	-99.4873	-54.3213
		-66.34	-1181.64	-1833.19	-1274.11	-1279.3	-1654.05	-2048.65	-26.5503	-95.2148	-54.0161
		-66.32	-1186.83	-1832.58	-1274.41	-1280.21	-1662.6	-2044.07	-22.8882	-96.1304	-57.0679
		-66.3	-1190.19	-1825.87	-1276.25	-1277.47	-1656.8	-2044.37	-21.9727	-95.8252	-53.7109
		-66.28	-1186.22	-1828.92	-1275.63	-1278.38	-1664.43	-2047.73	-28.9917	-94.9097	-54.0161
		-66.26	-1183.78	-1831.36	-1271.67	-1276.55	-1663.21	-2047.42	-27.4658	-98.5718	-52.7954
		-66.24	-1188.35	-1823.73	-1269.84	-1275.63	-1659.55	-2047.12	-30.2124	-93.0786	-48.5229
		-66.22	-1186.52	-1822.2	-1270.45	-1277.77	-1659.55	-2045.29	-20.4468	-96.7407	-47.3022
		-66.2	-1185.3	-1823.73	-1269.23	-1274.72	-1661.38	-2045.29	-25.3296	-95.52	-46.9971
		-66.18	-1183.78	-1827.39	-1267.7	-1270.75	-1657.41	-2041.32	-18.0054	-96.1304	-47.9126
		-66.16	-1189.27	-1823.73	-1270.75	-1272.58	-1659.85	-2043.15	-25.3296	-90.6372	-51.2695
		-66.14	-1185.91	-1822.51	-1270.45	-1275.63	-1657.1	-2039.18	-21.3623	-97.3511	-48.8281
		-66.12	-1181.64	-1824.04	-1271.36	-1276.25	-1655.88	-2039.49	-25.9399	-94.6045	-49.1333
		-66.1	-1179.81	-1826.48	-1273.5	-1278.99	-1657.1	-2041.32	-23.1934	-95.8252	-50.9644
		-66.08	-1179.81	-1822.51	-1274.11	-1275.63	-1660.46	-2039.79	-21.3623	-94.6045	-54.6265
		-66.06	-1177.98	-1823.12	-1272.28	-1279.91	-1660.16	-2036.13	-28.9917	-94.9097	-51.2695
		-66.04	-1183.17	-1821.59	-1272.58	-1282.65	-1654.66	-2037.66	-29.9072	-94.9097	-58.2886
		-66.02	-1186.22	-1823.73	-1272.58	-1284.18	-1657.41	-2034.61	-29.9072	-95.2148	-54.9316
		-66	-1181.64	-1818.54	-1270.45	-1282.65	-1651.31	-2033.69	-29.6021	-92.4683	-48.2178
		-65.98	-1174.01	-1821.59	-1278.99	-1283.57	-1651	-2034.91	-25.9399	-95.52	-48.5229
		-65.96	-1177.67	-1818.24	-1278.69	-1282.35	-1647.95	-2030.33	-26.5503	-93.9941	-50.354
		-65.94	-1177.37	-1823.12	-1276.86	-1278.69	-1651.31	-2034.3	-26.5503	-98.2666	-49.7437
		-65.92	-1181.03	-1816.71	-1279.3	-1280.21	-1646.12	-2030.03	-24.7192	-97.3511	-47.6074
		-65.9	-1182.56	-1818.24	-1281.74	-1273.5	-1645.81	-2032.78	-25.0244	-97.0459	-50.0488
		-65.88	-1187.13	-1817.93	-1268.92	-1270.75	-1645.51	-2033.39	-26.8555	-95.8252	-51.2695
		-65.86	-1172.18	-1813.96	-1275.33	-1270.75	-1647.03	-2032.17	-25.9399	-99.4873	-56.4575
		-65.84	-1176.76	-1814.58	-1272.28	-1267.7	-1647.34	-2028.2	-25.0244	-96.4355	-52.4902
		-65.82	-1175.84	-1816.1	-1268.01	-1267.4	-1648.86	-2027.28	-24.4141	-98.877	-48.5229
		-65.8	-1175.84	-1815.19	-1275.02	-1267.4	-1647.34	-2026.37	-23.8037	-100.403	-46.9971
		-65.78	-1184.39	-1820.07	-1273.19	-1265.56	-1646.12	-2036.74	-28.9917	-101.318	-47.3022
		-65.76	-1181.64	-1815.19	-1272.28	-1265.87	-1642.76	-2033.39	-31.4331	-98.5718	-46.3867
		-65.74	-1185.61	-1814.58	-1272.58	-1264.65	-1643.37	-2036.74	-28.6865	-101.624	-46.3867
		-65.72	-1183.78	-1816.71	-1273.5	-1263.43	-1642.15	-2030.03	-26.5503	-99.1821	-46.6919
		-65.7	-1183.17	-1821.59	-1271.36	-1261.6	-1639.71	-2025.45	-27.771	-98.5718	-54.3213
		-65.68	-1179.2	-1813.35	-1270.75	-1261.29	-1643.68	-2019.65	-25.6348	-98.2666	-50.6592
		-65.66	-1181.34	-1815.49	-1269.23	-1260.68	-1643.68	-2026.67	-25.6348	-97.0459	-46.0815
		-65.64	-1177.06	-1811.83	-1267.7	-1266.17	-1643.68	-2025.76	-21.6675	-97.9614	-45.4712
		-65.62	-1176.15	-1813.35	-1268.01	-1262.82	-1636.35	-2021.18	-21.0571	-100.098	-47.3022
		-65.6	-1175.23	-1811.22	-1269.53	-1263.43	-1639.71	-2025.76	-25.0244	-96.7407	-45.7764
		-65.58	-1175.84	-1807.25	-1267.09	-1265.87	-1635.44	-2016.91	-20.1416	-94.2993	-45.4712
		-65.56	-1174.01	-1808.17	-1269.23	-1266.17	-1635.44	-2023.93	-22.583	-93.689	-45.4712
		-65.54	-1174.93	-1806.95	-1266.17	-1266.48	-1634.83	-2021.48	-22.583	-93.3838	-45.7764
		-65.52	-1172.79	-1811.83	-1264.65	-1271.36	-1638.18	-2020.87	-22.583	-97.6563	-49.4385
		-65.5	-1170.96	-1808.78	-1262.21	-1270.45	-1638.79	-2013.24	-20.1416	-91.8579	-48.5229
		-65.48	-1168.82	-1804.81	-1262.82	-1268.92	-1642.15	-2019.04	-22.583	-94.9097	-43.9453
		-65.46	-1170.04	-1806.03	-1260.38	-1265.56	-1635.74	-2015.99	-18.6157	-93.689	-43.6401
		-65.44	-1166.99	-1806.95	-1261.9	-1263.12	-1638.79	-2019.96	-25.9399	-93.3838	-43.335
		-65.42	-1171.57	-1809.08	-1261.29	-1262.51	-1640.32	-2016.6	-20.4468	-92.1631	-44.8608
		-65.4	-1171.88	-1800.23	-1261.6	-1260.99	-1636.05	-2012.94	-18.9209	-92.4683	-43.9453
		-65.38	-1175.23	-1804.2	-1261.6	-1260.38	-1635.13	-2013.55	-23.4985	-92.7734	-43.9453
		-65.36	-1176.45	-1802.37	-1260.68	-1255.19	-1635.44	-2014.16	-24.1089	-93.3838	-46.0815
		-65.34	-1179.5	-1813.05	-1260.07	-1256.41	-1634.52	-2015.38	-22.2778	-92.7734	-43.6401
		-65.32	-1175.54	-1805.11	-1260.68	-1252.14	-1631.77	-2015.69	-26.8555	-89.7217	-48.2178
		-65.3	-1174.62	-1800.84	-1260.07	-1254.27	-1634.22	-2014.16	-26.5503	-92.7734	-48.5229
		-65.28	-1173.71	-1802.67	-1258.24	-1252.14	-1630.86	-2014.47	-24.7192	-94.2993	-49.1333
		-65.26	-1174.32	-1807.25	-1259.46	-1253.05	-1631.47	-2015.69	-26.5503	-92.7734	-41.1987
		-65.24	-1169.43	-1813.05	-1258.24	-1256.1	-1629.64	-2014.16	-25.6348	-91.5527	-43.335
		-65.22	-1169.13	-1800.23	-1256.71	-1258.54	-1629.03	-2010.8	-21.3623	-92.7734	-43.0298
		-65.2	-1169.43	-1804.81	-1255.49	-1263.12	-1625.67	-2010.5	-22.583	-90.0269	-41.5039
		-65.18	-1167.91	-1800.23	-1254.58	-1262.82	-1624.45	-2013.24	-26.2451	-90.6372	-44.8608
		-65.16	-1165.77	-1799.93	-1252.44	-1260.38	-1624.76	-2007.75	-21.9727	-89.4165	-42.1143
		-65.14	-1166.99	-1806.64	-1254.58	-1260.38	-1624.45	-2010.5	-20.1416	-90.6372	-44.5557
		-65.12	-1166.69	-1799.93	-1253.97	-1257.63	-1623.23	-2008.06	-24.4141	-89.1113	-44.2505
		-65.1	-1168.82	-1796.26	-1255.19	-1258.85	-1629.03	-2009.89	-21.0571	-90.6372	-43.0298
		-65.08	-1168.52	-1804.2	-1254.27	-1253.36	-1627.81	-2013.24	-19.8364	-90.6372	-43.335
		-65.06	-1171.88	-1804.5	-1255.8	-1259.16	-1629.03	-2009.28	-22.8882	-90.0269	-48.5229
		-65.04	-1171.26	-1797.49	-1253.05	-1254.27	-1625.98	-2006.84	-21.0571	-98.2666	-47.3022
		-65.02	-1172.79	-1791.38	-1254.58	-1253.05	-1631.47	-2009.28	-23.4985	-95.52	-46.9971
		-65	-1167.3	-1796.88	-1257.63	-1256.71	-1625.06	-2010.19	-25.0244	-96.1304	-45.166
		-64.98	-1163.64	-1805.73	-1257.02	-1264.34	-1625.37	-2008.36	-20.4468	-97.0459	-45.166
		-64.96	-1168.21	-1793.82	-1254.27	-1260.68	-1624.15	-2008.36	-21.3623	-88.8062	-41.8091
		-64.94	-1166.38	-1793.52	-1257.02	-1258.85	-1626.89	-2008.67	-21.6675	-91.2476	-43.335
		-64.92	-1166.08	-1791.08	-1255.8	-1254.88	-1630.86	-2007.45	-22.2778	-92.1631	-42.7246
		-64.9	-1166.38	-1806.34	-1253.97	-1255.8	-1628.42	-2008.67	-18.6157	-87.2803	-42.4194
		-64.88	-1164.55	-1796.88	-1250.92	-1254.27	-1632.39	-2006.84	-21.0571	-83.0078	-43.9453
		-64.86	-1165.16	-1792.3	-1255.19	-1248.78	-1626.28	-2004.09	-21.6675	-88.501	-41.1987
		-64.84	-1163.64	-1800.84	-1256.1	-1250.61	-1634.83	-2003.48	-20.1416	-88.501	-40.2832
		-64.82	-1168.21	-1791.99	-1256.71	-1249.39	-1618.96	-2004.7	-19.2261	-89.4165	-41.1987
		-64.8	-1170.04	-1792.3	-1262.82	-1250	-1627.5	-2005	-22.8882	-88.501	-38.7573
		-64.78	-1162.11	-1789.25	-1256.1	-1249.39	-1624.76	-2003.78	-19.5312	-87.8906	-39.6729
		-64.76	-1166.38	-1790.47	-1256.1	-1249.08	-1623.23	-2003.48	-22.2778	-83.9233	-39.978
		-64.74	-1166.69	-1786.19	-1258.24	-1249.08	-1614.38	-2004.09	-22.2778	-91.2476	-41.5039
		-64.72	-1168.21	-1791.08	-1259.16	-1254.27	-1619.26	-2004.39	-18.6157	-90.332	-42.4194
		-64.7	-1165.77	-1789.86	-1257.63	-1252.75	-1612.85	-2005	-18.3105	-85.4492	-45.4712
		-64.68	-1164.86	-1789.55	-1257.63	-1251.53	-1618.96	-2002.56	-20.752	-91.2476	-45.4712
		-64.66	-1164.25	-1792.3	-1258.85	-1248.17	-1619.57	-2002.26	-22.2778	-93.9941	-46.6919
		-64.64	-1164.86	-1794.74	-1248.47	-1246.95	-1616.82	-2001.95	-19.2261	-87.2803	-40.5884
		-64.62	-1167.6	-1786.8	-1249.69	-1244.81	-1621.4	-1998.9	-22.8882	-90.6372	-41.5039
		-64.6	-1159.67	-1789.86	-1250.31	-1248.17	-1612.85	-1998.9	-18.9209	-100.403	-38.147
		-64.58	-1158.14	-1788.64	-1249.69	-1250.92	-1617.43	-2000.43	-18.6157	-92.1631	-41.8091
		-64.56	-1159.97	-1788.02	-1245.42	-1246.95	-1614.99	-1998.9	-25.9399	-99.7925	-38.147
		-64.54	-1159.36	-1788.02	-1248.17	-1244.51	-1616.21	-1996.15	-25.3296	-100.403	-38.147
		-64.52	-1157.23	-1788.02	-1244.51	-1244.2	-1615.3	-1998.9	-29.6021	-87.5854	-38.4521
		-64.5	-1159.97	-1791.38	-1246.03	-1243.9	-1614.69	-1997.07	-20.1416	-98.2666	-38.7573
		-64.48	-1164.25	-1784.97	-1250.92	-1242.98	-1619.87	-1997.99	-21.3623	-92.4683	-33.8745
		-64.46	-1165.16	-1785.58	-1247.56	-1239.93	-1617.74	-1999.21	-19.8364	-85.4492	-40.2832
		-64.44	-1163.33	-1783.14	-1246.03	-1242.07	-1614.07	-1996.46	-22.583	-89.1113	-36.0107
		-64.42	-1159.67	-1781.62	-1250.92	-1241.76	-1615.6	-1993.41	-20.4468	-83.6182	-38.7573
		-64.4	-1157.53	-1784.06	-1259.46	-1243.59	-1609.5	-1993.71	-19.5312	-89.7217	-35.7056
		-64.38	-1154.17	-1781.62	-1254.58	-1241.15	-1615.6	-1990.97	-21.9727	-85.144	-35.0952
		-64.36	-1155.4	-1785.28	-1254.27	-1241.76	-1612.24	-1989.75	-27.4658	-83.9233	-36.9263
		-64.34	-1154.48	-1779.17	-1253.05	-1241.46	-1613.46	-1987.3	-24.1089	-85.7544	-38.4521
		-64.32	-1154.48	-1777.34	-1246.03	-1242.68	-1616.21	-1989.75	-21.0571	-88.1958	-36.9263
		-64.3	-1159.36	-1782.23	-1243.9	-1236.88	-1620.18	-1985.78	-19.8364	-83.9233	-39.6729
		-64.28	-1158.14	-1784.97	-1244.2	-1235.66	-1613.16	-1987.3	-21.9727	-81.4819	-39.3677
		-64.26	-1152.34	-1778.56	-1243.9	-1234.44	-1611.02	-1983.03	-16.7847	-83.9233	-36.9263
		-64.24	-1156.92	-1779.79	-1239.32	-1235.35	-1607.97	-1983.95	-18.0054	-84.5337	-38.147
		-64.22	-1153.56	-1781.31	-1240.84	-1231.99	-1606.14	-1980.9	-13.7329	-81.7871	-40.2832
		-64.2	-1152.65	-1777.34	-1242.37	-1234.44	-1606.14	-1979.37	-18.3105	-84.2285	-34.4849
		-64.18	-1155.7	-1774.29	-1239.62	-1231.69	-1604	-1980.9	-16.1743	-82.3975	-39.0625
		-64.16	-1157.53	-1774.9	-1238.1	-1230.16	-1602.48	-1983.64	-21.3623	-84.8389	-38.147
		-64.14	-1152.95	-1776.73	-1241.76	-1232.91	-1611.33	-1979.68	-21.3623	-85.4492	-42.1143
		-64.12	-1152.34	-1773.07	-1245.12	-1231.69	-1610.11	-1978.76	-19.2261	-82.0923	-36.6211
		-64.1	-1152.34	-1773.68	-1246.34	-1231.38	-1605.83	-1980.59	-13.1226	-83.9233	-42.4194
		-64.08	-1153.26	-1769.71	-1247.86	-1230.16	-1607.06	-1976.01	-16.1743	-84.2285	-36.0107
		-64.06	-1156.62	-1776.43	-1248.47	-1229.55	-1608.28	-1977.84	-17.7002	-88.8062	-34.4849
		-64.04	-1159.67	-1772.16	-1242.68	-1227.11	-1605.83	-1979.06	-15.8691	-90.332	-32.959
		-64.02	-1158.45	-1768.19	-1242.07	-1228.64	-1607.67	-1977.54	-16.1743	-88.1958	-38.147
		-64	-1147.77	-1768.8	-1243.29	-1228.64	-1607.06	-1976.32	-18.0054	-89.1113	-41.8091
		-63.98	-1145.94	-1770.32	-1240.54	-1228.33	-1606.45	-1976.32	-14.9536	-88.1958	-37.2314
		-63.96	-1149.9	-1767.88	-1238.4	-1228.64	-1606.45	-1979.06	-17.7002	-88.501	-41.5039
		-63.94	-1142.27	-1767.27	-1239.32	-1230.16	-1603.7	-1977.23	-19.5312	-88.501	-35.7056
		-63.92	-1143.19	-1768.19	-1237.79	-1230.16	-1609.19	-1976.93	-21.6675	-91.5527	-37.8418
		-63.9	-1152.04	-1771.55	-1235.05	-1230.16	-1607.67	-1976.32	-25.6348	-89.1113	-34.1797
		-63.88	-1144.1	-1768.19	-1236.88	-1228.33	-1603.09	-1976.32	-20.1416	-88.8062	-35.0952
		-63.86	-1145.94	-1768.8	-1233.83	-1228.33	-1602.78	-1976.32	-19.8364	-89.1113	-36.3159
		-63.84	-1144.41	-1766.05	-1232.3	-1226.5	-1603.09	-1973.88	-16.7847	-89.7217	-38.147
		-63.82	-1141.66	-1769.41	-1232.91	-1231.99	-1598.51	-1976.32	-18.3105	-84.8389	-40.2832
		-63.8	-1142.58	-1769.41	-1235.66	-1227.42	-1598.21	-1970.83	-17.0898	-90.332	-39.0625
		-63.78	-1140.14	-1763.92	-1230.16	-1226.5	-1598.82	-1970.52	-18.9209	-86.9751	-32.959
		-63.76	-1141.36	-1764.83	-1228.64	-1229.25	-1600.65	-1965.03	-16.4795	-90.9424	-36.9263
		-63.74	-1141.97	-1767.58	-1229.55	-1227.42	-1597.9	-1969.6	-15.2588	-87.8906	-33.2642
		-63.72	-1134.03	-1767.27	-1228.03	-1228.03	-1600.34	-1962.28	-15.8691	-88.1958	-33.5693
		-63.7	-1136.47	-1765.44	-1225.59	-1228.33	-1596.98	-1968.99	-20.1416	-86.9751	-37.5366
		-63.68	-1133.73	-1766.66	-1226.81	-1227.11	-1595.15	-1972.35	-15.2588	-88.501	-35.4004
		-63.66	-1137.08	-1766.36	-1226.5	-1233.52	-1596.68	-1965.94	-17.0898	-87.2803	-37.5366
		-63.64	-1132.2	-1771.85	-1220.7	-1231.08	-1597.6	-1966.25	-18.9209	-86.0596	-42.7246
		-63.62	-1130.68	-1766.97	-1224.06	-1233.22	-1599.12	-1967.47	-20.1416	-87.5854	-40.5884
		-63.6	-1134.95	-1764.22	-1224.06	-1229.25	-1598.21	-1971.13	-17.7002	-86.6699	-36.3159
		-63.58	-1132.81	-1764.53	-1225.59	-1223.75	-1594.54	-1965.64	-18.6157	-86.0596	-36.0107
		-63.56	-1132.81	-1765.75	-1226.2	-1223.75	-1589.36	-1976.01	-20.1416	-87.2803	-34.4849
		-63.54	-1130.37	-1762.08	-1231.08	-1222.23	-1591.49	-1964.72	-12.5122	-85.144	-34.4849
		-63.52	-1128.54	-1762.08	-1231.08	-1222.53	-1586.61	-1966.55	-15.564	-83.0078	-34.1797
		-63.5	-1130.68	-1765.75	-1232.3	-1221.31	-1587.22	-1965.03	-13.7329	-84.8389	-33.8745
		-63.48	-1135.86	-1759.95	-1233.52	-1221.01	-1587.22	-1970.83	-15.564	-85.144	-33.8745
		-63.46	-1128.54	-1766.66	-1231.38	-1221.01	-1588.13	-1961.06	-14.0381	-86.6699	-38.4521
		-63.44	-1130.07	-1760.56	-1229.55	-1220.4	-1584.78	-1960.75	-14.9536	-82.7026	-37.5366
		-63.42	-1134.64	-1758.42	-1228.64	-1221.01	-1587.52	-1961.36	-13.4277	-85.7544	-34.79
		-63.4	-1134.34	-1756.59	-1228.94	-1218.87	-1589.36	-1959.53	-15.2588	-78.7354	-35.7056
		-63.38	-1134.64	-1758.73	-1226.5	-1218.26	-1586.91	-1962.28	-14.0381	-82.7026	-28.9917
		-63.36	-1130.07	-1762.39	-1224.37	-1221.31	-1587.52	-1959.84	-13.4277	-78.4302	-28.3813
		-63.34	-1135.56	-1756.9	-1223.14	-1220.7	-1588.44	-1957.4	-14.6484	-79.9561	-30.8228
		-63.32	-1134.34	-1755.07	-1227.42	-1222.23	-1588.13	-1962.28	-15.8691	-81.7871	-31.1279
		-63.3	-1138	-1755.98	-1224.67	-1228.03	-1588.75	-1966.25	-14.9536	-79.0405	-30.2124
		-63.28	-1136.47	-1757.2	-1225.59	-1229.25	-1588.44	-1962.59	-17.7002	-80.2612	-32.6538
		-63.26	-1134.64	-1755.37	-1230.16	-1226.5	-1589.66	-1966.25	-15.2588	-80.2612	-32.0435
		-63.24	-1126.71	-1750.18	-1228.94	-1222.84	-1589.05	-1963.81	-12.5122	-79.0405	-33.8745
		-63.22	-1125.49	-1749.27	-1227.72	-1222.53	-1589.66	-1959.23	-12.5122	-78.125	-37.5366
		-63.2	-1125.49	-1751.4	-1226.81	-1221.01	-1585.08	-1957.4	-15.564	-79.6509	-32.0435
		-63.18	-1124.27	-1749.27	-1231.69	-1220.4	-1584.17	-1954.04	-15.2588	-76.2939	-32.3486
		-63.16	-1123.66	-1750.49	-1227.72	-1220.09	-1578.67	-1950.38	-12.5122	-79.0405	-32.959
		-63.14	-1123.96	-1750.49	-1224.06	-1220.4	-1578.98	-1949.46	-15.2588	-80.8716	-32.6538
		-63.12	-1124.57	-1752.93	-1224.67	-1217.35	-1578.67	-1953.74	-18.0054	-79.0405	-32.3486
		-63.1	-1124.27	-1748.96	-1227.11	-1215.52	-1575.32	-1952.51	-14.3433	-75.0732	-32.959
		-63.08	-1125.18	-1754.15	-1225.59	-1221.01	-1571.66	-1952.51	-15.8691	-80.5664	-30.2124
		-63.06	-1124.57	-1750.49	-1224.06	-1213.99	-1576.23	-1951.29	-20.1416	-75.3784	-30.2124
		-63.04	-1126.4	-1747.13	-1223.45	-1216.74	-1575.01	-1951.29	-15.2588	-82.0923	-32.3486
		-63.02	-1131.59	-1745.3	-1224.98	-1218.87	-1569.52	-1952.21	-18.0054	-79.3457	-30.2124
		-63	-1133.73	-1751.71	-1221.92	-1211.24	-1571.35	-1951.6	-17.7002	-80.5664	-30.8228
		-62.98	-1125.49	-1750.18	-1221.31	-1212.16	-1575.93	-1947.63	-18.6157	-79.9561	-32.6538
		-62.96	-1126.1	-1744.69	-1216.13	-1212.46	-1572.27	-1948.85	-21.9727	-87.2803	-35.0952
		-62.94	-1125.79	-1744.69	-1216.74	-1214.6	-1573.18	-1948.24	-16.7847	-81.4819	-34.79
		-62.92	-1125.49	-1755.07	-1219.18	-1213.38	-1570.13	-1946.72	-17.0898	-86.6699	-32.6538
		-62.9	-1127.32	-1744.38	-1219.18	-1209.41	-1575.01	-1948.85	-19.2261	-77.8198	-30.8228
		-62.88	-1125.18	-1741.94	-1212.16	-1213.68	-1568.3	-1945.19	-18.0054	-79.9561	-28.3813
		-62.86	-1124.88	-1748.05	-1216.43	-1210.94	-1567.99	-1947.33	-15.8691	-79.3457	-28.9917
		-62.84	-1125.49	-1747.44	-1212.16	-1216.74	-1567.69	-1945.5	-15.564	-80.8716	-28.6865
		-62.82	-1124.57	-1742.86	-1214.9	-1211.24	-1564.64	-1944.27	-18.0054	-77.2095	-30.8228
		-62.8	-1127.01	-1744.08	-1213.99	-1218.26	-1564.33	-1944.58	-16.1743	-84.8389	-29.2969
		-62.78	-1132.2	-1742.55	-1215.82	-1215.21	-1568.6	-1942.75	-19.5312	-73.8525	-28.6865
		-62.76	-1125.18	-1740.72	-1207.28	-1218.87	-1566.16	-1941.83	-13.4277	-75.9888	-30.5176
		-62.74	-1123.96	-1741.03	-1208.8	-1214.29	-1571.35	-1943.05	-16.7847	-72.6318	-29.2969
		-62.72	-1127.32	-1743.77	-1208.8	-1211.85	-1566.16	-1940.61	-16.1743	-80.2612	-29.2969
		-62.7	-1125.49	-1738.28	-1206.97	-1209.41	-1560.06	-1941.83	-14.6484	-79.0405	-29.6021
		-62.68	-1126.71	-1737.98	-1209.11	-1207.89	-1571.35	-1941.53	-10.376	-76.9043	-27.1606
		-62.66	-1122.74	-1742.86	-1207.89	-1208.5	-1560.97	-1940.92	-11.2915	-78.125	-28.9917
		-62.64	-1122.74	-1738.89	-1204.83	-1206.36	-1563.11	-1944.27	-7.93457	-79.3457	-26.8555
		-62.62	-1124.27	-1737.67	-1208.19	-1207.58	-1564.33	-1941.83	-8.23975	-77.2095	-35.0952
		-62.6	-1128.23	-1737.06	-1205.44	-1203.92	-1562.81	-1942.75	-10.0708	-76.5991	-32.959
		-62.58	-1126.4	-1740.11	-1212.16	-1207.28	-1566.77	-1942.75	-11.2915	-74.1577	-32.959
		-62.56	-1122.13	-1736.15	-1211.24	-1205.44	-1565.25	-1942.14	-7.01904	-75.9888	-38.7573
		-62.54	-1122.74	-1736.45	-1210.33	-1207.28	-1557.31	-1941.53	-5.49316	-72.6318	-34.1797
		-62.52	-1120.3	-1743.47	-1204.53	-1206.05	-1561.89	-1938.78	-11.5967	-79.9561	-28.3813
		-62.5	-1122.44	-1735.23	-1211.85	-1207.89	-1553.65	-1935.73	-12.8174	-76.2939	-29.6021
		-62.48	-1117.86	-1734.62	-1205.14	-1203.61	-1559.75	-1936.34	-15.564	-68.6646	-32.3486
		-62.46	-1116.64	-1739.5	-1206.97	-1203.31	-1556.4	-1930.85	-8.8501	-77.2095	-28.9917
		-62.44	-1118.47	-1730.96	-1208.19	-1201.17	-1556.7	-1933.59	-10.0708	-78.7354	-29.2969
		-62.42	-1119.69	-1732.79	-1205.44	-1203.61	-1558.53	-1930.54	-11.5967	-76.2939	-29.9072
		-62.4	-1112.06	-1730.96	-1203.61	-1200.87	-1563.72	-1930.24	-9.76562	-72.937	-33.2642
		-62.38	-1115.42	-1735.84	-1205.75	-1201.48	-1553.96	-1930.85	-13.1226	-74.1577	-26.8555
		-62.36	-1113.28	-1731.87	-1204.53	-1200.56	-1558.23	-1927.49	-7.01904	-75.9888	-25.0244
		-62.34	-1115.42	-1728.52	-1205.44	-1201.17	-1553.96	-1930.24	-8.23975	-75.3784	-29.9072
		-62.32	-1114.81	-1731.57	-1206.05	-1201.78	-1559.75	-1926.27	-13.7329	-72.3267	-28.6865
		-62.3	-1114.2	-1726.99	-1210.33	-1206.67	-1554.87	-1927.49	-13.4277	-74.4629	-29.6021
		-62.28	-1114.81	-1726.68	-1205.44	-1203.92	-1556.4	-1926.88	-9.46045	-74.4629	-26.8555
		-62.26	-1119.08	-1726.38	-1207.89	-1206.05	-1560.06	-1925.35	-10.376	-74.1577	-27.4658
		-62.24	-1109.31	-1730.04	-1200.87	-1205.44	-1563.11	-1924.44	-10.6812	-75.6836	-27.771
		-62.22	-1111.76	-1725.16	-1204.22	-1204.83	-1558.23	-1925.35	-7.32422	-75.9888	-25.9399
		-62.2	-1108.7	-1725.46	-1201.78	-1205.44	-1557.62	-1923.22	-10.6812	-83.313	-25.3296
		-62.18	-1110.53	-1723.94	-1206.05	-1207.58	-1553.34	-1925.05	-6.40869	-75.3784	-26.8555
		-62.16	-1105.35	-1731.57	-1202.7	-1205.44	-1551.82	-1922.91	-11.2915	-82.3975	-25.0244
		-62.14	-1105.65	-1724.85	-1205.44	-1205.44	-1551.51	-1923.52	-8.23975	-80.8716	-26.5503
		-62.12	-1111.76	-1723.63	-1204.53	-1204.53	-1549.68	-1923.52	-14.0381	-76.5991	-23.4985
		-62.1	-1108.4	-1725.16	-1203.31	-1203	-1548.46	-1922.91	-14.9536	-76.9043	-34.4849
		-62.08	-1103.21	-1722.11	-1202.09	-1203.92	-1551.51	-1919.86	-13.1226	-75.0732	-28.9917
		-62.06	-1106.57	-1720.89	-1200.87	-1205.44	-1550.9	-1923.83	-8.8501	-74.7681	-28.3813
		-62.04	-1105.65	-1719.36	-1199.04	-1202.7	-1553.65	-1919.86	-9.76562	-74.4629	-35.4004
		-62.02	-1106.87	-1719.67	-1201.17	-1201.78	-1551.82	-1911.01	-10.9863	-73.8525	-24.7192
		-62	-1109.92	-1718.14	-1200.87	-1204.83	-1548.77	-1919.25	-6.40869	-73.8525	-16.7847
		-61.98	-1111.45	-1719.06	-1200.56	-1201.17	-1545.1	-1915.28	-7.01904	-72.6318	-25.0244
		-61.96	-1104.74	-1716.31	-1201.17	-1199.65	-1547.55	-1914.98	-4.57764	-73.2422	-26.8555
		-61.94	-1102.91	-1719.36	-1203.92	-1199.65	-1547.55	-1913.45	-7.01904	-72.6318	-30.2124
		-61.92	-1102.29	-1719.06	-1199.65	-1196.9	-1547.55	-1918.33	-7.62939	-72.6318	-32.3486
		-61.9	-1103.21	-1717.83	-1196.59	-1193.24	-1547.24	-1917.42	-9.46045	-73.2422	-26.5503
		-61.88	-1102.6	-1716.31	-1195.98	-1195.37	-1546.63	-1922.61	-6.71387	-71.7163	-24.7192
		-61.86	-1099.55	-1719.67	-1197.81	-1192.93	-1544.49	-1919.25	-12.207	-72.937	-27.1606
		-61.84	-1107.18	-1714.78	-1199.95	-1191.41	-1548.16	-1916.2	-13.4277	-72.6318	-25.6348
		-61.82	-1099.85	-1715.7	-1198.73	-1189.27	-1548.46	-1929.02	-13.4277	-71.7163	-26.5503
		-61.8	-1106.87	-1717.53	-1197.81	-1192.63	-1545.1	-1923.22	-11.2915	-70.8008	-28.0762
		-61.78	-1104.43	-1715.09	-1195.68	-1194.15	-1544.19	-1930.24	-10.9863	-72.3267	-32.959
		-61.76	-1101.38	-1717.22	-1193.24	-1189.27	-1542.36	-1914.67	-9.76562	-69.2749	-30.5176
		-61.74	-1104.13	-1712.95	-1194.76	-1195.07	-1540.53	-1923.22	-7.93457	-70.4956	-23.8037
		-61.72	-1111.45	-1714.48	-1195.37	-1196.59	-1541.44	-1914.67	-8.23975	-71.7163	-24.1089
		-61.7	-1110.53	-1713.26	-1195.98	-1192.93	-1540.83	-1926.27	-5.49316	-69.8853	-25.6348
		-61.68	-1105.04	-1722.11	-1195.37	-1191.1	-1540.22	-1918.64	-6.10352	-70.1904	-25.6348
		-61.66	-1107.79	-1713.87	-1195.98	-1194.76	-1540.22	-1915.89	-7.62939	-72.0215	-21.9727
		-61.64	-1107.18	-1712.65	-1192.32	-1185.91	-1541.75	-1912.84	-7.93457	-69.5801	-24.7192
		-61.62	-1108.4	-1712.95	-1194.15	-1185.61	-1539.61	-1916.81	-3.66211	-72.0215	-28.3813
		-61.6	-1103.82	-1718.14	-1189.27	-1187.74	-1539	-1914.06	-9.46045	-70.1904	-26.8555
		-61.58	-1100.46	-1715.09	-1189.88	-1192.63	-1538.39	-1910.4	-7.93457	-68.9697	-22.8882
		-61.56	-1105.04	-1707.76	-1187.74	-1191.1	-1543.27	-1911.01	-8.54492	-69.8853	-21.6675
		-61.54	-1103.82	-1713.87	-1185.61	-1193.54	-1542.05	-1909.18	-14.9536	-71.106	-22.2778
		-61.52	-1105.65	-1712.34	-1186.83	-1191.71	-1543.27	-1910.4	-12.8174	-70.1904	-22.2778
		-61.5	-1101.07	-1715.39	-1185.91	-1193.54	-1541.44	-1907.35	-11.9019	-68.0542	-23.8037
		-61.48	-1102.91	-1709.9	-1185.61	-1192.32	-1539	-1904.3	-11.5967	-71.106	-23.1934
		-61.46	-1096.8	-1707.15	-1185	-1192.02	-1535.34	-1905.52	-7.62939	-68.3594	-22.2778
		-61.44	-1094.97	-1708.37	-1185.61	-1188.35	-1535.34	-1916.81	-9.46045	-71.106	-22.8882
		-61.42	-1094.06	-1709.59	-1181.64	-1190.49	-1532.9	-1910.4	-6.40869	-70.8008	-25.9399
		-61.4	-1092.83	-1704.71	-1185.3	-1188.05	-1532.29	-1908.57	-5.49316	-69.2749	-26.2451
		-61.38	-1090.39	-1702.27	-1185.91	-1187.74	-1533.2	-1910.1	-2.44141	-70.1904	-24.7192
		-61.36	-1090.7	-1705.02	-1185.61	-1186.22	-1532.59	-1911.62	-5.79834	-69.2749	-20.752
		-61.34	-1094.36	-1706.24	-1183.17	-1189.88	-1532.59	-1912.54	-6.40869	-69.8853	-21.3623
		-61.32	-1095.89	-1707.15	-1184.08	-1189.88	-1530.76	-1907.35	-3.66211	-67.749	-23.1934
		-61.3	-1090.39	-1702.88	-1183.47	-1187.44	-1533.2	-1903.08	-7.93457	-74.7681	-20.4468
		-61.28	-1091.92	-1700.13	-1182.56	-1187.13	-1533.81	-1905.52	-7.01904	-68.9697	-22.2778
		-61.26	-1091	-1698.3	-1184.39	-1183.47	-1532.29	-1903.08	-4.27246	-71.4111	-21.9727
		-61.24	-1092.53	-1701.05	-1185.61	-1184.08	-1527.1	-1901.55	-7.32422	-72.6318	-19.5313
		-61.22	-1090.09	-1705.02	-1188.35	-1183.17	-1530.76	-1898.5	-7.62939	-73.5474	-28.0762
		-61.2	-1091	-1697.39	-1188.96	-1183.78	-1528.93	-1903.08	-7.01904	-68.0542	-26.2451
		-61.18	-1094.67	-1697.39	-1192.02	-1181.34	-1528.63	-1900.02	-6.40869	-73.8525	-24.4141
		-61.16	-1094.67	-1693.42	-1190.19	-1183.17	-1529.24	-1899.72	-6.71387	-69.8853	-21.0571
		-61.14	-1095.28	-1690.67	-1192.02	-1184.39	-1529.24	-1897.58	-1.83105	-70.1904	-21.6675
		-61.12	-1089.17	-1696.78	-1192.63	-1185.3	-1532.9	-1897.28	-9.15527	-66.2231	-19.8364
		-61.1	-1084.9	-1697.69	-1191.1	-1187.13	-1531.37	-1897.28	-3.96729	-66.8335	-21.9727
		-61.08	-1089.48	-1688.84	-1187.13	-1182.86	-1529.85	-1895.45	-6.10352	-66.5283	-20.4468
		-61.06	-1084.59	-1690.98	-1191.1	-1187.74	-1531.37	-1898.8	-5.79834	-68.6646	-21.0571
		-61.04	-1084.59	-1695.86	-1186.52	-1187.13	-1527.4	-1896.06	-5.49316	-65.918	-21.0571
		-61.02	-1083.37	-1688.84	-1186.22	-1184.69	-1530.46	-1894.53	-2.74658	-65.0024	-20.752
		-61	-1086.43	-1689.45	-1183.78	-1182.56	-1524.05	-1895.75	-6.71387	-65.918	-16.4795
		-60.98	-1082.15	-1690.67	-1185.3	-1181.34	-1522.22	-1896.67	-4.57764	-63.4766	-20.1416
		-60.96	-1082.46	-1690.67	-1182.56	-1178.59	-1521.61	-1896.06	-6.71387	-65.918	-21.3623
		-60.94	-1086.43	-1695.86	-1175.84	-1177.37	-1527.71	-1897.89	-6.71387	-65.0024	-25.6348
		-60.92	-1086.43	-1682.13	-1180.42	-1174.62	-1525.27	-1896.67	-6.40869	-63.1714	-25.0244
		-60.9	-1083.98	-1692.5	-1179.81	-1179.2	-1521	-1902.16	-3.35693	-66.2231	-18.9209
		-60.88	-1078.8	-1691.89	-1182.86	-1175.23	-1513.98	-1895.75	-5.79834	-65.918	-18.9209
		-60.86	-1076.05	-1686.1	-1180.42	-1176.15	-1515.2	-1899.72	-8.8501	-65.918	-19.2261
		-60.84	-1072.39	-1689.15	-1178.28	-1179.2	-1517.33	-1897.58	-3.96729	-71.7163	-16.7847
		-60.82	-1075.44	-1685.79	-1179.81	-1174.32	-1518.25	-1897.89	-7.01904	-70.8008	-18.3105
		-60.8	-1075.74	-1687.93	-1182.25	-1180.11	-1518.25	-1896.67	-4.57764	-69.8853	-16.7847
		-60.78	-1075.44	-1685.49	-1177.98	-1181.64	-1516.72	-1891.78	-3.66211	-73.5474	-14.3433
		-60.76	-1076.66	-1692.5	-1183.17	-1176.76	-1519.78	-1892.4	-1.52588	-68.3594	-18.3105
		-60.74	-1076.05	-1687.62	-1181.03	-1174.62	-1518.55	-1892.4	-6.10352	-66.5283	-15.564
		-60.72	-1077.58	-1684.57	-1185.61	-1183.17	-1512.15	-1886.29	-4.57764	-70.1904	-14.9536
		-60.7	-1081.85	-1689.76	-1178.28	-1178.59	-1522.52	-1885.07	-7.01904	-66.2231	-16.7847
		-60.68	-1077.88	-1684.88	-1181.64	-1185.3	-1520.39	-1888.73	-9.15527	-65.918	-15.8691
		-60.66	-1077.88	-1681.82	-1177.98	-1181.34	-1508.48	-1889.65	-6.40869	-61.6455	-16.1743
		-60.64	-1074.83	-1688.23	-1178.28	-1179.5	-1512.45	-1884.77	-8.8501	-62.2559	-15.8691
		-60.62	-1078.19	-1683.65	-1180.11	-1177.06	-1512.15	-1886.29	-1.2207	-63.7817	-14.0381
		-60.6	-1075.13	-1681.82	-1178.28	-1175.84	-1513.37	-1886.6	-8.54492	-61.0352	-16.7847
		-60.58	-1073.61	-1681.82	-1177.37	-1175.54	-1512.45	-1888.73	-1.83105	-71.4111	-17.7002
		-60.56	-1077.27	-1690.98	-1173.4	-1169.74	-1511.54	-1889.04	0	-61.9507	-18.9209
		-60.54	-1077.27	-1683.04	-1178.28	-1169.13	-1515.5	-1886.9	-6.40869	-60.73	-21.3623
		-60.52	-1079.41	-1682.43	-1182.25	-1171.88	-1517.33	-1889.04	-0.915527	-59.5093	-20.752
		-60.5	-1080.63	-1686.4	-1184.69	-1166.99	-1512.45	-1893.01	0.915527	-65.918	-17.7002
		-60.48	-1076.05	-1683.35	-1184.08	-1170.04	-1513.06	-1888.12	-3.66211	-68.6646	-18.6157
		-60.46	-1073	-1682.43	-1176.76	-1167.3	-1513.67	-1887.51	-9.76562	-65.918	-15.2588
		-60.44	-1075.74	-1681.82	-1172.18	-1164.55	-1514.59	-1888.73	-6.40869	-68.6646	-15.564
		-60.42	-1073.61	-1683.65	-1174.01	-1164.86	-1511.23	-1890.26	-2.44141	-67.1387	-18.3105
		-60.4	-1073.3	-1681.21	-1174.62	-1163.02	-1515.5	-1885.99	-3.05176	-65.0024	-11.5967
		-60.38	-1073	-1679.99	-1171.57	-1158.45	-1515.2	-1883.85	-3.66211	-65.6128	-11.9019
		-60.36	-1074.22	-1682.74	-1169.13	-1159.97	-1508.79	-1879.58	-2.44141	-63.1714	-17.7002
		-60.34	-1073.3	-1675.42	-1172.79	-1166.38	-1508.48	-1880.8	-3.35693	-64.0869	-12.8174
		-60.32	-1069.03	-1675.42	-1169.43	-1168.52	-1504.52	-1879.27	-0.915527	-60.73	-12.8174
		-60.3	-1065.06	-1672.97	-1174.62	-1165.77	-1505.74	-1879.88	-4.27246	-61.0352	-18.0054
		-60.28	-1064.76	-1679.38	-1169.43	-1167.6	-1509.7	-1875.92	-7.32422	-57.9834	-10.6812
		-60.26	-1065.98	-1674.5	-1178.28	-1166.08	-1507.87	-1877.44	-7.62939	-61.9507	-19.8364
		-60.24	-1063.54	-1674.5	-1173.71	-1161.5	-1509.09	-1877.75	-2.74658	-58.5938	-17.0898
		-60.22	-1069.03	-1672.67	-1174.01	-1162.11	-1513.37	-1878.36	-2.13623	-60.4248	-19.5313
		-60.2	-1070.25	-1678.47	-1166.38	-1162.11	-1512.76	-1874.69	-1.52588	-55.542	-16.1743
		-60.18	-1076.05	-1672.67	-1168.21	-1163.94	-1505.43	-1873.78	0.915527	-61.6455	-14.0381
		-60.16	-1066.59	-1672.67	-1163.02	-1159.67	-1506.35	-1878.97	-0.915527	-54.6265	-16.7847
		-60.14	-1069.64	-1678.16	-1164.55	-1159.67	-1505.43	-1878.05	0.305176	-58.2886	-9.76563
		-60.12	-1067.5	-1673.58	-1164.86	-1158.75	-1502.38	-1879.27	0.610352	-57.9834	-14.6484
		-60.1	-1068.12	-1670.53	-1163.33	-1157.23	-1503.3	-1873.47	-1.2207	-59.2041	-13.1226
		-60.08	-1065.98	-1673.28	-1163.33	-1157.53	-1502.99	-1876.53	-6.10352	-60.1196	-18.6157
		-60.06	-1071.17	-1679.08	-1164.86	-1156.01	-1501.16	-1874.08	-4.27246	-57.9834	-11.2915
[truncated: 8,003 more rows]
