# Supplementary material for: Structural insights into the molecular effects of the anthelmintics monepantel and betaine on the Caenorhabditis elegans acetylcholine receptor ACR-23
Source: EMBO J. 2024 Jul 15;43(17):3787–806. doi: 10.1038/s44318-024-00165-7 (PMC11377560; doi:10.1038/s44318-024-00165-7)
Supplement: Supplementary file 3 — Source data Fig. 1 [file 44318_2024_165_MOESM3_ESM.zip › Figure 1/1K/I-V curve of divalent cation.xlsx]

## Sheet: Sheet1
		V (mV)	I (pA)
			divalent free					20 mM Ca					20 mM Mg			20 mM Ba
			cell1	cell2	cell3	cell4	cell5	cell1	cell2	cell3	cell4	cell5	cell1	cell2	cell3	cell1	cell2	cell3
		-99.98	-3108.22	-792.847	-4538.27	-3976.44	-1950.99	-1821.59	-380.249	-3711.24	-2146.3	-585.022	-1867.68	-2038.88	-562.439	-1852.11	-2528.69	-603.333
		-99.96	-3103.94	-794.678	-4536.13	-3979.8	-1948.85	-1822.2	-381.165	-3708.19	-2151.18	-578.918	-1867.37	-2041.32	-560.303	-1850.89	-2528.08	-606.079
		-99.94	-3104.86	-794.373	-4537.66	-3977.36	-1946.72	-1822.51	-382.69	-3709.72	-2144.78	-575.256	-1864.32	-2036.44	-558.472	-1849.67	-2524.72	-608.521
		-99.92	-3102.11	-791.931	-4541.02	-3977.05	-1944.89	-1826.48	-383.301	-3715.52	-2142.33	-575.867	-1866.76	-2041.93	-556.946	-1846.92	-2524.72	-612.793
		-99.9	-3103.33	-791.931	-4541.93	-3973.69	-1944.27	-1828	-381.47	-3716.43	-2139.59	-577.087	-1871.03	-2038.88	-556.946	-1848.14	-2522.89	-606.079
		-99.88	-3106.08	-789.795	-4542.54	-3975.83	-1940.92	-1821.59	-380.554	-3717.65	-2143.55	-571.289	-1866.76	-2035.83	-557.556	-1846.92	-2521.36	-609.741
		-99.86	-3111.27	-785.217	-4546.81	-3973.08	-1942.44	-1821.9	-382.385	-3714.29	-2137.76	-577.087	-1865.54	-2034	-559.387	-1851.81	-2524.72	-601.196
		-99.84	-3105.16	-788.879	-4541.93	-3975.83	-1943.97	-1820.07	-380.249	-3717.96	-2139.89	-573.73	-1868.59	-2033.08	-558.777	-1846.01	-2533.26	-607.91
		-99.82	-3104.25	-784.302	-4541.93	-3976.14	-1944.27	-1821.29	-380.859	-3715.21	-2136.23	-575.562	-1869.2	-2034.3	-555.725	-1848.75	-2519.53	-601.501
		-99.8	-3104.55	-783.997	-4533.08	-3972.47	-1938.78	-1824.95	-379.333	-3712.46	-2137.45	-571.289	-1864.32	-2041.63	-554.504	-1845.4	-2522.58	-607.91
		-99.78	-3102.72	-787.048	-4531.56	-3970.34	-1947.02	-1816.71	-377.197	-3707.89	-2135.93	-578.003	-1864.32	-2039.79	-557.556	-1844.79	-2521.06	-600.586
		-99.76	-3101.5	-787.659	-4533.08	-3973.08	-1946.11	-1818.24	-377.502	-3708.8	-2135.01	-572.815	-1864.93	-2033.39	-557.861	-1846.01	-2521.06	-612.793
		-99.74	-3103.94	-784.302	-4532.47	-3970.95	-1939.7	-1813.96	-379.333	-3704.53	-2135.31	-573.12	-1858.83	-2038.88	-557.251	-1849.98	-2523.19	-609.131
		-99.72	-3106.99	-791.626	-4537.96	-3969.73	-1940.31	-1815.19	-376.282	-3705.44	-2140.5	-570.679	-1868.29	-2029.72	-557.861	-1842.65	-2514.34	-603.638
		-99.7	-3101.81	-790.405	-4531.25	-3976.14	-1937.56	-1821.59	-373.84	-3706.05	-2136.54	-573.73	-1864.32	-2042.54	-562.134	-1842.35	-2511.9	-599.976
		-99.68	-3098.75	-790.1	-4534	-3971.25	-1935.73	-1813.35	-373.23	-3707.28	-2132.26	-569.763	-1861.57	-2032.47	-562.744	-1842.35	-2513.12	-602.112
		-99.66	-3097.84	-785.522	-4532.17	-3966.98	-1934.51	-1810.61	-372.925	-3704.53	-2133.48	-572.815	-1859.13	-2037.96	-559.692	-1840.21	-2512.82	-603.027
		-99.64	-3098.45	-787.048	-4531.56	-3965.76	-1938.17	-1811.22	-372.62	-3706.36	-2135.93	-575.256	-1856.69	-2035.52	-555.115	-1841.74	-2512.82	-599.67
		-99.62	-3097.53	-783.081	-4523.62	-3965.45	-1935.73	-1813.05	-370.789	-3705.14	-2135.62	-575.867	-1859.13	-2037.35	-552.368	-1845.4	-2515.26	-602.417
		-99.6	-3097.23	-783.386	-4527.89	-3970.03	-1936.95	-1817.32	-372.009	-3705.14	-2138.37	-577.087	-1857.91	-2039.79	-549.622	-1842.04	-2512.21	-599.976
		-99.58	-3094.79	-780.64	-4521.48	-3966.37	-1939.7	-1812.74	-370.178	-3698.43	-2137.45	-577.698	-1856.99	-2034	-553.894	-1837.16	-2513.12	-601.807
		-99.56	-3095.4	-779.419	-4522.4	-3958.74	-1942.75	-1811.52	-369.568	-3699.95	-2134.7	-579.529	-1860.05	-2038.88	-555.115	-1838.68	-2515.87	-602.112
		-99.54	-3094.79	-780.945	-4520.87	-3965.45	-1944.58	-1813.35	-369.263	-3699.65	-2134.09	-579.529	-1864.01	-2040.71	-557.556	-1839.29	-2512.82	-608.521
		-99.52	-3092.35	-787.048	-4519.96	-3967.29	-1942.14	-1811.83	-369.873	-3697.2	-2132.26	-579.224	-1859.74	-2034	-557.251	-1841.43	-2512.51	-602.112
		-99.5	-3096.31	-786.438	-4516.3	-3970.64	-1936.95	-1812.44	-369.873	-3702.09	-2132.57	-580.444	-1854.25	-2034.3	-557.556	-1840.21	-2513.43	-599.365
		-99.48	-3095.09	-784.607	-4518.74	-3961.49	-1932.68	-1809.69	-372.62	-3700.26	-2142.33	-575.562	-1858.22	-2032.78	-556.03	-1842.35	-2521.67	-602.417
		-99.46	-3090.52	-785.522	-4518.74	-3959.66	-1931.15	-1806.95	-373.23	-3695.68	-2131.96	-575.256	-1854.25	-2031.86	-557.251	-1839.9	-2519.84	-602.722
		-99.44	-3090.82	-787.048	-4518.13	-3952.64	-1930.54	-1811.22	-371.399	-3702.39	-2133.79	-572.205	-1855.16	-2036.44	-559.082	-1834.72	-2520.45	-604.553
		-99.42	-3090.82	-783.386	-4515.99	-3949.89	-1932.68	-1810.3	-373.23	-3698.43	-2137.76	-575.256	-1854.25	-2032.78	-556.335	-1833.19	-2522.28	-599.976
		-99.4	-3090.21	-784.607	-4516.3	-3948.06	-1928.71	-1813.66	-374.146	-3697.81	-2142.33	-574.951	-1854.55	-2039.49	-552.368	-1834.41	-2518.92	-602.722
		-99.38	-3090.52	-786.133	-4516.91	-3955.08	-1933.9	-1807.25	-369.568	-3697.51	-2140.2	-573.73	-1857.91	-2030.64	-553.284	-1837.77	-2513.12	-601.501
		-99.36	-3092.35	-783.081	-4515.38	-3956.91	-1934.51	-1807.86	-368.347	-3696.59	-2149.05	-574.951	-1853.03	-2029.42	-551.453	-1833.19	-2510.38	-598.145
		-99.34	-3085.63	-782.166	-4515.38	-3944.7	-1936.65	-1811.52	-369.568	-3696.9	-2153.32	-576.477	-1854.86	-2029.11	-551.453	-1832.89	-2509.46	-599.06
		-99.32	-3084.72	-781.555	-4515.69	-3947.14	-1931.46	-1809.39	-371.704	-3695.68	-2146	-575.867	-1854.86	-2030.94	-546.875	-1831.67	-2507.63	-596.619
		-99.3	-3085.94	-783.691	-4508.06	-3948.36	-1928.41	-1806.64	-369.568	-3698.73	-2142.03	-575.256	-1854.25	-2030.64	-551.453	-1829.53	-2507.63	-601.501
		-99.28	-3087.46	-781.86	-4506.84	-3942.26	-1925.35	-1813.66	-370.483	-3696.59	-2142.94	-578.308	-1854.55	-2027.59	-545.044	-1830.75	-2508.85	-597.229
		-99.26	-3091.13	-786.743	-4507.45	-3946.23	-1925.35	-1810	-371.704	-3693.54	-2138.67	-574.646	-1853.94	-2030.03	-549.011	-1836.55	-2518.01	-603.638
		-99.24	-3084.11	-783.997	-4509.28	-3945.01	-1922.3	-1809.08	-376.587	-3695.98	-2136.54	-582.581	-1857.3	-2037.66	-551.453	-1830.14	-2508.85	-599.67
		-99.22	-3085.33	-783.386	-4499.82	-3941.65	-1925.96	-1804.5	-375.061	-3696.59	-2137.15	-583.191	-1853.64	-2030.94	-554.199	-1826.17	-2508.54	-601.807
		-99.2	-3085.33	-783.081	-4509.89	-3941.65	-1923.52	-1805.11	-376.282	-3690.8	-2137.15	-582.275	-1852.42	-2030.94	-550.842	-1827.7	-2506.71	-603.027
		-99.18	-3083.19	-777.893	-4510.5	-3938.6	-1928.1	-1806.64	-374.146	-3686.83	-2134.09	-578.613	-1852.11	-2029.11	-550.842	-1830.14	-2508.54	-602.417
		-99.16	-3088.99	-776.367	-4513.55	-3939.21	-1936.34	-1802.06	-370.178	-3686.22	-2135.62	-578.308	-1850.89	-2034.61	-550.232	-1834.41	-2505.19	-604.858
		-99.14	-3084.11	-779.114	-4508.67	-3944.09	-1932.37	-1806.95	-371.094	-3681.64	-2132.26	-580.75	-1853.03	-2030.94	-549.622	-1828	-2505.49	-607.605
		-99.12	-3082.28	-777.893	-4508.06	-3941.96	-1926.27	-1804.2	-372.314	-3680.11	-2135.31	-580.75	-1852.11	-2033.69	-552.063	-1834.72	-2507.02	-603.333
		-99.1	-3081.05	-782.471	-4502.56	-3937.99	-1919.86	-1805.73	-368.347	-3678.59	-2137.76	-580.444	-1856.38	-2030.64	-550.537	-1832.28	-2514.65	-606.689
		-99.08	-3081.36	-781.555	-4503.78	-3939.51	-1918.64	-1809.39	-369.873	-3678.89	-2136.84	-578.003	-1849.06	-2035.52	-552.673	-1833.5	-2508.85	-604.553
		-99.06	-3083.8	-783.997	-4505	-3937.99	-1914.98	-1811.22	-370.178	-3675.54	-2137.15	-579.224	-1845.7	-2030.94	-545.959	-1828.61	-2507.93	-601.196
		-99.04	-3075.87	-777.893	-4508.97	-3934.63	-1914.67	-1804.81	-368.652	-3678.59	-2131.96	-574.951	-1845.09	-2036.44	-552.673	-1835.94	-2507.63	-601.807
		-99.02	-3074.34	-782.471	-4508.06	-3932.19	-1917.72	-1803.28	-369.263	-3676.45	-2131.96	-579.834	-1845.09	-2030.33	-553.284	-1834.11	-2505.8	-600.281
		-99	-3072.81	-780.029	-4508.97	-3930.36	-1924.13	-1802.06	-371.399	-3676.76	-2127.99	-583.801	-1841.74	-2033.39	-554.199	-1834.11	-2506.1	-597.534
		-98.98	-3073.43	-778.503	-4508.67	-3931.58	-1917.42	-1805.11	-371.704	-3673.71	-2130.43	-580.75	-1852.42	-2027.59	-544.434	-1832.28	-2508.24	-596.924
		-98.96	-3076.48	-776.062	-4508.06	-3931.27	-1914.06	-1800.23	-371.094	-3674.93	-2132.26	-578.003	-1848.75	-2030.03	-547.791	-1832.28	-2511.29	-593.872
		-98.94	-3073.73	-774.536	-4510.19	-3932.8	-1916.2	-1804.2	-372.925	-3673.71	-2130.43	-578.613	-1845.4	-2031.56	-545.044	-1828	-2503.97	-596.924
		-98.92	-3071.29	-774.536	-4513.85	-3931.88	-1916.2	-1802.67	-374.451	-3675.23	-2125.24	-581.665	-1842.65	-2030.64	-544.434	-1828.61	-2503.05	-593.262
		-98.9	-3070.07	-774.231	-4505.92	-3930.66	-1919.86	-1806.95	-372.009	-3674.93	-2128.91	-580.444	-1846.01	-2028.5	-548.706	-1827.09	-2502.14	-594.788
		-98.88	-3069.15	-776.367	-4499.21	-3929.44	-1919.86	-1802.06	-374.756	-3673.1	-2126.46	-580.139	-1842.65	-2035.83	-549.622	-1829.22	-2500	-593.567
		-98.86	-3073.43	-779.724	-4499.82	-3927.92	-1919.56	-1799.01	-368.042	-3674.32	-2128.3	-581.055	-1849.06	-2034	-545.654	-1822.51	-2500.92	-593.262
		-98.84	-3067.63	-777.283	-4493.71	-3929.75	-1923.83	-1797.79	-365.295	-3669.13	-2124.94	-579.224	-1853.33	-2028.2	-542.908	-1828.61	-2503.05	-596.619
		-98.82	-3066.71	-775.452	-4490.97	-3925.48	-1920.47	-1796.26	-369.263	-3668.52	-2130.74	-579.529	-1845.09	-2027.59	-549.927	-1825.87	-2504.27	-595.703
		-98.8	-3068.85	-772.705	-4490.05	-3925.78	-1912.23	-1798.4	-368.347	-3669.74	-2128.6	-584.106	-1845.09	-2027.59	-548.706	-1824.95	-2496.95	-594.788
		-98.78	-3068.54	-772.4	-4490.66	-3922.12	-1910.1	-1798.1	-367.126	-3665.77	-2124.63	-580.139	-1848.45	-2024.84	-545.959	-1825.87	-2497.25	-590.515
		-98.76	-3072.2	-769.958	-4489.44	-3918.46	-1915.28	-1797.18	-373.23	-3671.57	-2125.85	-574.951	-1844.79	-2024.54	-547.791	-1831.05	-2495.42	-592.651
		-98.74	-3071.59	-770.264	-4490.97	-3916.93	-1919.56	-1802.98	-372.009	-3671.88	-2125.55	-577.698	-1853.03	-2028.2	-546.875	-1825.87	-2495.12	-598.145
		-98.72	-3068.24	-767.517	-4484.56	-3918.76	-1918.03	-1799.93	-367.737	-3674.01	-2121.89	-577.087	-1846.92	-2032.17	-550.842	-1824.04	-2496.34	-597.839
		-98.7	-3064.27	-764.16	-4484.25	-3918.76	-1914.67	-1795.96	-377.197	-3672.79	-2126.46	-579.834	-1847.23	-2026.98	-547.485	-1824.95	-2500.31	-599.06
		-98.68	-3064.58	-771.179	-4480.29	-3909.3	-1916.81	-1793.21	-369.873	-3671.88	-2124.02	-577.698	-1843.87	-2025.76	-546.57	-1822.81	-2496.95	-593.567
		-98.66	-3068.85	-775.146	-4481.51	-3909.91	-1917.42	-1797.18	-372.62	-3670.65	-2123.11	-579.834	-1840.52	-2025.15	-546.875	-1824.95	-2499.69	-593.262
		-98.64	-3066.41	-775.146	-4479.98	-3909.91	-1919.86	-1794.43	-378.418	-3669.74	-2122.19	-578.003	-1843.26	-2024.84	-547.791	-1823.12	-2500.92	-595.093
		-98.62	-3064.88	-779.419	-4485.47	-3908.39	-1907.96	-1794.13	-366.516	-3662.41	-2124.02	-583.801	-1849.67	-2020.87	-551.453	-1821.29	-2503.05	-592.957
		-98.6	-3067.93	-776.062	-4481.81	-3905.94	-1910.1	-1795.65	-364.38	-3662.72	-2128.6	-581.97	-1842.65	-2021.79	-544.739	-1818.85	-2503.66	-591.431
		-98.58	-3063.05	-765.991	-4483.64	-3911.13	-1907.65	-1799.93	-372.62	-3657.84	-2128.6	-578.613	-1844.79	-2026.37	-548.401	-1822.51	-2509.16	-592.346
		-98.56	-3068.85	-773.926	-4483.03	-3909.91	-1911.01	-1791.38	-368.042	-3656.62	-2126.77	-577.087	-1840.21	-2018.74	-547.18	-1822.81	-2501.22	-592.346
		-98.54	-3064.58	-768.433	-4484.25	-3914.49	-1907.65	-1791.99	-364.38	-3657.84	-2123.41	-580.444	-1839.6	-2018.13	-547.18	-1825.56	-2500.61	-593.567
		-98.52	-3062.74	-764.465	-4481.2	-3915.1	-1904.3	-1786.8	-365.906	-3652.95	-2124.63	-581.055	-1843.87	-2019.96	-547.485	-1819.76	-2501.22	-589.905
		-98.5	-3064.88	-767.517	-4482.12	-3909.91	-1906.74	-1788.02	-369.263	-3659.67	-2121.89	-580.75	-1840.52	-2018.43	-548.706	-1817.32	-2500.31	-595.093
		-98.48	-3062.74	-772.095	-4479.68	-3910.22	-1907.04	-1788.94	-367.737	-3658.75	-2123.11	-582.886	-1836.55	-2014.16	-547.791	-1815.19	-2502.14	-589.294
		-98.46	-3057.25	-765.686	-4478.45	-3910.52	-1905.52	-1791.38	-370.483	-3657.84	-2117.31	-589.294	-1837.16	-2022.4	-546.265	-1812.44	-2498.47	-597.534
		-98.44	-3052.67	-774.231	-4477.23	-3909.61	-1905.82	-1797.49	-365.906	-3659.97	-2119.14	-580.139	-1838.07	-2024.54	-549.927	-1814.27	-2496.03	-593.872
		-98.42	-3054.81	-770.874	-4475.71	-3905.03	-1903.69	-1790.16	-362.854	-3661.19	-2124.63	-581.665	-1838.38	-2016.6	-548.706	-1814.88	-2494.2	-592.041
		-98.4	-3056.95	-769.958	-4472.66	-3902.59	-1902.77	-1792.3	-370.178	-3660.89	-2123.41	-581.665	-1838.99	-2014.47	-546.875	-1812.44	-2493.9	-592.651
		-98.38	-3051.76	-768.127	-4474.79	-3908.39	-1904.3	-1791.69	-367.126	-3654.17	-2120.36	-577.698	-1837.46	-2015.38	-550.232	-1813.96	-2497.86	-592.651
		-98.36	-3052.06	-768.127	-4471.44	-3905.03	-1904.6	-1790.77	-365.906	-3653.26	-2121.89	-578.308	-1836.55	-2013.24	-548.401	-1817.93	-2499.39	-592.346
		-98.34	-3052.67	-774.536	-4472.35	-3895.87	-1904.91	-1791.08	-371.094	-3652.95	-2120.06	-578.308	-1834.11	-2013.85	-549.011	-1810.61	-2494.51	-592.041
		-98.32	-3056.03	-771.79	-4465.03	-3897.71	-1909.18	-1794.43	-368.347	-3646.24	-2118.23	-583.496	-1839.6	-2020.26	-549.011	-1813.35	-2493.9	-592.041
		-98.3	-3053.89	-766.602	-4464.72	-3895.26	-1908.26	-1788.64	-369.263	-3648.99	-2117	-587.463	-1835.63	-2014.47	-550.232	-1814.58	-2490.23	-591.736
		-98.28	-3055.73	-761.414	-4463.2	-3894.04	-1907.65	-1785.89	-369.568	-3646.24	-2118.53	-586.853	-1833.5	-2011.72	-549.927	-1813.96	-2490.84	-590.82
		-98.26	-3051.76	-766.602	-4465.03	-3889.77	-1905.21	-1784.97	-370.178	-3641.05	-2120.36	-582.886	-1832.28	-2009.89	-551.453	-1814.27	-2496.64	-596.008
		-98.24	-3046.26	-766.296	-4460.45	-3894.35	-1904.91	-1784.36	-368.958	-3643.49	-2122.5	-579.224	-1832.28	-2013.55	-554.504	-1814.27	-2493.29	-596.008
		-98.22	-3048.71	-765.076	-4457.4	-3894.35	-1897.58	-1783.45	-373.535	-3639.83	-2117.61	-581.055	-1834.41	-2014.16	-554.199	-1814.27	-2490.54	-590.21
		-98.2	-3049.01	-765.381	-4457.7	-3892.21	-1896.97	-1793.52	-373.535	-3643.49	-2116.09	-575.256	-1831.67	-2018.74	-553.894	-1816.41	-2491.76	-589.294
		-98.18	-3049.93	-769.348	-4456.18	-3891.6	-1895.45	-1787.41	-372.925	-3639.83	-2114.87	-577.087	-1830.75	-2012.02	-551.453	-1815.19	-2492.37	-588.074
		-98.16	-3052.67	-765.076	-4452.51	-3892.21	-1896.97	-1785.28	-371.704	-3639.22	-2113.34	-579.224	-1831.36	-2010.5	-555.42	-1813.96	-2499.08	-587.158
		-98.14	-3052.37	-768.738	-4451.6	-3890.99	-1898.8	-1786.19	-373.23	-3636.17	-2115.48	-578.003	-1830.14	-2013.55	-554.199	-1813.66	-2489.01	-587.463
		-98.12	-3052.67	-767.822	-4452.51	-3894.96	-1904.3	-1783.75	-366.211	-3635.86	-2113.34	-579.224	-1838.07	-2012.94	-556.946	-1815.8	-2488.4	-587.158
		-98.1	-3045.96	-767.212	-4453.74	-3899.23	-1905.21	-1785.89	-374.146	-3636.47	-2117.61	-574.341	-1830.14	-2013.55	-554.81	-1815.19	-2488.71	-587.463
		-98.08	-3045.65	-761.719	-4453.74	-3901.06	-1907.65	-1790.16	-368.958	-3638.92	-2117.92	-581.36	-1825.56	-2014.47	-545.654	-1813.66	-2488.4	-587.158
		-98.06	-3046.57	-766.907	-4454.65	-3895.87	-1909.18	-1786.5	-370.789	-3639.83	-2117.92	-576.477	-1824.04	-2011.41	-548.706	-1814.58	-2490.54	-592.651
		-98.04	-3045.65	-765.686	-4457.7	-3895.87	-1907.65	-1784.06	-368.042	-3636.17	-2116.09	-576.477	-1829.83	-2012.02	-549.316	-1820.07	-2485.35	-596.924
		-98.02	-3044.74	-768.127	-4457.4	-3896.18	-1903.08	-1784.97	-369.263	-3636.78	-2114.56	-577.393	-1833.8	-2014.77	-548.706	-1815.19	-2485.96	-593.872
		-98	-3046.26	-768.127	-4458.62	-3892.21	-1900.94	-1784.97	-366.211	-3640.14	-2116.09	-574.951	-1824.65	-2008.97	-547.791	-1815.19	-2486.88	-592.041
		-97.98	-3046.88	-773.621	-4462.89	-3890.99	-1902.16	-1788.02	-367.432	-3634.03	-2119.14	-574.646	-1820.07	-2019.65	-550.232	-1816.1	-2481.38	-593.262
		-97.96	-3044.43	-770.569	-4460.14	-3894.04	-1900.94	-1790.47	-367.432	-3633.42	-2118.53	-574.341	-1821.59	-2012.02	-548.096	-1817.63	-2484.74	-590.21
		-97.94	-3042.3	-775.146	-4458.01	-3886.72	-1900.33	-1785.89	-368.958	-3632.51	-2119.75	-574.646	-1821.29	-2010.8	-548.706	-1815.8	-2474.98	-590.515
		-97.92	-3041.38	-772.4	-4458.62	-3886.11	-1898.8	-1784.36	-366.516	-3637.08	-2117.31	-572.51	-1821.59	-2007.75	-549.011	-1812.74	-2473.45	-593.262
		-97.9	-3039.55	-772.705	-4456.79	-3887.33	-1896.36	-1783.14	-368.042	-3632.2	-2113.04	-571.899	-1822.2	-2008.36	-550.537	-1818.24	-2472.23	-596.924
		-97.88	-3038.94	-770.569	-4450.07	-3889.77	-1896.97	-1780.7	-367.126	-3635.25	-2115.78	-577.698	-1822.2	-2007.45	-549.622	-1813.05	-2481.69	-596.619
		-97.86	-3038.64	-769.348	-4451.29	-3881.23	-1899.72	-1786.8	-366.211	-3629.46	-2109.68	-573.425	-1817.63	-2011.72	-553.284	-1812.44	-2478.94	-598.145
		-97.84	-3038.94	-770.874	-4451.9	-3890.08	-1900.94	-1784.67	-366.821	-3630.98	-2113.34	-579.529	-1821.29	-2004.7	-554.199	-1812.44	-2476.81	-593.872
		-97.82	-3041.69	-773.621	-4446.72	-3884.28	-1898.5	-1780.09	-368.652	-3621.83	-2113.04	-575.562	-1823.73	-2004.39	-553.894	-1811.22	-2472.84	-595.093
		-97.8	-3036.19	-770.264	-4447.02	-3885.5	-1901.25	-1780.09	-366.821	-3627.93	-2112.12	-584.412	-1825.56	-2005	-552.673	-1811.83	-2477.11	-596.008
		-97.78	-3034.67	-775.146	-4450.38	-3883.97	-1907.35	-1780.4	-367.126	-3627.62	-2111.82	-574.646	-1825.87	-2002.26	-555.115	-1816.41	-2481.69	-594.788
		-97.76	-3031.92	-770.264	-4447.33	-3882.75	-1903.08	-1785.28	-367.126	-3633.12	-2109.99	-584.412	-1831.97	-2006.23	-552.368	-1809.69	-2481.69	-596.619
		-97.74	-3029.79	-769.348	-4443.97	-3886.72	-1906.74	-1778.56	-367.126	-3630.98	-2109.07	-579.529	-1829.83	-2005.92	-546.265	-1809.69	-2475.59	-598.755
		-97.72	-3030.09	-769.348	-4448.24	-3886.72	-1903.99	-1777.34	-363.159	-3633.73	-2105.41	-583.496	-1828.31	-2005.62	-545.044	-1806.34	-2476.2	-591.125
		-97.7	-3033.14	-765.686	-4442.14	-3880	-1904.6	-1776.12	-366.516	-3629.46	-2111.82	-578.918	-1820.98	-2004.7	-545.349	-1808.78	-2478.64	-598.145
		-97.68	-3032.84	-764.465	-4435.12	-3881.53	-1903.99	-1777.34	-367.432	-3630.37	-2116.39	-586.548	-1821.29	-2002.26	-546.265	-1810	-2476.2	-597.534
		-97.66	-3026.43	-767.212	-4439.7	-3880.92	-1901.86	-1780.09	-365.295	-3628.23	-2112.43	-578.918	-1820.98	-2006.84	-546.57	-1813.35	-2474.06	-597.534
		-97.64	-3025.51	-769.348	-4439.39	-3875.43	-1902.16	-1781.62	-366.516	-3627.93	-2109.68	-579.224	-1824.04	-2004.7	-549.622	-1811.22	-2480.16	-601.807
		-97.62	-3021.24	-769.958	-4439.39	-3880.92	-1895.75	-1778.56	-367.126	-3625.49	-2110.29	-575.256	-1818.85	-2000.73	-548.096	-1808.78	-2477.72	-595.703
		-97.6	-3020.94	-771.179	-4439.09	-3873.9	-1895.14	-1778.56	-365.906	-3626.71	-2112.12	-576.172	-1822.81	-2007.75	-549.622	-1810	-2477.72	-596.008
		-97.58	-3022.16	-772.095	-4440.61	-3872.38	-1892.4	-1776.12	-364.99	-3622.74	-2110.6	-574.341	-1820.98	-2006.53	-549.011	-1804.81	-2478.64	-598.145
		-97.56	-3027.95	-770.569	-4437.87	-3869.32	-1892.7	-1783.14	-366.516	-3619.08	-2118.23	-575.562	-1825.56	-2011.72	-555.115	-1804.5	-2474.67	-597.839
		-97.54	-3020.94	-769.958	-4441.53	-3869.32	-1886.9	-1770.32	-365.601	-3616.33	-2116.39	-573.425	-1820.98	-2004.09	-551.147	-1810.91	-2477.11	-596.313
		-97.52	-3020.63	-770.569	-4445.19	-3871.46	-1890.56	-1773.07	-363.159	-3616.94	-2113.65	-573.12	-1818.85	-2004.09	-555.42	-1806.34	-2472.23	-595.093
		-97.5	-3021.85	-771.179	-4446.72	-3865.97	-1889.65	-1775.51	-364.99	-3616.03	-2111.51	-575.867	-1817.32	-2004.39	-546.875	-1804.81	-2471.01	-591.125
		-97.48	-3020.94	-769.958	-4441.83	-3865.36	-1884.77	-1774.9	-363.464	-3616.64	-2116.09	-574.951	-1816.1	-2001.04	-550.232	-1806.95	-2473.75	-593.567
		-97.46	-3016.36	-770.264	-4446.72	-3864.44	-1884.77	-1780.7	-363.77	-3618.16	-2118.84	-574.341	-1818.24	-2003.48	-547.18	-1802.67	-2476.2	-592.957
		-97.44	-3023.68	-771.484	-4443.97	-3867.49	-1882.02	-1773.07	-364.38	-3616.03	-2119.45	-574.036	-1815.49	-2009.89	-550.842	-1808.78	-2471.01	-592.041
		-97.42	-3018.8	-768.738	-4442.75	-3865.36	-1878.66	-1776.73	-367.432	-3611.76	-2112.73	-573.425	-1814.88	-2007.14	-552.979	-1809.39	-2465.82	-592.651
		-97.4	-3017.27	-765.076	-4434.81	-3868.1	-1877.75	-1772.16	-364.99	-3610.84	-2108.76	-573.73	-1815.19	-2007.75	-550.842	-1807.25	-2471.01	-589.6
		-97.38	-3014.22	-765.991	-4438.78	-3865.36	-1878.05	-1772.77	-364.38	-3607.79	-2111.82	-577.087	-1822.2	-2008.67	-550.537	-1805.11	-2466.13	-589.294
		-97.36	-3015.44	-766.907	-4432.68	-3869.02	-1877.44	-1770.63	-366.821	-3602.29	-2105.41	-579.224	-1812.44	-2013.55	-552.368	-1803.89	-2464.6	-592.651
		-97.34	-3017.27	-765.381	-4435.73	-3862	-1883.85	-1781.62	-366.516	-3605.04	-2103.27	-581.36	-1811.22	-2007.75	-550.842	-1804.5	-2469.48	-589.905
		-97.32	-3016.36	-767.212	-4435.73	-3860.17	-1887.51	-1772.46	-363.159	-3602.91	-2108.15	-577.698	-1810.91	-2005.92	-558.167	-1804.81	-2472.84	-591.125
		-97.3	-3012.7	-766.907	-4442.75	-3860.47	-1888.12	-1774.6	-372.009	-3602.91	-2110.6	-577.087	-1810.91	-2002.87	-556.946	-1806.34	-2473.45	-589.294
		-97.28	-3011.78	-768.127	-4435.12	-3862	-1885.38	-1772.16	-370.178	-3600.46	-2117.92	-571.899	-1811.22	-2003.48	-549.927	-1803.28	-2472.84	-594.788
		-97.26	-3012.08	-769.653	-4441.22	-3862	-1887.21	-1773.99	-372.314	-3603.21	-2111.21	-574.036	-1810	-2002.26	-549.927	-1804.5	-2467.65	-590.21
		-97.24	-3006.29	-766.907	-4437.87	-3857.73	-1885.07	-1770.32	-370.789	-3598.94	-2109.07	-573.73	-1818.54	-2001.95	-552.063	-1802.37	-2469.48	-592.041
		-97.22	-3015.14	-766.296	-4439.09	-3859.56	-1882.93	-1778.56	-367.432	-3599.85	-2109.07	-575.256	-1813.35	-2001.95	-549.316	-1801.45	-2464.9	-590.515
		-97.2	-3009.03	-768.738	-4437.87	-3858.64	-1882.32	-1769.1	-363.464	-3596.19	-2105.1	-570.984	-1808.17	-2000.73	-550.537	-1798.71	-2465.21	-593.262
		-97.18	-3002.62	-768.433	-4438.17	-3855.59	-1883.85	-1770.02	-365.295	-3598.33	-2102.05	-571.899	-1808.17	-1998.9	-552.063	-1800.23	-2463.99	-588.989
		-97.16	-3006.59	-764.771	-4432.98	-3858.03	-1878.36	-1776.43	-363.77	-3597.41	-2102.66	-570.679	-1807.86	-2000.73	-552.063	-1795.65	-2465.52	-594.482
		-97.14	-3006.9	-769.043	-4432.68	-3860.17	-1885.07	-1770.94	-364.38	-3601.38	-2102.36	-570.679	-1806.03	-2003.17	-555.725	-1803.28	-2466.13	-592.041
		-97.12	-3003.23	-765.686	-4428.1	-3862.3	-1884.16	-1767.88	-363.464	-3599.85	-2103.27	-567.322	-1808.17	-1995.85	-553.589	-1800.54	-2464.6	-590.515
		-97.1	-3008.42	-772.4	-4420.47	-3854.37	-1878.97	-1766.97	-364.99	-3598.33	-2105.1	-574.951	-1810	-1996.15	-554.81	-1799.01	-2456.67	-588.684
		-97.08	-3003.54	-770.264	-4415.28	-3854.06	-1879.88	-1768.19	-364.685	-3597.72	-2105.71	-574.951	-1808.47	-1994.63	-556.641	-1802.98	-2455.44	-587.463
		-97.06	-3002.32	-774.536	-4414.67	-3860.17	-1878.97	-1766.66	-363.464	-3593.14	-2100.22	-575.562	-1804.81	-1996.77	-553.894	-1803.89	-2452.7	-587.158
		-97.04	-3001.4	-773.01	-4412.84	-3852.54	-1877.75	-1768.19	-364.685	-3588.87	-2101.75	-572.815	-1806.64	-1988.83	-553.284	-1802.67	-2452.39	-586.853
		-97.02	-3005.37	-773.315	-4412.84	-3850.4	-1877.44	-1770.63	-365.601	-3590.09	-2100.52	-568.237	-1808.17	-1993.41	-554.199	-1795.96	-2451.17	-589.294
		-97	-3005.68	-774.536	-4413.15	-3850.4	-1878.97	-1770.32	-365.601	-3588.26	-2107.24	-567.322	-1805.11	-1990.97	-551.147	-1796.57	-2453.61	-586.243
		-96.98	-3002.32	-774.841	-4411.62	-3850.71	-1885.38	-1771.55	-371.094	-3591.31	-2108.46	-566.406	-1810.3	-1992.19	-549.927	-1793.82	-2452.39	-590.515
		-96.96	-3002.62	-766.907	-4406.43	-3843.08	-1887.82	-1777.95	-368.042	-3592.53	-2107.85	-568.848	-1814.58	-1998.6	-554.504	-1794.74	-2450.87	-594.788
		-96.94	-3002.93	-768.433	-4407.65	-3847.96	-1885.99	-1774.6	-371.094	-3591.61	-2102.66	-566.406	-1810	-1995.54	-547.485	-1794.74	-2450.26	-596.008
		-96.92	-3001.71	-762.634	-4404.3	-3840.64	-1880.19	-1771.85	-375.061	-3588.87	-2106.93	-567.932	-1808.17	-1994.32	-556.03	-1794.74	-2450.26	-592.957
		-96.9	-3002.93	-758.362	-4400.02	-3847.05	-1878.66	-1767.88	-372.009	-3589.78	-2102.97	-567.322	-1809.08	-1989.14	-555.115	-1794.13	-2448.73	-590.515
		-96.88	-2997.44	-759.888	-4401.86	-3839.72	-1875.61	-1772.16	-368.652	-3586.73	-2104.8	-566.101	-1805.42	-1987.92	-552.979	-1796.57	-2453.61	-586.243
		-96.86	-2996.52	-759.888	-4403.38	-3841.25	-1876.53	-1769.71	-367.737	-3588.56	-2102.97	-570.984	-1804.2	-1987.61	-547.18	-1796.26	-2456.97	-583.191
		-96.84	-2994.69	-758.972	-4403.69	-3841.55	-1869.2	-1768.8	-369.568	-3588.87	-2104.49	-573.425	-1808.17	-1986.39	-551.147	-1795.96	-2450.87	-582.275
		-96.82	-2998.05	-760.193	-4408.57	-3840.03	-1884.46	-1768.8	-365.295	-3586.12	-2100.22	-566.101	-1804.81	-1983.95	-553.894	-1799.32	-2452.39	-585.327
		-96.8	-2994.69	-762.634	-4405.52	-3840.64	-1873.17	-1769.1	-367.432	-3584.29	-2107.24	-564.575	-1802.06	-1992.8	-552.368	-1800.23	-2449.34	-584.106
		-96.78	-2992.86	-759.888	-4403.69	-3840.33	-1870.12	-1771.55	-364.99	-3587.34	-2103.58	-564.27	-1806.34	-1989.75	-555.115	-1799.32	-2450.26	-583.191
		-96.76	-2989.81	-763.855	-4401.25	-3840.33	-1870.12	-1767.58	-368.652	-3582.46	-2103.88	-565.186	-1802.06	-1984.86	-553.589	-1792.6	-2449.34	-584.412
		-96.74	-2994.08	-763.855	-4401.86	-3838.81	-1868.29	-1767.58	-365.295	-3589.48	-2107.85	-566.711	-1801.76	-1983.95	-551.758	-1794.13	-2454.53	-585.022
		-96.72	-2992.86	-760.193	-4402.16	-3837.89	-1866.15	-1763	-368.042	-3587.95	-2109.68	-564.575	-1806.34	-1988.22	-551.453	-1792.3	-2453.92	-581.97
		-96.7	-2989.81	-759.583	-4406.74	-3841.55	-1866.46	-1758.73	-370.178	-3591.92	-2104.19	-570.068	-1797.79	-1986.39	-550.842	-1791.69	-2446.9	-583.496
		-96.68	-2994.69	-756.226	-4406.43	-3838.2	-1873.78	-1760.86	-373.535	-3589.48	-2101.44	-569.763	-1799.93	-1987.92	-546.875	-1792.6	-2446.9	-582.886
		-96.66	-2987.37	-754.7	-4409.48	-3834.84	-1865.84	-1759.34	-371.399	-3594.36	-2102.05	-570.984	-1797.49	-1990.36	-543.823	-1794.43	-2448.12	-584.106
		-96.64	-2986.15	-755.005	-4409.48	-3836.36	-1858.83	-1762.08	-369.263	-3590.7	-2101.44	-571.594	-1800.84	-1994.93	-546.57	-1793.82	-2445.98	-583.496
		-96.62	-2985.23	-754.089	-4411.32	-3835.45	-1865.84	-1764.53	-362.854	-3587.04	-2098.08	-566.406	-1802.98	-1986.08	-547.485	-1794.13	-2448.12	-586.243
		-96.6	-2987.37	-757.751	-4407.96	-3833.31	-1871.03	-1764.53	-366.516	-3586.73	-2096.86	-563.354	-1803.28	-1986.69	-547.18	-1795.35	-2449.95	-589.6
		-96.58	-2989.2	-765.076	-4407.65	-3832.7	-1862.79	-1761.78	-359.192	-3587.95	-2096.86	-564.575	-1800.54	-1983.34	-547.18	-1799.32	-2446.59	-590.82
		-96.56	-2987.67	-769.958	-4403.69	-3833.62	-1864.01	-1765.14	-363.464	-3580.93	-2093.2	-565.491	-1801.15	-1986.08	-546.265	-1794.74	-2443.85	-587.158
		-96.54	-2984.92	-769.043	-4405.52	-3832.7	-1864.93	-1762.7	-363.464	-3580.32	-2091.67	-564.27	-1797.49	-1979.37	-543.823	-1794.43	-2443.54	-584.106
		-96.52	-2984.01	-769.653	-4397.58	-3836.06	-1867.07	-1763.31	-363.77	-3577.58	-2094.73	-563.354	-1799.32	-1985.17	-544.128	-1791.99	-2444.76	-585.022
		-96.5	-2980.04	-769.043	-4395.45	-3836.36	-1863.1	-1763	-362.854	-3571.17	-2097.78	-569.153	-1802.37	-1986.08	-544.739	-1789.55	-2445.68	-585.938
		-96.48	-2983.7	-773.01	-4390.56	-3832.09	-1865.84	-1767.88	-361.328	-3570.25	-2088.62	-572.205	-1797.79	-1982.42	-543.213	-1790.16	-2442.02	-588.074
		-96.46	-2977.6	-773.01	-4386.9	-3829.65	-1865.54	-1761.47	-363.77	-3571.47	-2088.01	-565.186	-1797.18	-1982.42	-542.297	-1788.33	-2441.71	-583.191
		-96.44	-2977.29	-773.01	-4387.51	-3829.35	-1861.88	-1761.47	-359.192	-3570.25	-2087.71	-566.711	-1798.1	-1983.03	-541.992	-1790.16	-2441.71	-584.106
		-96.42	-2978.52	-768.433	-4385.07	-3828.43	-1863.1	-1760.56	-360.107	-3564.45	-2087.71	-568.542	-1795.96	-1983.34	-541.687	-1784.67	-2441.71	-583.496
		-96.4	-2981.87	-763.55	-4385.68	-3825.68	-1864.62	-1760.56	-362.244	-3572.69	-2086.79	-567.322	-1801.15	-1984.86	-539.246	-1790.47	-2438.35	-584.412
		-96.38	-2982.48	-764.771	-4387.51	-3823.55	-1865.84	-1760.86	-360.413	-3565.37	-2087.4	-567.322	-1796.26	-1986.08	-544.434	-1795.96	-2446.9	-584.412
		-96.36	-2982.18	-766.602	-4385.38	-3824.77	-1872.56	-1759.64	-361.633	-3567.2	-2086.79	-566.406	-1799.32	-1988.53	-539.856	-1792.91	-2441.1	-586.853
		-96.34	-2980.04	-757.751	-4386.9	-3825.38	-1867.98	-1764.53	-360.413	-3572.08	-2091.67	-567.017	-1796.88	-1984.86	-543.823	-1787.41	-2440.19	-592.041
		-96.32	-2978.21	-762.939	-4389.04	-3818.05	-1865.84	-1759.64	-360.107	-3574.83	-2089.23	-570.374	-1797.79	-1978.45	-538.025	-1788.02	-2439.58	-589.6
		-96.3	-2975.16	-765.381	-4387.51	-3815.31	-1856.08	-1757.51	-357.361	-3575.44	-2084.66	-567.627	-1802.37	-1978.15	-543.823	-1781.92	-2438.66	-583.496
		-96.28	-2980.65	-772.4	-4386.6	-3810.42	-1859.13	-1759.03	-360.107	-3572.69	-2083.44	-565.491	-1796.26	-1978.15	-543.213	-1785.89	-2446.9	-583.496
		-96.26	-2973.63	-769.958	-4384.77	-3814.7	-1855.16	-1760.25	-359.192	-3572.69	-2083.44	-562.439	-1796.57	-1977.23	-545.349	-1783.75	-2438.05	-582.275
		-96.24	-2974.24	-770.569	-4383.54	-3809.81	-1855.47	-1757.51	-357.361	-3569.34	-2080.99	-563.354	-1792.3	-1981.81	-544.434	-1786.19	-2442.93	-580.139
		-96.22	-2971.8	-770.264	-4380.8	-3810.73	-1853.03	-1762.08	-359.497	-3568.73	-2081.6	-563.354	-1795.96	-1978.45	-542.908	-1786.8	-2441.71	-579.834
		-96.2	-2974.85	-769.348	-4380.8	-3815.92	-1854.25	-1758.12	-358.276	-3572.69	-2085.57	-566.101	-1800.23	-1976.32	-542.297	-1783.14	-2445.37	-581.665
		-96.18	-2973.94	-769.348	-4378.05	-3811.65	-1851.2	-1755.37	-357.971	-3569.34	-2085.57	-561.218	-1793.21	-1974.49	-538.33	-1781.01	-2447.2	-582.581
		-96.16	-2970.28	-769.043	-4376.22	-3806.46	-1854.25	-1750.79	-356.75	-3563.84	-2083.74	-563.354	-1791.99	-1976.01	-538.635	-1781.62	-2440.49	-579.834
		-96.14	-2970.28	-765.381	-4373.47	-3808.9	-1853.64	-1750.49	-355.225	-3566.28	-2078.55	-560.913	-1796.88	-1973.88	-539.551	-1780.4	-2439.27	-581.055
		-96.12	-2971.5	-766.907	-4374.08	-3807.07	-1855.47	-1752.01	-359.192	-3564.76	-2083.74	-570.679	-1788.33	-1980.59	-537.72	-1779.48	-2437.74	-583.801
		-96.1	-2967.22	-765.686	-4381.41	-3807.68	-1853.94	-1755.07	-356.75	-3566.59	-2081.91	-563.049	-1796.88	-1971.44	-539.856	-1779.79	-2436.22	-584.106
		-96.08	-2968.44	-773.621	-4378.66	-3805.54	-1856.69	-1751.1	-359.802	-3566.89	-2083.13	-563.354	-1791.08	-1972.66	-538.025	-1777.04	-2443.24	-578.613
		-96.06	-2967.83	-769.958	-4378.36	-3809.81	-1855.16	-1749.88	-355.225	-3566.89	-2081.91	-561.829	-1789.55	-1966.86	-541.687	-1780.09	-2433.78	-580.444
		-96.04	-2967.53	-777.893	-4377.44	-3805.85	-1855.47	-1748.66	-358.276	-3562.93	-2086.49	-560.913	-1791.99	-1967.47	-538.94	-1780.09	-2429.81	-578.003
		-96.02	-2969.67	-772.095	-4370.73	-3803.71	-1857.91	-1745.3	-360.413	-3571.78	-2088.01	-563.66	-1797.18	-1966.25	-541.077	-1775.82	-2425.54	-578.613
		-96	-2965.39	-766.296	-4367.68	-3799.74	-1855.47	-1745.91	-359.192	-3567.81	-2085.88	-566.711	-1796.26	-1972.66	-537.109	-1774.9	-2435.91	-578.613
		-95.98	-2964.78	-763.855	-4362.18	-3801.27	-1856.99	-1751.4	-356.14	-3566.59	-2086.49	-567.017	-1791.08	-1968.08	-532.837	-1776.12	-2435	-578.003
		-95.96	-2963.26	-769.348	-4358.22	-3800.66	-1855.16	-1745.91	-357.666	-3562.32	-2084.96	-565.491	-1791.38	-1966.55	-538.33	-1779.17	-2431.95	-574.646
		-95.94	-2960.21	-761.108	-4353.64	-3805.85	-1854.25	-1744.38	-362.854	-3560.79	-2082.82	-567.932	-1791.08	-1965.94	-538.025	-1780.7	-2431.03	-584.717
		-95.92	-2961.73	-765.076	-4355.47	-3806.15	-1844.18	-1746.52	-358.887	-3552.86	-2084.05	-564.27	-1789.86	-1970.52	-537.72	-1782.53	-2432.25	-584.717
		-95.9	-2960.21	-765.076	-4355.16	-3800.35	-1845.4	-1744.69	-358.276	-3558.35	-2084.35	-565.186	-1789.86	-1975.1	-533.752	-1781.62	-2432.86	-575.256
		-95.88	-2963.56	-765.381	-4360.96	-3797.3	-1846.92	-1745.91	-361.328	-3552.86	-2093.2	-558.167	-1794.74	-1964.11	-538.025	-1777.34	-2432.25	-577.087
		-95.86	-2963.87	-763.245	-4365.23	-3796.39	-1849.98	-1743.47	-361.938	-3558.04	-2083.74	-568.542	-1793.21	-1965.03	-538.33	-1775.51	-2431.03	-580.139
		-95.84	-2959.59	-763.245	-4364.32	-3791.81	-1851.2	-1742.25	-357.971	-3553.77	-2087.1	-557.861	-1791.08	-1964.72	-543.518	-1774.6	-2425.84	-578.308
		-95.82	-2957.76	-762.329	-4365.23	-3791.5	-1851.5	-1738.59	-360.413	-3561.1	-2082.21	-568.848	-1787.72	-1959.84	-543.213	-1776.43	-2432.86	-578.613
		-95.8	-2956.24	-760.803	-4360.05	-3793.95	-1852.42	-1742.25	-358.887	-3551.64	-2084.35	-566.101	-1789.55	-1966.55	-542.603	-1776.12	-2429.81	-578.918
		-95.78	-2956.24	-760.193	-4364.93	-3790.28	-1854.25	-1745	-357.971	-3554.69	-2084.35	-570.984	-1788.33	-1960.75	-537.415	-1780.09	-2431.34	-578.003
		-95.76	-2953.8	-760.803	-4361.57	-3789.98	-1854.55	-1745.61	-358.887	-3550.72	-2085.27	-565.491	-1789.25	-1966.25	-537.72	-1775.51	-2427.67	-585.327
		-95.74	-2952.58	-758.057	-4353.94	-3793.33	-1851.5	-1740.72	-357.971	-3554.99	-2087.4	-569.153	-1788.64	-1964.11	-538.635	-1775.51	-2424.93	-581.055
		-95.72	-2955.02	-759.583	-4353.33	-3789.98	-1856.08	-1740.72	-357.056	-3550.42	-2083.13	-564.27	-1786.8	-1965.64	-534.668	-1771.24	-2424.93	-581.665
		-95.7	-2953.8	-756.226	-4357.3	-3794.86	-1850.28	-1739.81	-357.971	-3552.25	-2083.13	-562.134	-1786.5	-1968.99	-535.278	-1772.77	-2429.2	-582.275
		-95.68	-2952.58	-758.972	-4356.08	-3795.78	-1858.83	-1737.98	-357.666	-3551.94	-2084.66	-561.829	-1789.25	-1965.94	-537.415	-1773.07	-2427.37	-576.172
		-95.66	-2953.49	-760.193	-4356.69	-3792.42	-1858.22	-1741.33	-356.445	-3549.5	-2083.13	-566.406	-1791.08	-1959.84	-535.583	-1769.41	-2424.62	-578.003
		-95.64	-2955.02	-762.634	-4357.6	-3787.54	-1855.16	-1739.2	-356.445	-3547.36	-2091.67	-563.049	-1786.19	-1960.75	-536.804	-1775.21	-2431.34	-575.867
		-95.62	-2950.74	-758.362	-4358.22	-3789.98	-1856.38	-1739.5	-356.75	-3545.53	-2089.54	-564.88	-1782.84	-1959.53	-537.109	-1770.02	-2422.18	-574.036
		-95.6	-2956.24	-762.329	-4359.13	-3784.48	-1854.25	-1739.5	-352.783	-3544.92	-2084.66	-564.575	-1782.53	-1959.53	-536.804	-1770.02	-2421.26	-577.087
		-95.58	-2952.88	-762.329	-4356.99	-3786.32	-1847.84	-1745	-357.971	-3547.67	-2078.86	-563.049	-1782.84	-1964.42	-535.583	-1768.49	-2419.13	-577.087
		-95.56	-2947.39	-762.329	-4346.01	-3785.1	-1847.23	-1742.25	-356.445	-3538.82	-2081.3	-561.829	-1776.43	-1961.06	-545.044	-1771.55	-2423.71	-572.51
		-95.54	-2947.69	-765.076	-4345.7	-3786.01	-1846.01	-1737.67	-355.53	-3540.65	-2078.25	-563.66	-1781.92	-1960.75	-538.94	-1770.63	-2417.91	-576.782
		-95.52	-2947.69	-766.296	-4342.35	-3784.79	-1847.84	-1736.76	-359.497	-3539.73	-2082.52	-561.829	-1781.31	-1955.87	-543.518	-1771.55	-2424.62	-577.087
		-95.5	-2944.64	-765.991	-4339.6	-3788.15	-1847.53	-1735.84	-356.75	-3537.29	-2084.66	-563.965	-1787.41	-1960.45	-534.058	-1770.94	-2425.54	-572.51
		-95.48	-2948.61	-765.381	-4339.6	-3789.98	-1851.2	-1734.01	-357.666	-3537.6	-2074.89	-564.575	-1786.5	-1963.81	-535.889	-1766.05	-2429.5	-574.036
		-95.46	-2954.1	-763.245	-4339.29	-3786.01	-1854.55	-1738.89	-356.445	-3538.82	-2075.81	-563.66	-1786.5	-1958.62	-533.752	-1765.44	-2425.23	-574.341
		-95.44	-2943.12	-758.057	-4337.77	-3792.42	-1855.77	-1733.4	-358.582	-3536.38	-2076.11	-563.354	-1784.36	-1963.81	-537.415	-1774.9	-2424.62	-574.036
		-95.42	-2941.28	-758.972	-4344.18	-3785.71	-1853.94	-1732.48	-356.75	-3536.38	-2079.77	-567.322	-1785.58	-1963.81	-534.668	-1769.71	-2420.04	-573.73
		-95.4	-2940.67	-755.92	-4338.68	-3782.04	-1849.06	-1732.48	-359.802	-3536.38	-2072.45	-567.322	-1785.89	-1968.99	-533.142	-1778.87	-2419.13	-581.665
		-95.38	-2938.84	-758.667	-4339.6	-3781.13	-1845.7	-1732.48	-355.53	-3536.07	-2083.44	-569.153	-1785.28	-1968.69	-535.889	-1770.63	-2417.91	-577.698
		-95.36	-2939.76	-757.751	-4338.38	-3780.21	-1844.18	-1737.98	-357.666	-3535.46	-2084.96	-570.374	-1783.45	-1960.45	-536.194	-1769.71	-2419.13	-578.308
		-95.34	-2944.34	-759.277	-4337.16	-3772.89	-1844.48	-1740.11	-358.276	-3534.55	-2084.96	-570.679	-1790.16	-1961.36	-536.499	-1764.83	-2415.77	-578.003
		-95.32	-2937.01	-761.414	-4338.99	-3775.63	-1844.18	-1734.62	-357.971	-3532.1	-2082.21	-565.491	-1788.33	-1958.62	-543.823	-1769.1	-2419.13	-574.341
		-95.3	-2938.84	-762.939	-4340.21	-3770.75	-1843.57	-1735.84	-353.394	-3534.85	-2084.35	-565.491	-1781.62	-1957.7	-538.025	-1766.66	-2426.76	-575.867
		-95.28	-2936.1	-757.446	-4339.6	-3770.45	-1842.35	-1733.09	-358.887	-3533.02	-2080.08	-563.66	-1784.06	-1953.74	-534.363	-1771.24	-2423.1	-574.951
		-95.26	-2937.32	-756.836	-4336.85	-3771.67	-1843.87	-1734.31	-358.276	-3530.27	-2076.42	-561.829	-1781.31	-1953.74	-536.499	-1762.7	-2419.43	-578.918
		-95.24	-2939.76	-758.362	-4337.16	-3768.62	-1849.67	-1731.87	-359.192	-3532.71	-2081.91	-562.744	-1780.4	-1955.57	-536.804	-1764.53	-2422.18	-574.646
		-95.22	-2933.96	-760.193	-4335.33	-3768.92	-1848.14	-1731.87	-356.445	-3530.58	-2082.21	-562.744	-1781.62	-1955.26	-533.142	-1757.81	-2419.43	-578.613
		-95.2	-2933.35	-761.414	-4335.63	-3761.6	-1841.74	-1729.74	-357.971	-3530.88	-2077.94	-563.049	-1782.23	-1955.26	-533.447	-1765.14	-2419.13	-579.224
		-95.18	-2931.82	-761.414	-4328.61	-3763.73	-1836.24	-1742.25	-356.14	-3531.49	-2081.6	-560.608	-1785.28	-1960.45	-536.499	-1766.36	-2422.49	-577.393
		-95.16	-2931.21	-758.057	-4326.48	-3762.51	-1834.11	-1736.15	-356.14	-3525.09	-2078.25	-560.608	-1782.23	-1959.23	-531.921	-1759.64	-2424.32	-578.918
		-95.14	-2934.57	-758.057	-4325.56	-3760.99	-1831.67	-1733.09	-354.309	-3528.44	-2080.38	-560.913	-1778.56	-1955.57	-539.246	-1761.17	-2426.15	-578.308
		-95.12	-2929.69	-756.836	-4323.73	-3760.68	-1836.85	-1727.91	-358.582	-3525.09	-2080.38	-562.134	-1779.48	-1954.96	-539.551	-1760.56	-2424.62	-580.444
		-95.1	-2930.91	-756.226	-4324.04	-3759.16	-1834.41	-1729.13	-356.445	-3523.56	-2077.94	-562.439	-1779.48	-1954.04	-534.668	-1758.42	-2419.43	-580.444
		-95.08	-2929.08	-759.583	-4330.44	-3755.19	-1839.6	-1727.6	-357.361	-3523.86	-2073.97	-565.491	-1781.01	-1952.51	-532.837	-1758.42	-2415.77	-583.191
		-95.06	-2926.94	-755.615	-4328.61	-3758.54	-1845.7	-1728.82	-358.582	-3524.78	-2070.92	-567.017	-1782.23	-1953.43	-534.058	-1763	-2416.69	-583.191
		-95.04	-2929.08	-754.089	-4328	-3755.8	-1843.26	-1730.96	-357.056	-3524.17	-2070.01	-559.998	-1785.89	-1951.9	-534.058	-1762.7	-2417.3	-581.665
		-95.02	-2930.3	-758.362	-4329.53	-3755.19	-1842.96	-1730.65	-357.971	-3526.61	-2072.14	-556.641	-1778.26	-1952.51	-532.227	-1761.47	-2417.3	-579.224
		-95	-2924.8	-755.005	-4332.89	-3757.02	-1845.7	-1728.82	-357.666	-3523.86	-2070.62	-558.472	-1777.34	-1954.65	-532.837	-1760.56	-2416.08	-580.75
		-94.98	-2925.11	-753.479	-4326.17	-3760.99	-1843.87	-1733.7	-359.192	-3524.78	-2072.14	-557.251	-1779.17	-1956.79	-533.752	-1755.68	-2420.35	-577.087
		-94.96	-2925.11	-752.563	-4331.05	-3750.92	-1842.96	-1734.01	-358.887	-3521.12	-2070.92	-555.725	-1777.95	-1949.77	-538.33	-1754.46	-2413.02	-575.562
		-94.94	-2924.8	-749.512	-4328	-3752.14	-1844.48	-1731.26	-357.971	-3517.76	-2068.18	-556.946	-1778.56	-1952.21	-534.058	-1757.51	-2409.67	-573.12
		-94.92	-2928.16	-747.07	-4328.92	-3750.61	-1843.26	-1732.18	-354.919	-3517.46	-2068.18	-555.115	-1784.06	-1951.9	-536.194	-1755.37	-2411.19	-575.256
		-94.9	-2922.67	-744.324	-4328	-3753.05	-1835.33	-1730.35	-361.633	-3516.85	-2070.31	-557.861	-1776.43	-1952.21	-531.006	-1757.2	-2409.36	-575.256
		-94.88	-2922.97	-740.356	-4329.83	-3746.34	-1842.35	-1727.91	-361.633	-3514.4	-2070.01	-562.439	-1777.04	-1950.68	-539.246	-1754.76	-2408.75	-573.73
		-94.86	-2923.28	-743.408	-4328	-3750	-1840.82	-1732.48	-360.413	-3518.07	-2070.92	-566.406	-1777.04	-1953.13	-532.837	-1757.81	-2408.45	-574.341
		-94.84	-2928.16	-743.103	-4328.92	-3746.95	-1839.9	-1730.96	-357.666	-3518.68	-2069.09	-562.744	-1779.17	-1950.68	-537.415	-1751.4	-2411.5	-574.341
		-94.82	-2923.28	-740.662	-4324.95	-3746.03	-1838.68	-1733.7	-356.445	-3515.01	-2071.23	-562.134	-1779.17	-1951.6	-535.583	-1756.29	-2403.56	-571.289
		-94.8	-2922.36	-744.934	-4324.04	-3746.95	-1835.63	-1731.87	-354.919	-3513.18	-2067.26	-561.523	-1782.53	-1952.21	-533.447	-1751.71	-2405.09	-572.51
		-94.78	-2924.19	-749.512	-4320.07	-3748.78	-1838.38	-1735.84	-355.835	-3511.66	-2064.51	-557.556	-1784.67	-1948.55	-533.142	-1755.37	-2407.23	-571.899
		-94.76	-2922.36	-744.019	-4321.59	-3744.81	-1833.8	-1729.74	-352.478	-3510.74	-2062.99	-558.167	-1778.56	-1947.94	-532.837	-1758.12	-2408.45	-571.899
		-94.74	-2920.23	-741.577	-4319.15	-3739.93	-1835.63	-1728.52	-353.088	-3509.22	-2063.29	-560.303	-1773.99	-1948.85	-534.668	-1758.12	-2406.92	-568.542
		-94.72	-2921.14	-746.46	-4320.98	-3738.1	-1838.38	-1727.6	-352.478	-3511.05	-2065.43	-560.608	-1776.12	-1949.77	-534.668	-1756.59	-2407.23	-569.763
		-94.7	-2916.87	-746.765	-4317.63	-3737.49	-1837.16	-1728.21	-350.952	-3508.3	-2065.12	-560.303	-1775.51	-1951.9	-535.889	-1753.85	-2404.17	-568.237
		-94.68	-2914.12	-737.915	-4314.88	-3735.96	-1831.36	-1723.33	-356.14	-3507.69	-2065.73	-563.354	-1778.26	-1951.6	-533.447	-1756.29	-2400.82	-567.017
		-94.66	-2916.26	-740.967	-4308.78	-3735.05	-1826.78	-1726.38	-349.731	-3508.61	-2062.68	-566.711	-1774.6	-1953.13	-530.09	-1758.12	-2399.9	-574.036
		-94.64	-2914.43	-740.662	-4310.91	-3732.3	-1826.48	-1727.29	-358.887	-3508	-2069.7	-563.965	-1773.38	-1950.99	-531.616	-1754.15	-2396.55	-573.425
		-94.62	-2913.51	-740.662	-4309.08	-3732.6	-1822.2	-1730.04	-354.004	-3506.16	-2063.6	-564.27	-1774.9	-1947.33	-532.837	-1756.29	-2400.82	-571.899
		-94.6	-2911.99	-742.798	-4311.83	-3732.6	-1818.85	-1726.38	-352.783	-3506.16	-2067.87	-564.575	-1772.16	-1945.5	-537.415	-1754.46	-2403.87	-562.439
		-94.58	-2915.65	-744.629	-4310.3	-3733.52	-1820.68	-1727.91	-353.699	-3502.2	-2066.65	-563.049	-1774.29	-1945.5	-531.921	-1757.81	-2397.77	-567.322
		-94.56	-2915.65	-739.746	-4314.27	-3732.6	-1820.07	-1727.29	-358.582	-3503.72	-2067.26	-563.354	-1779.79	-1945.5	-533.752	-1750.49	-2397.46	-567.322
		-94.54	-2909.85	-740.967	-4309.08	-3728.03	-1820.07	-1726.38	-350.342	-3503.72	-2059.94	-566.101	-1773.07	-1947.94	-531.006	-1755.37	-2398.68	-566.711
		-94.52	-2909.55	-743.713	-4308.17	-3726.2	-1823.12	-1727.29	-353.088	-3497.62	-2059.94	-565.186	-1770.63	-1953.43	-534.668	-1754.76	-2396.24	-566.711
		-94.5	-2908.33	-738.22	-4301.76	-3725.59	-1818.24	-1731.26	-354.614	-3496.4	-2058.11	-566.101	-1770.63	-1956.18	-527.954	-1749.57	-2396.24	-567.627
		-94.48	-2909.55	-743.713	-4302.98	-3726.2	-1819.15	-1732.79	-346.069	-3494.87	-2059.33	-566.101	-1770.32	-1953.74	-532.837	-1748.66	-2401.43	-564.27
		-94.46	-2903.75	-740.967	-4300.23	-3726.81	-1820.98	-1727.91	-354.919	-3497.92	-2058.41	-563.965	-1772.46	-1948.85	-530.396	-1748.66	-2396.24	-563.354
		-94.44	-2909.85	-736.694	-4301.15	-3725.59	-1817.63	-1729.13	-349.731	-3496.09	-2058.72	-562.439	-1771.85	-1948.55	-529.48	-1745.91	-2392.27	-566.406
		-94.42	-2908.02	-742.493	-4299.62	-3726.2	-1820.68	-1726.99	-358.887	-3498.23	-2062.07	-559.082	-1770.02	-1948.55	-529.785	-1747.44	-2392.88	-564.575
		-94.4	-2912.6	-738.22	-4300.84	-3730.16	-1821.59	-1724.24	-353.088	-3501.89	-2067.26	-560.608	-1769.71	-1947.94	-531.311	-1743.77	-2392.58	-561.218
		-94.38	-2912.29	-740.967	-4300.23	-3722.84	-1822.51	-1723.94	-355.53	-3499.76	-2066.35	-553.589	-1767.27	-1953.43	-528.564	-1744.69	-2392.27	-569.763
		-94.36	-2910.46	-739.136	-4302.98	-3720.09	-1821.9	-1723.63	-354.919	-3494.57	-2062.99	-558.472	-1771.85	-1949.46	-533.142	-1744.08	-2396.24	-565.186
		-94.34	-2906.49	-747.986	-4301.76	-3713.99	-1819.15	-1725.77	-355.225	-3496.4	-2061.16	-560.608	-1773.38	-1951.29	-531.006	-1744.38	-2390.14	-562.439
		-94.32	-2903.14	-743.408	-4299.62	-3714.9	-1824.95	-1720.28	-356.14	-3488.77	-2061.16	-559.692	-1766.66	-1945.19	-532.227	-1748.05	-2388	-562.134
		-94.3	-2904.97	-746.765	-4300.23	-3715.52	-1817.63	-1722.72	-351.868	-3488.16	-2056.88	-559.692	-1767.88	-1948.24	-528.259	-1739.5	-2389.53	-562.439
		-94.28	-2904.97	-749.817	-4297.79	-3713.38	-1823.43	-1724.55	-354.919	-3489.38	-2060.24	-555.42	-1768.49	-1948.24	-531.006	-1740.11	-2385.25	-560.303
		-94.26	-2904.97	-753.174	-4298.71	-3716.13	-1818.24	-1722.41	-359.192	-3486.33	-2061.46	-552.979	-1772.46	-1951.9	-532.532	-1740.42	-2393.8	-563.049
		-94.24	-2904.66	-750.427	-4296.26	-3721.92	-1823.43	-1724.24	-355.835	-3486.63	-2061.46	-552.979	-1772.46	-1951.9	-527.954	-1740.72	-2388	-564.575
		-94.22	-2904.66	-743.103	-4294.13	-3715.82	-1816.71	-1731.57	-354.004	-3488.16	-2064.82	-551.147	-1767.88	-1945.5	-535.583	-1739.81	-2387.39	-565.796
		-94.2	-2908.33	-742.798	-4288.94	-3709.72	-1820.98	-1724.85	-355.225	-3495.48	-2063.29	-555.115	-1769.41	-1945.5	-536.194	-1738.89	-2385.86	-565.186
		-94.18	-2909.24	-744.629	-4289.86	-3713.99	-1822.51	-1723.02	-357.056	-3491.52	-2060.55	-553.589	-1768.49	-1947.63	-536.194	-1740.11	-2388.61	-570.374
		-94.16	-2903.44	-740.967	-4286.8	-3713.68	-1824.34	-1722.41	-354.614	-3487.85	-2057.5	-553.589	-1765.14	-1947.63	-535.278	-1744.08	-2394.71	-571.594
		-94.14	-2900.7	-744.934	-4283.45	-3714.9	-1818.54	-1722.41	-357.056	-3487.55	-2058.41	-553.894	-1773.38	-1947.33	-539.246	-1739.5	-2388.92	-567.627
		-94.12	-2898.25	-743.408	-4287.11	-3711.55	-1827.09	-1717.83	-355.225	-3487.55	-2057.5	-547.791	-1766.36	-1951.9	-535.889	-1740.42	-2387.08	-564.27
		-94.1	-2896.12	-748.596	-4288.02	-3716.13	-1824.34	-1723.94	-347.595	-3480.22	-2056.88	-555.42	-1761.78	-1945.19	-533.752	-1740.42	-2388	-563.049
		-94.08	-2896.73	-743.103	-4291.08	-3710.94	-1824.34	-1722.41	-348.816	-3482.06	-2054.44	-549.316	-1766.36	-1945.8	-533.447	-1736.76	-2383.42	-562.744
		-94.06	-2897.95	-749.817	-4287.41	-3707.28	-1820.68	-1719.06	-353.088	-3482.97	-2059.63	-557.251	-1769.41	-1945.8	-532.532	-1737.98	-2395.94	-562.439
		-94.04	-2897.03	-741.272	-4282.84	-3704.53	-1819.76	-1717.83	-350.952	-3485.72	-2058.41	-555.115	-1761.78	-1946.41	-533.142	-1740.11	-2388.61	-563.049
		-94.02	-2896.12	-741.577	-4282.23	-3706.05	-1815.49	-1719.36	-346.985	-3483.58	-2053.22	-558.167	-1759.34	-1951.29	-528.564	-1741.03	-2392.88	-562.134
		-94	-2899.48	-739.746	-4280.09	-3702.7	-1814.58	-1717.53	-347.595	-3479.61	-2051.39	-559.692	-1762.39	-1949.77	-529.175	-1743.77	-2384.95	-558.167
		-93.98	-2893.68	-743.408	-4279.79	-3702.7	-1817.93	-1722.72	-344.849	-3476.56	-2050.48	-557.251	-1759.34	-1949.46	-529.175	-1742.55	-2389.53	-558.167
		-93.96	-2890.32	-737	-4282.23	-3706.05	-1818.54	-1717.83	-347.29	-3482.67	-2056.27	-556.335	-1762.39	-1946.41	-529.175	-1738.89	-2396.24	-559.998
		-93.94	-2890.32	-741.577	-4278.87	-3704.83	-1818.54	-1716.61	-346.985	-3479	-2053.53	-558.167	-1769.41	-1943.66	-525.818	-1739.2	-2390.44	-556.946
		-93.92	-2890.32	-741.272	-4282.23	-3699.95	-1819.76	-1714.78	-348.511	-3485.11	-2053.53	-559.998	-1759.34	-1945.5	-527.344	-1737.37	-2384.03	-554.199
		-93.9	-2886.05	-740.662	-4281.92	-3699.65	-1820.07	-1715.09	-348.511	-3482.67	-2059.33	-556.946	-1760.25	-1945.19	-524.902	-1737.06	-2384.95	-555.115
		-93.88	-2889.1	-742.798	-4274.29	-3700.26	-1813.66	-1717.83	-350.952	-3489.99	-2052.31	-562.134	-1762.39	-1939.39	-523.682	-1736.45	-2385.56	-553.589
		-93.86	-2892.76	-747.375	-4276.73	-3700.26	-1810.91	-1716.61	-346.68	-3482.06	-2047.12	-562.439	-1758.12	-1934.51	-527.649	-1742.55	-2388.92	-556.641
		-93.84	-2889.71	-749.512	-4273.38	-3700.87	-1809.69	-1712.04	-348.816	-3490.6	-2050.78	-557.556	-1763	-1937.26	-528.259	-1734.01	-2378.23	-551.453
		-93.82	-2886.05	-749.207	-4276.12	-3703.31	-1808.78	-1712.65	-348.816	-3485.41	-2049.87	-559.998	-1760.86	-1933.9	-526.428	-1734.01	-2378.23	-555.42
		-93.8	-2884.83	-749.512	-4277.95	-3699.34	-1810.61	-1713.26	-347.595	-3488.46	-2049.87	-559.998	-1761.47	-1936.65	-531.616	-1734.31	-2379.76	-560.608
		-93.78	-2884.52	-750.122	-4273.38	-3702.09	-1813.96	-1713.26	-348.511	-3486.94	-2048.34	-563.66	-1767.58	-1931.15	-531.311	-1733.4	-2381.9	-561.523
		-93.76	-2883.91	-749.207	-4269.1	-3695.37	-1816.41	-1718.75	-353.088	-3490.91	-2051.09	-561.523	-1764.53	-1934.51	-531.006	-1731.57	-2384.64	-560.913
		-93.74	-2882.69	-751.648	-4268.8	-3697.51	-1814.88	-1714.17	-352.783	-3487.85	-2046.51	-563.354	-1762.7	-1932.37	-527.649	-1733.7	-2383.12	-556.335
		-93.72	-2883.61	-750.122	-4271.85	-3695.07	-1817.32	-1714.17	-354.309	-3492.43	-2046.81	-560.303	-1759.95	-1927.8	-526.123	-1734.92	-2382.2	-558.472
		-93.7	-2887.27	-746.765	-4267.27	-3702.09	-1816.1	-1712.95	-351.257	-3483.28	-2048.03	-559.387	-1758.12	-1939.09	-523.071	-1730.65	-2373.66	-555.115
		-93.68	-2881.16	-745.85	-4270.94	-3691.71	-1813.35	-1715.09	-352.783	-3481.14	-2045.29	-559.692	-1756.59	-1930.54	-523.987	-1729.74	-2377.32	-556.946
		-93.66	-2885.44	-747.07	-4267.27	-3694.15	-1815.8	-1719.06	-355.225	-3477.48	-2045.9	-556.641	-1759.34	-1929.32	-525.208	-1730.65	-2377.32	-557.251
		-93.64	-2879.03	-743.103	-4273.38	-3690.19	-1817.32	-1713.56	-356.75	-3476.87	-2052	-550.842	-1758.12	-1932.07	-523.071	-1726.99	-2375.49	-553.589
		-93.62	-2879.64	-743.408	-4264.83	-3691.71	-1815.49	-1711.73	-355.53	-3475.04	-2045.59	-553.589	-1755.98	-1932.07	-524.902	-1729.43	-2382.51	-555.725
		-93.6	-2878.11	-741.882	-4263.31	-3693.54	-1815.8	-1711.12	-354.614	-3478.7	-2043.46	-554.81	-1755.68	-1934.2	-525.513	-1735.53	-2386.47	-550.537
		-93.58	-2881.16	-738.831	-4260.86	-3688.35	-1820.68	-1709.29	-356.14	-3475.04	-2040.71	-558.167	-1759.64	-1942.14	-528.564	-1728.21	-2375.18	-557.251
		-93.56	-2878.72	-739.441	-4262.08	-3688.05	-1817.02	-1714.17	-356.75	-3473.51	-2038.57	-556.03	-1757.2	-1937.56	-527.039	-1726.99	-2374.88	-553.284
		-93.54	-2877.2	-739.136	-4257.81	-3682.86	-1814.88	-1711.43	-357.361	-3476.26	-2039.79	-559.387	-1755.37	-1936.65	-530.396	-1728.21	-2376.71	-556.335
		-93.52	-2875.98	-733.643	-4259.03	-3678.28	-1813.66	-1710.82	-357.666	-3477.78	-2041.93	-557.556	-1756.59	-1929.93	-533.142	-1726.68	-2377.93	-552.673
		-93.5	-2872.92	-733.643	-4257.51	-3682.25	-1817.63	-1709.59	-355.225	-3477.78	-2043.46	-557.861	-1752.01	-1931.15	-532.227	-1728.21	-2378.54	-559.998
		-93.48	-2875.06	-732.117	-4251.71	-3688.05	-1813.96	-1711.12	-352.173	-3480.53	-2039.18	-560.913	-1753.23	-1930.24	-527.039	-1731.87	-2375.18	-558.472
		-93.46	-2875.67	-733.337	-4257.51	-3680.11	-1810.91	-1714.17	-354.919	-3479	-2039.18	-560.303	-1752.32	-1928.1	-527.649	-1728.52	-2375.49	-554.81
		-93.44	-2878.11	-730.896	-4252.93	-3685.91	-1809.39	-1707.46	-352.783	-3475.65	-2034.91	-559.387	-1754.46	-1933.9	-523.682	-1729.74	-2377.93	-556.03
		-93.42	-2878.11	-730.591	-4255.68	-3683.17	-1811.83	-1702.58	-349.121	-3471.07	-2035.22	-559.998	-1753.23	-1933.9	-526.733	-1724.85	-2376.4	-556.946
		-93.4	-2873.23	-728.76	-4250.49	-3683.78	-1812.74	-1706.85	-352.478	-3471.37	-2033.39	-562.744	-1760.56	-1934.81	-526.123	-1724.24	-2377.01	-554.81
		-93.38	-2873.23	-730.286	-4253.23	-3683.17	-1815.19	-1704.41	-352.783	-3466.19	-2036.44	-557.251	-1762.7	-1929.02	-526.733	-1728.21	-2373.66	-556.641
		-93.36	-2868.65	-732.727	-4250.79	-3678.59	-1813.96	-1705.02	-350.952	-3469.85	-2030.33	-557.556	-1756.9	-1930.54	-525.818	-1724.55	-2373.66	-553.894
		-93.34	-2866.82	-731.812	-4256.29	-3680.11	-1815.49	-1707.15	-354.919	-3468.02	-2026.37	-557.556	-1756.59	-1931.46	-529.48	-1725.46	-2373.35	-554.81
		-93.32	-2873.23	-733.032	-4254.76	-3682.25	-1813.96	-1708.98	-352.478	-3469.85	-2032.17	-559.387	-1755.07	-1929.32	-533.142	-1722.41	-2375.79	-550.842
		-93.3	-2867.74	-732.117	-4255.07	-3681.64	-1818.54	-1703.8	-348.816	-3468.32	-2033.08	-557.556	-1755.37	-1924.74	-534.363	-1723.94	-2372.74	-551.758
		-93.28	-2869.57	-729.98	-4255.98	-3678.59	-1816.71	-1703.19	-351.563	-3474.73	-2032.17	-557.556	-1753.23	-1928.41	-533.142	-1724.85	-2371.52	-549.011
		-93.26	-2868.65	-731.506	-4258.73	-3672.18	-1820.07	-1706.24	-350.037	-3472.9	-2033.39	-556.03	-1754.76	-1928.41	-525.513	-1723.63	-2370.61	-552.063
		-93.24	-2868.04	-728.76	-4257.81	-3670.65	-1813.35	-1699.83	-347.595	-3477.78	-2034.61	-554.504	-1762.7	-1925.05	-527.344	-1723.63	-2377.32	-549.011
		-93.22	-2866.52	-728.149	-4256.29	-3674.01	-1813.35	-1704.41	-348.206	-3475.34	-2033.69	-552.368	-1760.86	-1929.32	-525.513	-1720.28	-2369.38	-554.199
		-93.2	-2874.45	-730.591	-4256.9	-3666.99	-1812.74	-1704.41	-350.342	-3475.04	-2030.03	-555.115	-1755.68	-1934.51	-526.733	-1729.43	-2367.25	-551.453
		-93.18	-2866.52	-730.896	-4252.32	-3672.49	-1810.61	-1702.27	-350.037	-3473.51	-2030.33	-552.063	-1758.42	-1934.2	-522.766	-1721.8	-2364.5	-556.335
		-93.16	-2865.3	-725.403	-4248.05	-3670.65	-1809.39	-1702.27	-350.952	-3472.9	-2029.42	-553.589	-1754.76	-1933.9	-527.954	-1720.28	-2366.03	-557.861
		-93.14	-2864.99	-730.896	-4244.69	-3671.26	-1812.44	-1700.74	-350.342	-3469.24	-2034.3	-548.706	-1751.71	-1927.19	-527.954	-1724.55	-2363.28	-556.03
		-93.12	-2864.38	-733.643	-4243.77	-3664.55	-1814.27	-1706.24	-347.9	-3470.76	-2035.22	-549.622	-1752.62	-1930.24	-527.039	-1720.28	-2362.06	-562.134
		-93.1	-2866.82	-732.117	-4241.33	-3667.6	-1814.88	-1706.85	-347.29	-3466.49	-2034.3	-546.57	-1757.2	-1925.96	-534.363	-1719.06	-2362.37	-561.218
		-93.08	-2861.33	-735.168	-4243.16	-3666.69	-1810.91	-1701.05	-354.004	-3462.52	-2028.5	-550.842	-1753.85	-1925.66	-533.142	-1722.41	-2370.91	-561.218
		-93.06	-2861.02	-737.61	-4241.94	-3669.43	-1806.95	-1700.74	-351.868	-3460.08	-2030.03	-550.842	-1749.88	-1923.83	-531.616	-1720.58	-2360.23	-560.303
		-93.04	-2859.5	-738.22	-4239.2	-3666.69	-1809.39	-1698.61	-349.121	-3464.66	-2030.33	-556.946	-1749.27	-1924.74	-525.513	-1718.75	-2358.7	-559.998
		-93.02	-2858.58	-738.525	-4240.11	-3666.08	-1804.5	-1698.3	-351.257	-3463.13	-2026.67	-556.03	-1750.79	-1922.91	-532.532	-1719.97	-2359.92	-561.523
		-93	-2864.69	-740.356	-4237.98	-3663.33	-1801.45	-1695.56	-349.426	-3462.52	-2028.5	-556.641	-1749.88	-1926.27	-526.733	-1721.19	-2358.09	-555.115
		-92.98	-2864.99	-736.084	-4239.5	-3664.55	-1804.2	-1700.13	-347.595	-3461	-2029.11	-554.81	-1752.01	-1928.1	-529.48	-1719.06	-2355.65	-555.115
		-92.96	-2860.72	-733.948	-4239.5	-3658.45	-1803.59	-1699.22	-350.647	-3457.95	-2027.89	-552.368	-1756.9	-1926.27	-529.175	-1716.92	-2353.21	-556.03
		-92.94	-2860.41	-730.896	-4238.28	-3663.94	-1805.11	-1705.02	-348.206	-3451.54	-2028.2	-554.81	-1756.59	-1920.17	-528.259	-1717.83	-2360.84	-556.03
		-92.92	-2857.97	-729.98	-4237.67	-3662.72	-1810.61	-1707.15	-348.511	-3452.45	-2028.81	-552.979	-1752.32	-1920.78	-535.583	-1723.02	-2354.13	-558.472
		-92.9	-2856.45	-726.013	-4236.76	-3663.33	-1809.39	-1707.76	-348.206	-3453.37	-2026.37	-552.979	-1752.32	-1919.25	-527.039	-1719.36	-2354.43	-556.946
		-92.88	-2861.02	-726.624	-4234.92	-3661.8	-1801.76	-1700.74	-347.9	-3452.15	-2027.59	-551.147	-1753.23	-1918.64	-531.006	-1723.33	-2352.91	-557.251
		-92.86	-2856.14	-728.149	-4233.4	-3663.94	-1802.06	-1703.19	-348.206	-3456.12	-2023.32	-552.979	-1749.88	-1920.17	-530.701	-1721.8	-2356.87	-553.589
		-92.84	-2858.58	-728.149	-4230.96	-3663.33	-1802.98	-1703.49	-348.206	-3454.9	-2024.54	-552.063	-1751.4	-1920.78	-531.921	-1719.36	-2355.65	-556.641
		-92.82	-2853.39	-728.149	-4233.4	-3660.58	-1798.1	-1707.15	-348.511	-3456.42	-2033.08	-553.589	-1753.54	-1919.56	-523.987	-1713.56	-2359.31	-555.115
		-92.8	-2854	-727.844	-4232.18	-3659.67	-1794.43	-1704.1	-344.849	-3457.95	-2031.86	-555.725	-1747.44	-1925.35	-528.87	-1718.14	-2364.5	-556.641
		-92.78	-2857.67	-724.182	-4234.01	-3663.02	-1792.91	-1708.37	-351.868	-3458.86	-2028.2	-554.199	-1745.3	-1928.1	-527.954	-1715.7	-2360.53	-557.861
		-92.76	-2849.12	-724.182	-4227.6	-3663.94	-1801.76	-1709.59	-354.919	-3453.98	-2028.5	-550.232	-1745.61	-1923.52	-528.259	-1716.31	-2357.48	-558.777
		-92.74	-2849.12	-727.844	-4230.35	-3659.97	-1800.23	-1708.98	-356.75	-3450.93	-2027.89	-548.401	-1746.83	-1919.25	-531.311	-1714.17	-2354.74	-560.303
		-92.72	-2854.31	-727.234	-4223.94	-3655.4	-1798.1	-1704.71	-348.511	-3451.84	-2025.76	-549.927	-1744.69	-1921.39	-529.48	-1716.31	-2353.52	-556.946
		-92.7	-2853.7	-726.624	-4223.94	-3658.45	-1796.88	-1702.27	-350.037	-3455.2	-2025.15	-550.537	-1747.44	-1920.47	-527.649	-1716.31	-2354.13	-561.218
		-92.68	-2859.5	-732.422	-4222.11	-3654.79	-1793.82	-1700.44	-348.206	-3450.93	-2024.54	-544.739	-1742.25	-1918.64	-528.564	-1712.65	-2355.65	-561.218
		-92.66	-2854.31	-728.76	-4224.55	-3653.26	-1799.93	-1698.91	-348.206	-3448.79	-2026.67	-548.096	-1740.72	-1917.42	-526.733	-1716.61	-2354.43	-562.439
		-92.64	-2848.51	-727.234	-4223.02	-3651.43	-1802.06	-1700.74	-349.121	-3446.04	-2020.57	-547.791	-1741.33	-1925.66	-527.954	-1718.14	-2350.16	-562.134
		-92.62	-2849.12	-728.455	-4227.91	-3655.09	-1802.06	-1700.13	-350.037	-3448.79	-2026.98	-548.706	-1741.94	-1924.44	-523.071	-1717.83	-2346.8	-558.777
		-92.6	-2846.37	-730.286	-4224.85	-3650.82	-1800.84	-1698.91	-345.154	-3446.04	-2025.15	-549.927	-1744.69	-1918.95	-529.785	-1710.51	-2344.97	-556.641
		-92.58	-2846.37	-733.643	-4223.33	-3654.48	-1798.71	-1702.27	-345.764	-3446.66	-2030.33	-550.842	-1744.38	-1917.72	-524.902	-1711.43	-2345.89	-556.03
		-92.56	-2843.02	-731.506	-4218.44	-3654.17	-1799.62	-1700.13	-345.154	-3446.66	-2025.76	-545.349	-1741.94	-1920.78	-528.259	-1709.9	-2347.41	-555.42
		-92.54	-2844.54	-733.337	-4224.55	-3654.48	-1799.93	-1694.95	-342.407	-3443.6	-2021.18	-544.128	-1742.55	-1919.86	-523.987	-1707.76	-2346.5	-553.589
		-92.52	-2840.58	-733.032	-4222.72	-3645.63	-1804.2	-1692.2	-347.9	-3442.38	-2019.65	-543.213	-1741.03	-1915.89	-525.818	-1710.21	-2342.83	-553.894
		-92.5	-2847.9	-727.539	-4223.63	-3643.8	-1801.15	-1691.89	-348.511	-3436.89	-2018.74	-543.823	-1738.89	-1918.03	-520.02	-1710.51	-2342.53	-557.556
		-92.48	-2847.9	-732.727	-4221.5	-3646.24	-1800.54	-1690.37	-352.478	-3441.16	-2016.6	-542.908	-1745.91	-1919.56	-523.071	-1706.24	-2343.44	-556.335
		-92.46	-2843.32	-725.403	-4220.58	-3645.32	-1799.93	-1690.98	-351.257	-3437.81	-2017.82	-546.57	-1739.2	-1911.01	-520.63	-1712.04	-2338.26	-556.946
		-92.44	-2845.15	-735.474	-4218.44	-3643.8	-1799.93	-1694.64	-349.426	-3436.89	-2018.43	-542.908	-1736.15	-1910.4	-521.851	-1707.15	-2347.11	-556.03
		-92.42	-2839.66	-729.37	-4217.83	-3641.97	-1796.57	-1695.56	-347.9	-3437.81	-2020.57	-552.063	-1736.76	-1909.79	-520.325	-1710.21	-2341	-557.556
		-92.4	-2838.75	-727.234	-4216.61	-3643.8	-1795.04	-1693.73	-345.459	-3433.84	-2020.57	-547.791	-1737.98	-1914.37	-522.766	-1708.07	-2339.78	-556.335
		-92.38	-2839.97	-729.065	-4218.44	-3648.68	-1792.91	-1688.84	-351.563	-3431.7	-2027.28	-547.791	-1738.89	-1907.96	-523.682	-1702.27	-2339.17	-555.42
		-92.36	-2834.78	-732.422	-4216.31	-3647.46	-1791.69	-1692.2	-348.206	-3435.67	-2025.45	-546.265	-1745.3	-1911.93	-523.987	-1704.41	-2341	-558.777
		-92.34	-2838.44	-726.013	-4215.39	-3644.1	-1788.02	-1689.76	-345.154	-3435.97	-2021.18	-547.791	-1737.98	-1912.54	-525.513	-1702.58	-2342.53	-556.03
		-92.32	-2840.27	-726.624	-4210.21	-3644.71	-1789.86	-1686.1	-342.407	-3429.26	-2020.87	-545.654	-1736.15	-1906.74	-527.039	-1704.71	-2339.17	-555.115
		-92.3	-2840.27	-727.234	-4218.14	-3641.05	-1788.94	-1693.42	-341.492	-3429.26	-2020.26	-546.57	-1737.06	-1906.74	-523.376	-1701.97	-2338.26	-555.115
		-92.28	-2841.8	-722.046	-4212.04	-3639.22	-1791.08	-1695.56	-341.187	-3425.6	-2018.13	-546.57	-1738.28	-1907.96	-525.818	-1701.05	-2332.15	-553.894
		-92.26	-2841.49	-722.351	-4221.5	-3636.78	-1792.91	-1689.76	-341.797	-3428.34	-2016.91	-546.57	-1739.81	-1909.18	-527.649	-1703.49	-2330.63	-552.979
		-92.24	-2833.86	-724.792	-4219.36	-3638	-1796.26	-1691.28	-341.187	-3431.7	-2016.91	-547.18	-1734.01	-1911.01	-526.123	-1705.63	-2326.97	-552.979
		-92.22	-2836.3	-723.877	-4218.44	-3636.78	-1796.57	-1690.37	-343.933	-3431.4	-2015.99	-552.368	-1735.84	-1910.4	-526.428	-1700.74	-2337.65	-552.368
		-92.2	-2832.95	-723.877	-4216.31	-3638.31	-1796.57	-1689.15	-343.933	-3431.4	-2019.65	-549.622	-1740.72	-1915.89	-526.733	-1701.05	-2327.27	-548.401
		-92.18	-2834.78	-723.572	-4217.53	-3632.2	-1801.15	-1689.15	-343.933	-3426.82	-2020.57	-545.349	-1736.76	-1910.1	-526.428	-1698.3	-2330.93	-551.453
		-92.16	-2831.73	-727.234	-4215.7	-3629.15	-1798.4	-1693.73	-343.323	-3421.63	-2014.47	-548.401	-1738.28	-1907.65	-524.902	-1698.91	-2331.85	-550.842
		-92.14	-2837.83	-726.929	-4210.51	-3630.07	-1796.26	-1688.84	-346.069	-3424.07	-2013.24	-541.382	-1737.67	-1910.4	-527.344	-1696.78	-2335.82	-552.368
		-92.12	-2837.22	-729.37	-4208.37	-3627.93	-1796.57	-1687.62	-338.44	-3418.27	-2012.33	-549.316	-1731.26	-1905.52	-528.564	-1697.39	-2338.56	-553.589
		-92.1	-2838.13	-726.318	-4209.9	-3626.1	-1792.3	-1688.54	-344.543	-3422.55	-2011.72	-543.823	-1732.48	-1904.91	-525.513	-1695.25	-2333.07	-553.284
		-92.08	-2836.91	-720.825	-4208.07	-3621.52	-1788.64	-1684.27	-338.44	-3424.38	-2012.63	-545.044	-1733.7	-1903.38	-527.954	-1703.19	-2328.49	-549.316
		-92.06	-2831.12	-720.825	-4210.82	-3628.54	-1784.97	-1687.01	-341.797	-3420.72	-2011.72	-545.959	-1732.79	-1907.04	-531.616	-1702.58	-2329.1	-550.232
		-92.04	-2828.37	-718.079	-4207.46	-3619.38	-1785.28	-1692.2	-339.355	-3420.41	-2015.69	-544.434	-1735.84	-1904.6	-528.87	-1697.69	-2325.44	-550.842
		-92.02	-2829.28	-723.267	-4209.59	-3619.08	-1782.84	-1686.71	-345.154	-3419.49	-2017.82	-544.128	-1734.31	-1913.15	-535.889	-1695.86	-2331.24	-549.011
		-92	-2827.15	-721.436	-4207.46	-3618.16	-1788.64	-1686.71	-341.187	-3421.02	-2010.8	-545.044	-1731.26	-1906.74	-531.616	-1695.25	-2324.52	-552.979
		-91.98	-2824.71	-719.91	-4202.88	-3618.47	-1787.41	-1688.54	-345.764	-3421.94	-2010.19	-539.856	-1734.01	-1903.99	-530.09	-1694.64	-2317.2	-551.453
		-91.96	-2825.32	-722.046	-4202.58	-3616.33	-1787.72	-1687.32	-345.764	-3422.24	-2011.11	-545.349	-1737.06	-1904.6	-531.311	-1693.12	-2322.39	-551.453
		-91.94	-2825.62	-723.267	-4194.95	-3616.64	-1785.58	-1686.71	-343.933	-3427.12	-2011.72	-546.265	-1729.74	-1905.21	-527.344	-1698.3	-2318.42	-556.03
		-91.92	-2828.67	-721.741	-4198	-3624.88	-1785.58	-1693.73	-344.849	-3418.27	-2009.89	-542.297	-1727.91	-1903.99	-525.513	-1698.61	-2326.35	-558.777
		-91.9	-2824.1	-723.267	-4202.58	-3621.52	-1784.06	-1687.93	-346.68	-3413.7	-2007.75	-541.382	-1728.82	-1902.47	-522.766	-1692.81	-2318.73	-556.335
		-91.88	-2823.18	-719.604	-4202.58	-3620.91	-1786.19	-1685.79	-344.238	-3407.29	-2012.02	-542.603	-1730.04	-1911.62	-523.682	-1691.89	-2326.97	-552.979
		-91.86	-2822.88	-719.604	-4196.17	-3618.47	-1787.11	-1686.71	-346.68	-3407.59	-2007.14	-541.077	-1725.16	-1906.13	-519.714	-1690.37	-2323.3	-556.335
		-91.84	-2820.13	-720.215	-4202.88	-3617.55	-1786.5	-1686.71	-346.375	-3402.71	-2005	-541.382	-1725.46	-1904.3	-523.987	-1687.01	-2331.54	-555.115
		-91.82	-2821.04	-720.825	-4195.56	-3611.76	-1787.72	-1686.4	-343.933	-3403.93	-2007.45	-538.94	-1731.87	-1909.48	-526.733	-1688.54	-2331.24	-553.589
		-91.8	-2821.66	-720.215	-4196.78	-3615.42	-1786.19	-1691.28	-344.849	-3402.4	-2003.17	-545.654	-1730.35	-1904.91	-525.208	-1687.93	-2329.1	-553.894
		-91.78	-2824.1	-722.656	-4194.95	-3619.38	-1784.36	-1685.49	-346.069	-3405.15	-2008.06	-537.72	-1730.35	-1902.47	-522.156	-1693.73	-2325.74	-549.011
		-91.76	-2827.15	-719.604	-4190.06	-3612.37	-1786.8	-1685.49	-343.628	-3399.66	-2005.62	-541.382	-1724.24	-1902.16	-526.733	-1690.67	-2321.78	-549.927
		-91.74	-2819.82	-720.215	-4188.23	-3610.23	-1785.58	-1683.04	-346.68	-3404.24	-2009.28	-540.161	-1720.89	-1908.57	-524.597	-1692.2	-2330.93	-555.725
		-91.72	-2820.43	-720.215	-4182.74	-3609.31	-1783.75	-1686.4	-343.628	-3402.4	-2005.31	-540.771	-1722.41	-1897.28	-525.208	-1690.37	-2322.39	-555.115
		-91.7	-2823.79	-723.572	-4186.1	-3608.7	-1779.79	-1690.67	-343.628	-3405.15	-2004.7	-538.33	-1722.11	-1898.5	-528.564	-1688.84	-2327.88	-549.011
		-91.68	-2819.52	-721.13	-4181.52	-3609.62	-1780.4	-1686.1	-343.323	-3408.2	-2001.34	-542.603	-1720.28	-1900.63	-527.039	-1689.76	-2325.13	-549.622
		-91.66	-2819.21	-725.708	-4185.79	-3612.37	-1778.87	-1688.23	-343.323	-3408.2	-2001.65	-540.466	-1723.33	-1900.33	-529.785	-1688.84	-2328.19	-546.265
		-91.64	-2823.79	-723.267	-4176.64	-3607.18	-1782.84	-1683.65	-341.797	-3409.42	-2005.92	-541.382	-1722.41	-1902.47	-531.921	-1691.28	-2322.08	-548.401
		-91.62	-2822.88	-726.929	-4180.6	-3602.6	-1781.92	-1687.62	-343.323	-3416.14	-2012.02	-538.94	-1720.58	-1904.91	-537.109	-1687.62	-2325.44	-552.979
		-91.6	-2815.55	-729.98	-4178.16	-3602.29	-1780.7	-1690.37	-342.712	-3412.78	-2005.31	-538.635	-1725.46	-1900.02	-526.733	-1687.01	-2320.25	-548.401
		-91.58	-2817.08	-726.929	-4180.3	-3604.43	-1781.62	-1681.82	-341.797	-3407.59	-2001.04	-539.856	-1726.68	-1891.48	-529.48	-1684.27	-2320.56	-547.791
		-91.56	-2816.16	-728.455	-4171.75	-3603.52	-1784.36	-1679.38	-342.712	-3409.42	-2007.75	-541.992	-1721.8	-1892.7	-527.039	-1687.32	-2324.52	-548.096
		-91.54	-2814.64	-732.727	-4171.45	-3613.28	-1784.06	-1680.6	-344.543	-3408.51	-2005	-541.382	-1716.31	-1890.56	-526.428	-1687.93	-2322.08	-551.758
		-91.52	-2815.25	-733.032	-4169.62	-3603.52	-1784.97	-1680.6	-340.881	-3402.1	-1998.9	-538.025	-1722.41	-1893.62	-527.649	-1690.06	-2327.27	-545.044
		-91.5	-2819.21	-730.896	-4169.31	-3602.6	-1782.84	-1683.96	-345.154	-3401.49	-2005.31	-544.434	-1716.92	-1891.48	-531.311	-1685.18	-2322.39	-549.011
		-91.48	-2813.72	-729.98	-4164.43	-3596.5	-1784.67	-1679.08	-343.018	-3398.13	-2006.23	-544.434	-1720.58	-1889.95	-525.208	-1685.49	-2322.69	-548.096
		-91.46	-2814.33	-728.149	-4169.62	-3593.44	-1776.73	-1680.91	-343.018	-3398.74	-2003.17	-544.739	-1719.06	-1891.78	-523.987	-1683.35	-2328.8	-548.401
		-91.44	-2809.75	-723.267	-4160.46	-3598.33	-1772.77	-1680.3	-342.407	-3397.52	-2001.04	-541.992	-1722.72	-1893.62	-526.733	-1686.4	-2325.13	-548.706
		-91.42	-2811.58	-724.792	-4163.21	-3600.16	-1772.46	-1682.74	-342.712	-3398.13	-2007.14	-540.161	-1718.14	-1889.95	-528.87	-1685.79	-2328.19	-546.57
		-91.4	-2808.53	-723.267	-4158.94	-3599.55	-1767.58	-1677.55	-341.797	-3396	-2004.7	-538.025	-1723.63	-1900.63	-527.954	-1685.49	-2327.58	-543.518
		-91.38	-2812.81	-722.046	-4162.29	-3594.36	-1765.75	-1682.43	-340.271	-3392.64	-2002.87	-535.278	-1717.22	-1900.33	-530.701	-1681.21	-2328.49	-545.044
		-91.36	-2812.5	-723.877	-4159.55	-3594.67	-1766.36	-1680.3	-340.271	-3390.2	-2010.19	-535.278	-1716.61	-1901.25	-530.09	-1680.3	-2326.66	-543.823
		-91.34	-2808.23	-726.624	-4164.73	-3597.41	-1765.75	-1681.52	-340.576	-3390.81	-2006.84	-536.499	-1714.17	-1893.62	-523.376	-1681.82	-2329.41	-548.401
		-91.32	-2806.4	-725.403	-4165.34	-3595.89	-1767.88	-1683.04	-336.609	-3388.67	-2001.34	-532.837	-1716.92	-1894.53	-523.071	-1681.21	-2332.76	-545.044
		-91.3	-2807.01	-726.624	-4168.09	-3590.7	-1767.58	-1678.16	-342.712	-3391.11	-1997.68	-530.396	-1714.17	-1893.92	-522.156	-1681.21	-2326.35	-550.537
		-91.28	-2803.96	-726.624	-4168.7	-3591.61	-1773.07	-1679.38	-340.576	-3390.5	-2001.04	-533.447	-1712.04	-1893.92	-520.63	-1683.65	-2324.83	-544.434
		-91.26	-2807.62	-727.539	-4172.67	-3585.82	-1772.16	-1682.43	-340.881	-3392.94	-1998.9	-534.058	-1711.43	-1893.01	-517.273	-1682.74	-2326.97	-548.401
		-91.24	-2809.45	-725.403	-4169.92	-3590.09	-1775.21	-1681.21	-346.985	-3391.42	-1998.6	-531.921	-1717.83	-1894.84	-520.935	-1685.18	-2324.83	-543.518
		-91.22	-2804.57	-726.624	-4175.11	-3591	-1764.22	-1680.3	-347.9	-3389.89	-1990.97	-533.142	-1710.82	-1892.7	-523.682	-1679.69	-2323.3	-549.011
		-91.2	-2801.21	-722.351	-4175.72	-3588.87	-1763.31	-1684.88	-345.764	-3382.26	-1999.21	-531.311	-1709.59	-1897.89	-523.376	-1681.82	-2321.17	-545.959
		-91.18	-2801.82	-720.52	-4174.5	-3591	-1756.29	-1679.08	-346.069	-3384.7	-1994.63	-531.006	-1709.29	-1898.19	-526.428	-1678.77	-2323.91	-545.349
		-91.16	-2804.57	-719.604	-4173.58	-3587.65	-1759.64	-1675.11	-342.712	-3378.6	-1994.02	-533.752	-1710.21	-1898.5	-527.649	-1679.38	-2328.49	-541.687
		-91.14	-2808.84	-724.792	-4174.19	-3590.09	-1757.2	-1679.08	-342.102	-3381.65	-1996.77	-538.635	-1711.73	-1895.75	-526.123	-1677.86	-2324.22	-543.518
		-91.12	-2801.21	-721.436	-4169.92	-3587.65	-1758.12	-1679.99	-342.102	-3381.65	-1998.6	-532.227	-1712.95	-1902.16	-522.766	-1682.13	-2318.73	-540.771
		-91.1	-2798.46	-722.046	-4165.65	-3580.32	-1759.03	-1680.3	-343.018	-3386.54	-1997.99	-529.175	-1717.83	-1896.06	-519.714	-1677.86	-2318.12	-541.992
		-91.08	-2800.6	-719.299	-4162.6	-3580.32	-1765.75	-1677.86	-340.271	-3382.87	-1996.46	-530.396	-1716.61	-1898.8	-525.208	-1679.38	-2317.5	-544.128
		-91.06	-2795.41	-715.942	-4162.6	-3581.54	-1769.1	-1679.99	-341.492	-3388.37	-1999.82	-530.09	-1711.73	-1900.02	-523.987	-1679.69	-2314.15	-544.739
		-91.04	-2801.82	-712.28	-4160.46	-3582.46	-1770.63	-1682.13	-342.102	-3384.7	-1999.51	-528.564	-1710.21	-1902.47	-526.428	-1678.47	-2315.98	-541.992
		-91.02	-2802.12	-714.722	-4159.85	-3578.8	-1767.27	-1678.77	-339.05	-3385.62	-1996.77	-529.175	-1711.43	-1896.67	-531.616	-1678.77	-2320.25	-542.908
		-91	-2796.63	-711.975	-4158.33	-3579.71	-1770.02	-1685.49	-343.018	-3381.35	-1995.54	-528.259	-1707.76	-1892.7	-526.428	-1678.77	-2324.52	-544.739
		-90.98	-2796.02	-715.027	-4155.27	-3581.54	-1767.88	-1683.04	-342.407	-3379.21	-1991.58	-526.123	-1709.29	-1889.95	-526.733	-1676.94	-2315.37	-542.908
		-90.96	-2794.49	-715.332	-4155.58	-3581.24	-1769.41	-1680.91	-342.407	-3375.55	-1995.85	-526.123	-1715.7	-1893.62	-526.123	-1682.43	-2317.2	-541.077
		-90.94	-2796.02	-717.468	-4154.66	-3577.58	-1769.1	-1674.8	-342.102	-3376.77	-1990.05	-527.344	-1712.34	-1891.48	-524.292	-1682.74	-2314.15	-549.927
		-90.92	-2800.29	-718.079	-4156.19	-3580.63	-1762.7	-1679.38	-341.187	-3374.63	-1996.46	-526.428	-1707.46	-1893.31	-520.935	-1683.35	-2313.23	-550.232
		-90.9	-2792.36	-720.215	-4150.39	-3580.93	-1763	-1676.33	-340.576	-3377.69	-1992.19	-531.311	-1708.07	-1894.84	-519.409	-1676.03	-2311.1	-549.011
		-90.88	-2791.14	-719.91	-4152.83	-3580.32	-1772.46	-1679.08	-340.271	-3377.38	-1994.93	-536.194	-1705.93	-1894.53	-527.649	-1676.33	-2311.1	-550.537
		-90.86	-2793.88	-722.656	-4150.09	-3583.07	-1759.34	-1673.58	-347.595	-3381.96	-1990.66	-529.175	-1702.88	-1890.56	-520.02	-1672.36	-2314.76	-549.927
		-90.84	-2790.22	-722.351	-4151.61	-3581.54	-1760.25	-1679.38	-343.018	-3381.35	-1994.02	-528.564	-1705.93	-1892.7	-517.883	-1673.28	-2308.65	-543.518
		-90.82	-2796.33	-723.267	-4149.48	-3578.19	-1765.75	-1675.42	-339.05	-3380.43	-1987.61	-531.006	-1707.46	-1896.06	-517.273	-1666.26	-2307.43	-543.213
		-90.8	-2789	-718.079	-4151.31	-3576.97	-1760.86	-1677.86	-340.576	-3381.35	-1993.1	-532.227	-1705.02	-1899.41	-519.409	-1670.84	-2308.96	-542.297
		-90.78	-2791.14	-719.299	-4147.34	-3573.3	-1764.22	-1675.42	-339.355	-3378.6	-1993.71	-528.87	-1703.19	-1896.06	-516.357	-1667.79	-2308.65	-541.077
		-90.76	-2791.75	-718.384	-4149.78	-3575.44	-1766.05	-1670.53	-335.388	-3376.46	-1998.29	-530.701	-1705.02	-1894.23	-517.578	-1667.48	-2305.6	-539.856
		-90.74	-2788.09	-712.585	-4149.17	-3575.74	-1762.39	-1668.7	-340.576	-3381.96	-1997.68	-531.616	-1704.1	-1893.01	-517.883	-1666.56	-2308.65	-538.635
		-90.72	-2794.49	-717.468	-4151.61	-3574.52	-1764.83	-1670.53	-339.355	-3381.35	-1996.77	-529.175	-1700.44	-1892.7	-515.442	-1671.14	-2310.18	-536.804
		-90.7	-2784.73	-716.553	-4153.75	-3570.86	-1764.53	-1670.53	-337.83	-3382.87	-1991.58	-526.428	-1705.02	-1893.31	-516.663	-1670.84	-2302.86	-535.889
		-90.68	-2784.42	-704.956	-4155.58	-3574.83	-1766.66	-1673.28	-338.745	-3385.62	-1990.05	-532.837	-1702.58	-1893.01	-518.188	-1674.5	-2301.03	-537.72
		-90.66	-2789.61	-711.06	-4151.92	-3571.78	-1757.2	-1670.84	-338.44	-3382.87	-1988.83	-531.616	-1701.05	-1890.26	-518.494	-1675.72	-2300.42	-540.161
		-90.64	-2785.03	-709.534	-4152.83	-3573.61	-1758.73	-1676.03	-338.745	-3381.35	-1988.53	-528.87	-1700.13	-1889.95	-515.747	-1670.53	-2301.03	-539.246
		-90.62	-2781.37	-711.67	-4149.78	-3573.61	-1755.37	-1673.58	-346.375	-3377.99	-1990.66	-528.564	-1701.35	-1892.09	-516.663	-1666.26	-2303.77	-540.466
		-90.6	-2784.12	-712.891	-4149.48	-3566.28	-1758.42	-1669.01	-339.661	-3372.8	-1988.53	-527.954	-1699.52	-1894.23	-520.325	-1667.18	-2306.52	-540.771
		-90.58	-2782.29	-708.923	-4147.03	-3564.45	-1755.37	-1670.23	-342.712	-3371.58	-1986.69	-524.597	-1703.19	-1895.45	-516.663	-1663.51	-2301.64	-540.161
		-90.56	-2786.87	-707.397	-4148.86	-3560.79	-1756.59	-1669.92	-345.154	-3369.14	-1987.61	-527.344	-1699.52	-1889.34	-516.357	-1664.43	-2297.67	-544.739
		-90.54	-2785.34	-710.449	-4146.73	-3562.32	-1759.95	-1668.4	-345.459	-3365.78	-1987.3	-526.123	-1700.44	-1888.73	-516.968	-1661.68	-2297.67	-547.791
		-90.52	-2781.37	-712.891	-4146.73	-3562.01	-1753.54	-1666.87	-334.167	-3362.73	-1989.44	-530.396	-1698.91	-1887.82	-513.916	-1662.9	-2299.8	-548.401
		-90.5	-2780.46	-709.229	-4146.42	-3562.93	-1759.95	-1668.4	-340.271	-3364.56	-1990.36	-531.616	-1698.3	-1887.21	-513.611	-1666.26	-2297.67	-542.297
		-90.48	-2787.78	-704.651	-4146.73	-3562.32	-1755.07	-1672.97	-344.238	-3364.56	-1986.39	-533.447	-1700.13	-1887.21	-516.663	-1661.07	-2301.94	-541.077
		-90.46	-2779.24	-717.468	-4140.01	-3561.4	-1752.01	-1669.01	-338.135	-3364.87	-1982.42	-528.564	-1702.27	-1883.85	-516.052	-1667.48	-2299.19	-541.382
		-90.44	-2775.27	-711.975	-4142.15	-3565.06	-1748.66	-1665.65	-336.609	-3364.87	-1978.45	-527.039	-1697.39	-1883.85	-513.611	-1665.65	-2298.89	-539.856
		-90.42	-2774.66	-713.196	-4139.1	-3562.32	-1747.13	-1666.56	-342.407	-3369.75	-1977.54	-529.785	-1701.05	-1886.6	-514.832	-1656.19	-2295.53	-540.771
		-90.4	-2771.3	-712.891	-4141.24	-3558.65	-1743.77	-1664.12	-339.05	-3367.92	-1979.37	-523.376	-1698.91	-1890.26	-514.526	-1658.33	-2295.84	-540.771
		-90.38	-2775.57	-710.144	-4136.96	-3557.43	-1740.11	-1665.34	-339.661	-3363.65	-1976.62	-523.071	-1701.05	-1887.82	-514.221	-1658.33	-2297.97	-541.077
		-90.36	-2774.96	-710.449	-4138.79	-3554.99	-1745.3	-1665.34	-337.524	-3365.78	-1975.1	-527.344	-1704.1	-1883.85	-514.526	-1657.71	-2298.58	-538.635
		-90.34	-2779.54	-706.482	-4136.05	-3556.52	-1747.13	-1670.53	-340.576	-3366.39	-1975.1	-535.889	-1701.66	-1885.38	-516.968	-1659.55	-2291.26	-541.382
		-90.32	-2777.71	-706.177	-4139.4	-3558.35	-1743.47	-1663.82	-343.628	-3362.73	-1981.2	-528.259	-1699.52	-1891.17	-515.442	-1660.77	-2288.51	-542.297
		-90.3	-2770.39	-704.041	-4136.05	-3558.96	-1752.01	-1665.95	-346.069	-3363.95	-1976.01	-526.123	-1698.91	-1882.63	-515.747	-1660.46	-2287.9	-544.128
		-90.28	-2773.13	-704.346	-4133	-3559.57	-1745.91	-1662.6	-339.966	-3356.63	-1970.83	-521.545	-1700.74	-1882.02	-521.545	-1661.68	-2287.6	-549.622
		-90.26	-2770.08	-703.735	-4136.05	-3563.54	-1748.35	-1663.21	-342.712	-3360.6	-1973.57	-523.376	-1705.32	-1883.54	-515.442	-1665.65	-2289.12	-551.147
		-90.24	-2768.86	-705.872	-4137.57	-3563.84	-1745.61	-1663.21	-340.271	-3360.6	-1972.96	-523.682	-1700.13	-1885.38	-519.104	-1663.82	-2294.62	-546.265
		-90.22	-2769.78	-708.618	-4141.24	-3557.43	-1747.74	-1667.79	-336.914	-3365.78	-1972.96	-525.513	-1699.52	-1884.77	-515.747	-1657.1	-2289.12	-542.297
		-90.2	-2769.47	-707.397	-4145.2	-3556.52	-1746.22	-1668.7	-343.323	-3368.23	-1976.62	-523.071	-1697.39	-1882.02	-521.851	-1656.49	-2290.34	-542.603
		-90.18	-2764.89	-705.566	-4147.03	-3555.3	-1745.61	-1666.26	-339.05	-3359.99	-1974.18	-519.714	-1698.91	-1882.02	-519.104	-1658.02	-2289.12	-538.635
		-90.16	-2771.91	-709.229	-4146.73	-3554.08	-1744.69	-1664.12	-340.576	-3360.9	-1975.71	-523.987	-1707.46	-1877.44	-522.156	-1653.75	-2287.9	-539.856
		-90.14	-2772.22	-712.28	-4146.12	-3550.72	-1745.91	-1664.73	-339.966	-3362.12	-1979.98	-520.935	-1701.05	-1879.88	-519.409	-1654.97	-2291.26	-539.551
		-90.12	-2771	-713.806	-4146.73	-3555.6	-1744.69	-1661.99	-339.355	-3358.15	-1982.12	-520.02	-1698.3	-1882.02	-514.221	-1653.75	-2285.16	-542.603
		-90.1	-2766.11	-709.229	-4140.01	-3556.52	-1744.38	-1666.56	-336.914	-3356.93	-1973.88	-520.935	-1693.12	-1885.68	-515.442	-1652.83	-2281.19	-540.771
		-90.08	-2766.42	-713.806	-4140.32	-3554.38	-1741.94	-1667.18	-339.355	-3355.41	-1972.35	-522.156	-1700.13	-1887.51	-515.442	-1655.58	-2281.8	-545.044
		-90.06	-2765.81	-705.261	-4132.08	-3553.77	-1743.77	-1662.9	-335.999	-3358.46	-1972.05	-521.851	-1701.97	-1884.46	-511.78	-1652.53	-2280.27	-546.875
		-90.04	-2764.59	-708.618	-4130.86	-3552.86	-1745.3	-1661.07	-338.135	-3351.44	-1973.27	-522.766	-1689.76	-1880.49	-511.78	-1651	-2285.16	-546.875
		-90.02	-2765.2	-702.515	-4129.03	-3554.99	-1739.5	-1660.77	-340.271	-3349.3	-1971.74	-524.292	-1693.12	-1880.49	-512.39	-1648.25	-2281.19	-542.603
		-90	-2763.67	-702.515	-4131.16	-3548.28	-1742.25	-1659.55	-338.135	-3349	-1972.66	-523.682	-1691.28	-1879.88	-509.949	-1651.92	-2278.75	-542.603
		-89.98	-2762.45	-703.735	-4132.08	-3551.03	-1742.86	-1661.99	-338.44	-3346.56	-1976.62	-523.682	-1687.62	-1882.02	-509.949	-1648.86	-2276.31	-540.466
		-89.96	-2764.59	-703.125	-4130.55	-3549.5	-1742.86	-1668.4	-338.44	-3351.75	-1976.32	-527.344	-1688.84	-1883.24	-510.864	-1648.86	-2283.94	-541.077
		-89.94	-2762.76	-700.684	-4129.64	-3550.72	-1741.94	-1661.99	-336.914	-3353.58	-1969.6	-525.208	-1700.74	-1882.63	-511.78	-1651.31	-2279.97	-541.382
		-89.92	-2758.18	-703.43	-4130.86	-3543.4	-1737.67	-1658.94	-335.999	-3350.83	-1970.83	-528.564	-1698.61	-1879.27	-512.695	-1653.14	-2275.09	-543.213
		-89.9	-2758.48	-702.515	-4123.84	-3541.26	-1739.81	-1658.94	-338.135	-3348.69	-1969.3	-525.208	-1694.95	-1879.27	-510.864	-1648.86	-2281.8	-539.856
		-89.88	-2760.31	-702.209	-4124.15	-3544.01	-1737.98	-1656.8	-337.524	-3347.47	-1967.47	-527.954	-1696.17	-1875.61	-512.085	-1647.64	-2283.63	-542.908
		-89.86	-2758.79	-702.515	-4124.15	-3541.56	-1737.67	-1655.88	-338.135	-3347.17	-1968.38	-521.24	-1690.98	-1874.08	-510.254	-1648.25	-2283.33	-546.57
		-89.84	-2756.04	-705.261	-4118.04	-3542.18	-1737.67	-1665.65	-339.966	-3346.56	-1970.52	-531.006	-1687.01	-1874.69	-511.169	-1646.73	-2281.49	-538.33
		-89.82	-2758.18	-703.43	-4121.7	-3547.97	-1738.28	-1658.63	-340.271	-3347.17	-1971.74	-523.376	-1687.62	-1876.22	-511.169	-1645.2	-2279.36	-538.94
		-89.8	-2760.62	-704.041	-4118.65	-3542.18	-1738.28	-1657.41	-338.135	-3347.17	-1970.21	-529.48	-1690.37	-1881.41	-511.78	-1651	-2275.39	-538.635
		-89.78	-2755.74	-708.618	-4117.74	-3535.46	-1738.59	-1654.97	-340.271	-3344.73	-1967.77	-526.733	-1688.54	-1880.19	-510.254	-1653.75	-2276.31	-542.297
		-89.76	-2752.08	-708.008	-4114.69	-3533.02	-1741.03	-1660.77	-339.966	-3346.86	-1971.13	-529.785	-1694.03	-1880.19	-511.78	-1646.73	-2278.14	-535.583
		-89.74	-2752.69	-705.872	-4111.94	-3528.75	-1740.42	-1663.51	-336.914	-3345.34	-1964.42	-527.344	-1692.2	-1878.36	-518.799	-1646.42	-2284.55	-542.908
		-89.72	-2749.33	-703.43	-4114.69	-3528.75	-1742.55	-1663.21	-337.219	-3344.42	-1968.99	-530.09	-1691.89	-1874.69	-518.188	-1647.03	-2280.27	-545.959
		-89.7	-2747.8	-704.956	-4112.55	-3523.56	-1742.55	-1663.51	-337.524	-3345.03	-1968.69	-530.396	-1686.71	-1878.66	-516.052	-1646.12	-2271.73	-543.518
		-89.68	-2748.72	-704.956	-4116.82	-3526.31	-1741.33	-1661.07	-336.609	-3348.69	-1972.66	-529.48	-1688.54	-1881.71	-511.78	-1647.03	-2276.92	-539.551
		-89.66	-2751.77	-707.397	-4115.6	-3522.03	-1744.69	-1663.21	-335.693	-3347.17	-1965.94	-529.175	-1687.62	-1873.78	-510.864	-1648.25	-2271.73	-543.518
		-89.64	-2749.33	-703.735	-4114.38	-3519.59	-1749.27	-1663.82	-336.609	-3349.61	-1969.6	-532.837	-1685.79	-1872.25	-511.78	-1647.64	-2271.42	-551.758
		-89.62	-2748.41	-705.566	-4112.55	-3523.25	-1742.25	-1668.4	-334.778	-3346.56	-1969.6	-530.09	-1685.18	-1876.53	-512.695	-1644.29	-2275.7	-549.927
		-89.6	-2748.41	-709.534	-4113.46	-3517.15	-1739.5	-1661.38	-336.609	-3342.9	-1973.57	-529.175	-1687.32	-1871.64	-514.832	-1640.63	-2272.95	-549.622
		-89.58	-2745.06	-713.501	-4108.58	-3523.25	-1734.31	-1661.38	-338.135	-3340.76	-1968.08	-527.344	-1687.62	-1876.53	-511.169	-1641.85	-2281.8	-552.368
		-89.56	-2745.06	-708.313	-4109.19	-3518.98	-1735.23	-1662.6	-337.219	-3340.76	-1976.93	-529.48	-1686.4	-1875.61	-512.39	-1640.93	-2276.92	-545.349
		-89.54	-2744.75	-708.313	-4108.89	-3518.98	-1731.87	-1666.26	-335.999	-3336.49	-1966.25	-521.545	-1687.01	-1879.88	-513.611	-1638.49	-2271.73	-546.265
		-89.52	-2746.58	-711.365	-4106.75	-3513.49	-1728.82	-1663.82	-336.609	-3336.18	-1965.94	-520.63	-1690.37	-1879.88	-513	-1649.48	-2269.29	-546.57
		-89.5	-2748.41	-711.975	-4102.78	-3515.63	-1727.91	-1662.29	-333.252	-3338.62	-1964.72	-522.156	-1684.57	-1875	-510.559	-1643.98	-2265.01	-550.232
		-89.48	-2743.53	-712.585	-4106.14	-3508.91	-1726.38	-1659.24	-335.388	-3339.23	-1966.55	-522.461	-1682.43	-1871.95	-510.559	-1639.1	-2267.46	-547.791
		-89.46	-2742.92	-713.196	-4101.26	-3515.93	-1725.77	-1655.88	-333.862	-3337.4	-1960.75	-520.325	-1685.79	-1872.86	-513.306	-1639.71	-2266.85	-549.622
		-89.44	-2741.09	-715.332	-4104.31	-3513.49	-1721.5	-1653.44	-337.219	-3336.79	-1963.2	-521.24	-1682.43	-1871.34	-509.644	-1642.76	-2266.54	-549.011
		-89.42	-2740.17	-715.942	-4102.17	-3504.33	-1725.46	-1660.77	-333.557	-3334.66	-1968.99	-520.63	-1683.65	-1866.76	-508.423	-1638.49	-2258.3	-550.232
		-89.4	-2741.39	-722.351	-4106.75	-3504.94	-1722.11	-1655.27	-340.881	-3329.77	-1963.81	-517.883	-1679.99	-1868.9	-511.475	-1644.59	-2259.83	-546.875
		-89.38	-2744.45	-719.91	-4097.9	-3509.22	-1727.29	-1658.33	-336.304	-3329.47	-1964.42	-520.02	-1684.57	-1864.93	-508.423	-1640.01	-2265.32	-551.453
		-89.36	-2738.95	-718.994	-4103.7	-3510.13	-1728.82	-1657.41	-338.44	-3329.77	-1965.33	-518.494	-1683.65	-1867.37	-509.338	-1639.1	-2261.96	-550.537
		-89.34	-2737.43	-719.91	-4099.43	-3508	-1723.33	-1654.66	-336.304	-3327.03	-1967.77	-518.799	-1682.74	-1865.54	-511.169	-1634.52	-2263.18	-549.622
		-89.32	-2738.34	-720.52	-4101.87	-3510.13	-1722.72	-1652.22	-343.933	-3327.03	-1965.33	-516.663	-1680.6	-1867.37	-509.338	-1635.13	-2255.86	-548.401
		-89.3	-2737.12	-713.196	-4096.37	-3507.39	-1721.19	-1654.97	-340.271	-3329.77	-1963.5	-520.325	-1680.6	-1867.98	-508.423	-1634.22	-2257.39	-546.875
		-89.28	-2737.43	-714.111	-4098.82	-3510.74	-1718.75	-1661.99	-341.797	-3331.91	-1961.36	-520.935	-1676.94	-1868.9	-512.085	-1634.22	-2255.25	-539.246
		-89.26	-2745.06	-713.196	-4094.54	-3505.55	-1718.75	-1658.02	-342.407	-3333.44	-1959.53	-520.63	-1679.08	-1870.42	-507.813	-1640.32	-2258	-538.635
		-89.24	-2738.04	-715.027	-4094.24	-3503.72	-1714.17	-1651.92	-338.135	-3333.74	-1961.67	-520.325	-1676.33	-1865.54	-516.052	-1640.93	-2257.39	-541.077
		-89.22	-2736.21	-710.449	-4092.71	-3508.91	-1713.26	-1653.14	-338.44	-3331.6	-1959.84	-523.987	-1674.8	-1867.98	-516.052	-1639.71	-2261.35	-541.077
		-89.2	-2737.12	-713.806	-4096.07	-3508.91	-1710.82	-1656.49	-335.388	-3332.21	-1964.72	-521.545	-1679.99	-1873.47	-514.526	-1632.69	-2260.13	-538.635
		-89.18	-2736.21	-711.365	-4091.49	-3506.77	-1716	-1653.14	-333.252	-3331.3	-1957.09	-522.156	-1679.08	-1868.59	-513	-1637.27	-2261.66	-539.856
		-89.16	-2737.73	-715.637	-4091.19	-3502.5	-1717.53	-1648.56	-333.252	-3333.74	-1959.53	-521.24	-1675.42	-1868.59	-508.423	-1636.05	-2259.52	-538.635
		-89.14	-2741.7	-711.975	-4087.52	-3500.67	-1715.7	-1651.92	-333.252	-3330.99	-1954.04	-519.714	-1673.28	-1862.49	-510.864	-1637.27	-2254.94	-538.025
		-89.12	-2737.73	-705.872	-4087.83	-3496.4	-1714.78	-1650.7	-331.116	-3328.86	-1957.7	-517.578	-1676.33	-1867.98	-505.676	-1635.13	-2253.42	-537.109
		-89.1	-2734.99	-707.397	-4087.83	-3495.79	-1718.14	-1648.56	-332.947	-3329.47	-1957.09	-520.63	-1675.11	-1862.18	-508.118	-1638.18	-2254.94	-537.109
		-89.08	-2735.9	-706.787	-4090.88	-3497.31	-1718.14	-1654.36	-333.252	-3329.47	-1958.92	-518.799	-1674.5	-1862.79	-508.728	-1638.49	-2254.94	-533.447
		-89.06	-2731.93	-702.82	-4088.75	-3495.79	-1722.11	-1650.7	-330.505	-3322.45	-1959.84	-518.799	-1677.25	-1862.79	-506.287	-1638.49	-2250.67	-537.72
		-89.04	-2735.9	-704.346	-4091.19	-3497.01	-1723.02	-1648.86	-332.642	-3328.25	-1957.09	-520.325	-1682.13	-1865.54	-510.864	-1641.54	-2252.81	-536.499
		-89.02	-2735.9	-703.43	-4089.05	-3491.82	-1719.97	-1651.31	-329.895	-3326.11	-1956.48	-516.357	-1677.25	-1861.27	-507.202	-1637.27	-2253.11	-537.415
		-89	-2731.63	-703.735	-4088.13	-3494.57	-1724.85	-1653.44	-334.778	-3330.08	-1959.53	-516.968	-1676.33	-1864.32	-513.306	-1640.32	-2247.31	-536.194
		-88.98	-2730.41	-707.397	-4089.05	-3488.16	-1725.46	-1646.73	-331.726	-3327.33	-1954.96	-518.188	-1673.28	-1864.32	-516.357	-1639.1	-2247.01	-535.278
		-88.96	-2729.8	-708.618	-4088.44	-3493.04	-1719.67	-1647.95	-332.031	-3329.16	-1957.7	-515.747	-1671.45	-1861.88	-517.273	-1635.74	-2244.87	-532.227
		-88.94	-2729.49	-711.975	-4089.05	-3488.16	-1716	-1645.81	-330.505	-3326.11	-1954.35	-522.461	-1670.84	-1861.88	-515.747	-1636.35	-2242.74	-534.058
		-88.92	-2732.54	-711.06	-4092.1	-3489.69	-1720.89	-1647.34	-330.2	-3325.5	-1956.79	-521.545	-1671.14	-1864.93	-512.39	-1637.27	-2244.87	-531.616
		-88.9	-2727.66	-714.417	-4089.97	-3488.16	-1718.14	-1646.42	-328.369	-3323.97	-1953.13	-520.02	-1673.58	-1866.46	-516.968	-1635.44	-2245.48	-532.532
		-88.88	-2727.36	-713.501	-4086.3	-3487.24	-1712.95	-1645.81	-338.135	-3321.23	-1959.23	-518.188	-1670.23	-1867.98	-513	-1636.96	-2250.67	-532.532
		-88.86	-2725.22	-713.196	-4085.08	-3483.89	-1717.22	-1639.1	-334.778	-3320.92	-1958.62	-514.526	-1668.4	-1868.29	-510.864	-1632.08	-2251.28	-531.616
		-88.84	-2723.39	-708.313	-4078.67	-3485.72	-1720.89	-1645.2	-339.355	-3317.26	-1956.79	-514.832	-1666.56	-1863.4	-511.78	-1629.33	-2247.92	-530.09
		-88.82	-2730.71	-709.229	-4078.98	-3481.75	-1731.57	-1645.2	-331.726	-3317.26	-1955.87	-516.663	-1669.01	-1861.88	-515.442	-1632.69	-2248.23	-533.142
		-88.8	-2723.08	-707.092	-4078.37	-3480.83	-1722.11	-1646.73	-330.2	-3313.9	-1954.35	-516.052	-1670.23	-1861.57	-516.052	-1629.03	-2248.84	-534.058
		-88.78	-2722.47	-703.125	-4077.15	-3482.06	-1721.5	-1645.2	-329.285	-3310.85	-1951.9	-516.663	-1674.8	-1860.05	-512.39	-1631.47	-2248.84	-531.616
		-88.76	-2722.17	-703.43	-4075.93	-3479	-1726.07	-1643.68	-329.285	-3311.77	-1952.51	-516.052	-1669.92	-1857.91	-513.916	-1628.72	-2247.31	-532.532
		-88.74	-2719.12	-700.073	-4075.62	-3475.65	-1729.13	-1643.98	-332.336	-3311.16	-1954.04	-513.306	-1666.56	-1859.74	-508.728	-1630.25	-2251.59	-530.396
		-88.72	-2720.03	-703.125	-4078.98	-3477.78	-1723.33	-1644.59	-326.538	-3309.94	-1949.77	-515.442	-1665.04	-1854.55	-508.118	-1628.42	-2245.48	-531.921
		-88.7	-2722.47	-703.125	-4081.42	-3478.09	-1727.6	-1643.37	-330.811	-3308.11	-1951.9	-518.799	-1666.87	-1854.25	-512.085	-1633.91	-2242.74	-538.025
		-88.68	-2720.03	-703.43	-4080.51	-3475.04	-1717.53	-1643.68	-332.947	-3312.07	-1951.9	-514.221	-1664.73	-1859.44	-509.338	-1631.47	-2243.35	-535.278
		-88.66	-2723.69	-704.956	-4080.2	-3477.78	-1718.14	-1644.9	-329.895	-3307.19	-1949.46	-515.137	-1668.7	-1864.01	-510.254	-1630.86	-2243.96	-533.142
		-88.64	-2717.29	-708.923	-4078.37	-3480.83	-1720.28	-1647.95	-332.031	-3308.11	-1953.74	-512.085	-1671.14	-1859.44	-507.813	-1635.13	-2242.43	-532.837
		-88.62	-2722.17	-700.378	-4077.76	-3481.14	-1720.89	-1644.29	-332.336	-3302.61	-1950.68	-513.611	-1665.04	-1859.13	-505.981	-1630.55	-2242.74	-531.616
		-88.6	-2721.86	-705.566	-4071.35	-3474.73	-1713.26	-1642.15	-334.778	-3298.95	-1954.35	-513	-1665.04	-1856.38	-505.066	-1626.59	-2247.92	-533.447
		-88.58	-2717.59	-700.378	-4070.43	-3474.12	-1715.7	-1641.54	-335.388	-3299.56	-1950.99	-514.221	-1665.04	-1858.22	-509.033	-1629.03	-2242.43	-533.447
		-88.56	-2723.69	-708.008	-4066.47	-3471.07	-1707.15	-1642.76	-335.388	-3299.26	-1948.24	-516.052	-1663.51	-1855.77	-507.813	-1626.28	-2242.74	-530.701
		-88.54	-2721.86	-701.904	-4067.69	-3473.51	-1708.98	-1641.54	-329.895	-3298.65	-1946.11	-515.442	-1670.23	-1853.64	-508.423	-1630.86	-2242.43	-534.058
		-88.52	-2722.47	-699.158	-4064.03	-3469.54	-1709.9	-1638.49	-343.323	-3301.39	-1945.5	-513	-1665.34	-1848.75	-509.949	-1628.11	-2240.3	-532.227
		-88.5	-2715.45	-701.294	-4066.16	-3468.02	-1709.29	-1641.24	-335.388	-3296.81	-1946.72	-517.273	-1662.9	-1848.75	-507.202	-1626.28	-2247.92	-531.921
		-88.48	-2713.32	-699.463	-4066.16	-3467.1	-1707.76	-1643.98	-328.369	-3298.95	-1943.05	-521.24	-1662.9	-1852.42	-506.897	-1627.2	-2246.7	-532.532
		-88.46	-2711.49	-711.975	-4067.38	-3469.85	-1706.24	-1640.01	-332.642	-3302.61	-1944.27	-512.695	-1662.29	-1855.77	-506.592	-1621.7	-2239.38	-529.175
		-88.44	-2713.93	-703.735	-4065.55	-3465.88	-1704.71	-1641.24	-336.914	-3300.78	-1947.63	-510.559	-1661.38	-1857.91	-504.456	-1625.67	-2237.55	-531.921
		-88.42	-2711.49	-700.073	-4064.03	-3469.24	-1708.07	-1641.54	-326.843	-3301.39	-1946.41	-511.169	-1662.9	-1851.81	-509.033	-1629.03	-2241.82	-535.889
		-88.4	-2713.93	-697.327	-4061.89	-3469.24	-1708.07	-1643.07	-334.473	-3299.26	-1946.11	-514.526	-1659.55	-1851.5	-509.338	-1626.59	-2237.24	-535.278
		-88.38	-2712.71	-693.97	-4063.42	-3464.36	-1709.9	-1641.85	-335.999	-3301.09	-1952.21	-512.39	-1654.97	-1850.28	-506.592	-1623.23	-2238.77	-536.194
		-88.36	-2708.74	-700.684	-4062.19	-3460.39	-1710.51	-1638.18	-333.557	-3305.97	-1952.51	-515.442	-1654.36	-1852.72	-501.404	-1623.54	-2244.26	-538.94
		-88.34	-2713.62	-701.599	-4062.19	-3457.95	-1702.88	-1643.98	-338.135	-3298.95	-1947.33	-513.306	-1656.49	-1851.81	-504.15	-1624.45	-2238.46	-538.025
		-88.32	-2718.51	-699.463	-4059.75	-3455.81	-1713.87	-1640.63	-328.674	-3302.31	-1950.38	-519.104	-1658.02	-1849.06	-508.423	-1622.92	-2237.24	-531.616
		-88.3	-2713.62	-704.651	-4058.53	-3453.06	-1713.26	-1639.1	-329.285	-3300.48	-1950.38	-515.137	-1659.55	-1853.64	-511.475	-1623.23	-2237.55	-532.837
		-88.28	-2710.27	-703.43	-4054.87	-3454.28	-1717.83	-1635.74	-325.317	-3300.17	-1949.46	-510.254	-1658.94	-1855.16	-509.033	-1624.15	-2238.46	-531.311
		-88.26	-2705.69	-704.651	-4056.4	-3456.73	-1710.51	-1637.57	-329.285	-3295.59	-1948.24	-509.338	-1655.27	-1850.89	-507.507	-1620.48	-2241.21	-529.175
		-88.24	-2711.49	-704.651	-4055.18	-3458.25	-1715.39	-1638.49	-324.097	-3293.76	-1950.38	-508.728	-1655.88	-1846.31	-506.592	-1620.48	-2235.72	-529.48
		-88.22	-2707.52	-701.294	-4053.34	-3456.42	-1711.43	-1635.74	-326.538	-3293.76	-1952.51	-508.118	-1656.49	-1849.98	-507.507	-1625.98	-2236.33	-534.363
		-88.2	-2709.05	-700.378	-4050.9	-3454.28	-1711.12	-1641.24	-323.792	-3299.56	-1954.65	-506.287	-1660.77	-1848.14	-509.033	-1620.18	-2236.33	-532.532
		-88.18	-2707.21	-705.566	-4051.82	-3454.28	-1704.1	-1638.49	-324.707	-3294.07	-1955.57	-509.338	-1653.14	-1849.67	-505.676	-1619.26	-2232.06	-528.87
		-88.16	-2705.08	-705.261	-4049.38	-3452.45	-1711.12	-1636.66	-327.148	-3287.35	-1947.63	-511.169	-1654.97	-1851.81	-509.033	-1618.04	-2234.19	-535.278
		-88.14	-2702.94	-710.449	-4044.8	-3450.32	-1705.32	-1634.83	-325.317	-3284.3	-1948.85	-512.39	-1654.36	-1852.42	-504.15	-1620.18	-2235.72	-531.921
		-88.12	-2706.91	-708.008	-4048.77	-3446.66	-1704.1	-1637.27	-324.707	-3281.86	-1947.33	-513.306	-1654.36	-1851.81	-502.93	-1618.04	-2232.97	-538.33
		-88.1	-2709.96	-707.397	-4047.85	-3446.04	-1704.1	-1638.49	-324.402	-3280.03	-1947.02	-512.695	-1654.05	-1846.01	-502.625	-1617.74	-2228.39	-539.551
		-88.08	-2701.72	-704.041	-4046.94	-3449.71	-1702.88	-1637.57	-327.454	-3285.22	-1947.63	-512.085	-1653.44	-1845.09	-502.014	-1620.18	-2228.39	-537.415
		-88.06	-2701.11	-704.956	-4045.41	-3450.62	-1700.13	-1637.27	-325.012	-3286.74	-1947.02	-506.287	-1652.22	-1842.04	-500.793	-1622.31	-2230.83	-535.889
		-88.04	-2701.42	-698.853	-4043.88	-3441.16	-1699.83	-1634.83	-325.317	-3283.39	-1950.99	-511.475	-1654.36	-1840.52	-500.183	-1616.82	-2232.97	-535.889
		-88.02	-2696.84	-699.158	-4043.27	-3442.99	-1698.61	-1633	-324.097	-3281.25	-1952.82	-511.169	-1653.44	-1838.07	-503.54	-1617.13	-2228.7	-537.415
		-88	-2696.84	-695.801	-4040.83	-3444.82	-1699.83	-1630.86	-328.064	-3286.44	-1947.94	-512.085	-1660.16	-1843.26	-503.54	-1617.74	-2225.34	-538.025
		-87.98	-2697.45	-696.411	-4037.78	-3446.04	-1697.69	-1630.86	-325.928	-3281.56	-1944.58	-510.559	-1649.78	-1845.4	-505.981	-1615.3	-2226.87	-536.804
		-87.96	-2699.58	-694.275	-4040.53	-3450.62	-1698.91	-1633.61	-325.012	-3284.3	-1944.89	-511.78	-1653.75	-1846.01	-502.014	-1616.52	-2225.95	-535.889
		-87.94	-2701.11	-697.021	-4036.25	-3451.84	-1695.86	-1632.39	-328.979	-3282.47	-1943.05	-510.254	-1651.61	-1840.21	-505.066	-1616.21	-2236.02	-538.94
		-87.92	-2701.11	-696.106	-4037.78	-3452.45	-1694.95	-1629.03	-329.59	-3285.22	-1940.31	-513.611	-1655.27	-1841.74	-502.93	-1614.69	-2227.78	-541.382
		-87.9	-2696.84	-698.547	-4034.42	-3453.37	-1691.89	-1630.25	-328.674	-3277.59	-1939.09	-506.592	-1648.86	-1840.82	-504.761	-1617.43	-2223.21	-535.583
		-87.88	-2695.31	-702.515	-4036.25	-3445.43	-1694.34	-1629.03	-328.979	-3282.47	-1940	-509.033	-1653.44	-1841.74	-504.15	-1614.99	-2218.63	-537.72
		-87.86	-2689.51	-701.294	-4032.9	-3444.82	-1692.5	-1628.42	-328.674	-3277.59	-1945.19	-504.456	-1658.94	-1842.96	-503.845	-1613.16	-2225.04	-534.363
		-87.84	-2693.79	-698.242	-4029.85	-3445.43	-1692.5	-1629.94	-325.623	-3281.25	-1935.73	-507.813	-1654.05	-1847.53	-501.404	-1612.24	-2219.24	-534.668
		-87.82	-2691.96	-696.411	-4029.54	-3445.13	-1691.28	-1634.52	-328.064	-3281.86	-1941.22	-502.93	-1654.66	-1844.18	-501.709	-1611.33	-2217.71	-536.499
		-87.8	-2692.57	-698.242	-4028.93	-3442.08	-1691.59	-1628.42	-325.012	-3284.3	-1940.92	-505.371	-1650.39	-1837.77	-505.676	-1616.52	-2219.24	-534.363
		-87.78	-2695.01	-696.411	-4034.42	-3444.52	-1687.93	-1626.89	-325.928	-3274.23	-1938.17	-502.319	-1649.78	-1834.41	-505.676	-1613.46	-2217.1	-538.94
		-87.76	-2698.67	-699.768	-4030.46	-3442.99	-1694.03	-1628.72	-325.012	-3279.11	-1937.56	-502.014	-1650.09	-1835.63	-504.15	-1613.46	-2218.32	-532.227
		-87.74	-2691.04	-705.872	-4032.9	-3439.33	-1692.5	-1626.59	-327.454	-3276.37	-1940.31	-506.287	-1648.56	-1835.94	-509.644	-1619.87	-2223.82	-538.635
		-87.72	-2689.21	-706.482	-4027.71	-3439.03	-1690.67	-1633.3	-325.012	-3273.93	-1942.75	-506.592	-1650.09	-1838.38	-507.813	-1618.65	-2218.63	-537.415
		-87.7	-2691.96	-703.43	-4031.98	-3438.42	-1685.18	-1626.89	-324.707	-3272.09	-1936.04	-505.066	-1649.78	-1839.29	-504.456	-1615.3	-2221.98	-534.668
		-87.68	-2690.43	-702.209	-4026.79	-3440.86	-1683.35	-1626.89	-325.928	-3274.54	-1935.73	-504.761	-1650.39	-1837.46	-502.625	-1614.38	-2214.66	-531.921
		-87.66	-2687.07	-703.125	-4028.02	-3439.33	-1685.79	-1627.81	-325.317	-3273.32	-1939.09	-509.949	-1650.09	-1842.04	-503.845	-1616.82	-2215.88	-536.194
		-87.64	-2686.46	-701.294	-4030.46	-3441.77	-1685.49	-1624.45	-323.181	-3271.48	-1938.48	-506.592	-1656.49	-1835.02	-504.15	-1614.07	-2218.63	-524.292
		-87.62	-2689.21	-700.378	-4031.37	-3437.19	-1686.4	-1627.5	-327.148	-3272.09	-1936.04	-511.475	-1654.97	-1840.52	-501.709	-1617.74	-2216.19	-527.954
		-87.6	-2686.46	-696.411	-4031.37	-3435.67	-1685.79	-1627.2	-326.843	-3272.71	-1941.53	-515.442	-1649.48	-1841.43	-505.066	-1617.74	-2211.61	-528.564
		-87.58	-2684.63	-701.599	-4028.02	-3438.11	-1683.35	-1623.54	-327.148	-3272.09	-1937.87	-514.832	-1649.17	-1843.87	-500.183	-1613.46	-2212.22	-521.545
		-87.56	-2684.63	-698.853	-4021.3	-3432.01	-1678.47	-1624.45	-329.59	-3272.09	-1933.29	-512.39	-1642.76	-1839.29	-500.793	-1615.3	-2212.52	-529.175
		-87.54	-2686.46	-699.768	-4017.64	-3439.03	-1676.64	-1621.09	-328.064	-3271.79	-1933.29	-510.559	-1643.37	-1842.65	-499.573	-1611.63	-2214.66	-527.039
		-87.52	-2682.19	-702.82	-4011.54	-3436.58	-1676.94	-1619.87	-325.928	-3272.4	-1934.2	-511.78	-1640.32	-1834.11	-501.404	-1613.46	-2211.3	-531.006
		-87.5	-2682.5	-702.82	-4019.47	-3436.28	-1673.28	-1621.7	-327.148	-3270.87	-1929.32	-507.202	-1643.98	-1830.14	-496.521	-1618.35	-2214.36	-529.785
		-87.48	-2687.07	-699.158	-4016.42	-3429.87	-1673.58	-1619.57	-327.454	-3272.4	-1929.32	-507.202	-1638.49	-1835.02	-497.131	-1614.07	-2212.83	-529.175
		-87.46	-2679.14	-700.684	-4018.25	-3432.62	-1679.38	-1618.04	-325.317	-3265.69	-1937.87	-507.202	-1643.07	-1838.38	-499.573	-1613.46	-2211.61	-531.311
		-87.44	-2681.88	-700.378	-4016.72	-3424.38	-1678.16	-1620.48	-325.928	-3264.16	-1929.02	-505.981	-1644.59	-1830.14	-502.319	-1613.46	-2211	-530.701
		-87.42	-2680.97	-700.684	-4018.55	-3428.96	-1674.8	-1626.89	-328.369	-3262.63	-1928.41	-505.371	-1642.46	-1828	-502.625	-1609.5	-2211.61	-531.311
		-87.4	-2680.66	-698.547	-4010.93	-3428.65	-1678.77	-1628.72	-325.623	-3258.67	-1927.49	-505.676	-1637.57	-1829.22	-501.709	-1611.02	-2208.86	-530.396
		-87.38	-2677.92	-700.684	-4014.28	-3428.96	-1680.3	-1624.45	-323.486	-3258.67	-1929.02	-506.287	-1636.96	-1828.92	-498.962	-1609.5	-2210.69	-530.396
		-87.36	-2679.14	-699.158	-4005.13	-3424.99	-1679.38	-1622.31	-324.402	-3257.75	-1926.27	-503.845	-1638.18	-1828.92	-498.352	-1611.33	-2211.3	-530.701
		-87.34	-2681.27	-702.209	-4009.4	-3423.46	-1679.69	-1616.52	-321.045	-3256.23	-1926.57	-505.981	-1639.1	-1824.34	-500.183	-1607.36	-2214.97	-526.733
		-87.32	-2677.31	-699.768	-4006.65	-3428.04	-1679.69	-1614.69	-324.097	-3249.21	-1921.69	-504.761	-1638.18	-1828	-499.878	-1608.28	-2205.81	-528.259
		-87.3	-2676.39	-700.989	-4012.15	-3421.94	-1677.55	-1617.43	-321.35	-3253.78	-1933.29	-505.676	-1642.76	-1828.61	-498.047	-1605.53	-2208.56	-526.733
		-87.28	-2677.92	-700.684	-4005.74	-3424.99	-1674.8	-1614.69	-321.655	-3250.43	-1926.27	-504.456	-1635.74	-1825.87	-498.962	-1606.14	-2205.81	-526.733
		-87.26	-2675.17	-701.904	-4009.7	-3424.38	-1679.38	-1617.43	-322.876	-3251.04	-1923.22	-508.728	-1641.85	-1826.17	-494.385	-1603.7	-2207.95	-528.259
		-87.24	-2677.61	-702.209	-4001.46	-3426.82	-1677.86	-1615.6	-322.571	-3252.56	-1923.52	-505.371	-1642.46	-1829.53	-492.859	-1599.73	-2203.06	-530.701
		-87.22	-2680.36	-707.092	-4002.08	-3425.29	-1679.08	-1617.13	-328.979	-3254.39	-1921.08	-509.338	-1635.74	-1826.48	-496.826	-1603.7	-2202.76	-526.123
		-87.2	-2671.81	-704.651	-4001.16	-3427.43	-1684.27	-1618.96	-326.233	-3252.26	-1921.69	-511.169	-1633.91	-1829.22	-505.981	-1608.89	-2201.23	-526.733
		-87.18	-2667.85	-701.599	-4002.99	-3420.1	-1679.69	-1615.91	-329.895	-3254.39	-1922.61	-515.137	-1633	-1828.61	-504.15	-1609.5	-2206.42	-527.344
		-87.16	-2670.9	-698.547	-4002.69	-3421.02	-1680.3	-1616.52	-327.454	-3254.7	-1925.35	-512.695	-1632.08	-1831.36	-499.573	-1612.85	-2201.23	-529.175
		-87.14	-2669.07	-695.19	-4004.21	-3414.92	-1679.38	-1615.6	-324.097	-3253.17	-1924.13	-511.475	-1631.47	-1822.2	-498.657	-1612.85	-2199.1	-526.733
		-87.12	-2673.95	-692.444	-4004.82	-3413.39	-1679.08	-1615.6	-321.045	-3252.26	-1922.61	-506.897	-1629.94	-1825.56	-502.319	-1611.33	-2196.35	-530.701
		-87.1	-2675.17	-694.885	-4002.38	-3416.14	-1674.8	-1613.46	-320.74	-3254.7	-1919.56	-504.456	-1636.35	-1823.12	-494.69	-1610.72	-2197.57	-529.48
		-87.08	-2670.29	-694.58	-3998.41	-3415.53	-1674.8	-1612.55	-319.214	-3249.51	-1916.81	-504.15	-1630.86	-1826.17	-498.352	-1611.94	-2198.49	-529.785
		-87.06	-2669.37	-694.885	-3997.8	-3417.97	-1679.08	-1615.3	-321.655	-3248.6	-1920.17	-506.592	-1628.42	-1819.76	-495.911	-1607.67	-2201.23	-530.09
		-87.04	-2667.85	-692.139	-3995.67	-3418.88	-1679.99	-1614.38	-321.35	-3243.71	-1918.95	-505.371	-1630.55	-1820.68	-497.742	-1606.75	-2200.93	-531.311
		-87.02	-2672.12	-693.054	-3990.78	-3416.75	-1679.99	-1614.69	-322.571	-3240.66	-1919.56	-505.981	-1628.42	-1819.76	-495.605	-1603.39	-2202.45	-530.09
		-87	-2673.65	-698.547	-3992	-3417.66	-1679.38	-1618.04	-321.045	-3239.44	-1921.08	-508.118	-1628.42	-1820.07	-498.047	-1603.09	-2206.42	-529.175
		-86.98	-2668.46	-693.054	-3994.75	-3409.42	-1672.06	-1616.52	-322.876	-3237.3	-1923.22	-507.202	-1631.77	-1820.68	-501.709	-1603.09	-2203.06	-531.006
		-86.96	-2669.07	-696.106	-3989.56	-3417.05	-1669.92	-1614.99	-321.045	-3233.03	-1925.66	-507.813	-1635.13	-1823.43	-496.521	-1602.78	-2200.32	-530.09
		-86.94	-2666.32	-699.158	-3988.34	-3410.95	-1669.31	-1613.16	-324.402	-3238.53	-1924.13	-510.864	-1634.52	-1827.39	-502.319	-1600.34	-2199.4	-528.87
		-86.92	-2664.18	-698.853	-3986.21	-3414.61	-1677.86	-1607.36	-321.655	-3238.53	-1927.19	-509.644	-1628.72	-1828.92	-501.404	-1604	-2199.71	-531.311
		-86.9	-2670.29	-697.632	-3986.21	-3406.68	-1674.19	-1609.5	-321.655	-3236.39	-1927.49	-515.747	-1629.33	-1826.17	-501.099	-1600.65	-2197.57	-528.87
		-86.88	-2666.02	-690.613	-3984.07	-3412.78	-1672.67	-1609.19	-322.876	-3233.64	-1929.02	-515.442	-1627.2	-1827.39	-501.099	-1604	-2197.88	-526.733
		-86.86	-2664.49	-691.528	-3985.9	-3406.37	-1671.45	-1608.89	-321.35	-3241.58	-1925.35	-511.78	-1626.28	-1820.68	-501.404	-1600.04	-2204.59	-527.954
		-86.84	-2663.57	-692.749	-3984.07	-3407.59	-1676.94	-1608.28	-319.824	-3238.83	-1922.3	-510.254	-1629.94	-1822.81	-495.605	-1607.97	-2203.98	-531.616
		-86.82	-2661.13	-693.054	-3986.21	-3406.98	-1673.28	-1607.36	-327.454	-3243.41	-1925.35	-512.085	-1631.16	-1821.29	-498.962	-1600.95	-2195.74	-526.733
		-86.8	-2664.49	-690.613	-3984.38	-3412.48	-1674.19	-1611.94	-328.369	-3241.58	-1925.96	-509.949	-1628.72	-1824.04	-494.995	-1611.63	-2198.49	-525.818
		-86.78	-2664.18	-691.223	-3984.07	-3408.2	-1669.62	-1614.07	-328.064	-3237.61	-1924.13	-509.644	-1625.06	-1822.81	-491.638	-1609.8	-2196.35	-533.752
		-86.76	-2661.13	-688.477	-3980.1	-3409.73	-1669.31	-1611.63	-323.486	-3237.3	-1922.61	-507.202	-1625.98	-1820.98	-492.249	-1607.67	-2196.66	-531.006
		-86.74	-2655.94	-685.425	-3979.49	-3410.34	-1668.4	-1611.02	-322.571	-3239.75	-1925.35	-511.475	-1622.92	-1820.68	-491.943	-1599.12	-2196.04	-532.227
		-86.72	-2655.33	-683.289	-3977.05	-3406.37	-1669.01	-1608.89	-326.538	-3237.3	-1921.69	-509.949	-1624.15	-1823.12	-494.995	-1604	-2203.98	-532.837
		-86.7	-2655.03	-682.678	-3979.49	-3403.02	-1664.73	-1609.19	-323.486	-3236.08	-1916.5	-512.085	-1624.45	-1819.15	-491.943	-1602.17	-2198.18	-528.87
		-86.68	-2657.78	-684.204	-3981.63	-3401.79	-1669.62	-1612.24	-324.402	-3235.17	-1917.72	-517.578	-1629.33	-1824.95	-490.723	-1602.17	-2195.74	-524.597
		-86.66	-2660.52	-685.12	-3981.02	-3401.49	-1667.79	-1609.8	-323.486	-3233.64	-1919.86	-514.832	-1623.84	-1827.39	-494.08	-1602.78	-2195.43	-525.513
		-86.64	-2656.25	-688.477	-3975.83	-3400.57	-1671.14	-1609.5	-321.96	-3230.59	-1920.78	-509.338	-1626.28	-1822.81	-491.333	-1602.17	-2195.43	-525.513
		-86.62	-2651.06	-690.918	-3975.22	-3397.52	-1663.51	-1609.8	-325.012	-3229.98	-1918.03	-509.338	-1624.76	-1819.46	-494.69	-1600.04	-2195.43	-523.071
		-86.6	-2653.5	-692.444	-3972.78	-3397.52	-1664.43	-1617.13	-327.454	-3230.59	-1917.72	-510.254	-1623.54	-1817.32	-490.417	-1597.29	-2191.47	-523.682
		-86.58	-2648.32	-697.327	-3975.52	-3397.22	-1665.95	-1610.11	-322.266	-3232.42	-1915.89	-508.118	-1626.28	-1820.37	-492.554	-1596.68	-2197.57	-525.208
		-86.56	-2649.84	-688.782	-3974.91	-3399.66	-1663.21	-1610.41	-324.402	-3235.78	-1911.93	-509.033	-1630.86	-1817.63	-488.281	-1599.43	-2190.86	-524.597
		-86.54	-2651.06	-689.087	-3979.19	-3393.55	-1665.34	-1609.19	-326.843	-3229.68	-1911.93	-508.423	-1624.15	-1816.1	-490.417	-1600.95	-2191.47	-522.766
		-86.52	-2647.09	-689.087	-3976.44	-3396.3	-1664.12	-1610.11	-331.421	-3229.37	-1913.76	-509.338	-1623.84	-1817.63	-490.723	-1600.04	-2189.94	-524.902
		-86.5	-2649.84	-684.814	-3973.39	-3394.17	-1666.56	-1605.83	-330.2	-3231.81	-1910.4	-508.728	-1623.54	-1823.73	-490.417	-1596.37	-2193.91	-523.987
		-86.48	-2647.4	-686.035	-3969.42	-3387.45	-1665.65	-1607.36	-334.473	-3233.64	-1907.65	-511.169	-1625.06	-1818.85	-487.061	-1595.76	-2191.16	-523.376
		-86.46	-2656.56	-691.223	-3966.67	-3385.01	-1663.21	-1607.36	-325.623	-3229.98	-1906.13	-507.813	-1621.7	-1821.29	-491.028	-1593.02	-2196.96	-527.954
		-86.44	-2648.93	-683.289	-3964.54	-3388.98	-1659.85	-1612.85	-324.402	-3229.98	-1906.74	-505.676	-1625.06	-1822.2	-488.586	-1594.54	-2191.16	-529.785
		-86.42	-2648.62	-690.613	-3963.62	-3388.37	-1656.49	-1607.06	-324.402	-3233.95	-1907.65	-502.319	-1621.4	-1817.63	-490.723	-1592.41	-2190.55	-532.532
		-86.4	-2644.65	-690.613	-3963.62	-3388.06	-1659.24	-1610.11	-320.435	-3230.59	-1910.1	-503.54	-1619.87	-1816.1	-490.723	-1591.8	-2188.72	-529.175
		-86.38	-2642.21	-688.171	-3960.57	-3389.59	-1658.63	-1607.67	-323.181	-3231.2	-1909.79	-503.54	-1619.26	-1815.49	-495.3	-1592.71	-2189.03	-533.752
		-86.36	-2641.91	-687.561	-3960.88	-3389.59	-1657.41	-1610.11	-325.928	-3230.29	-1903.99	-506.287	-1619.87	-1815.8	-492.859	-1594.85	-2189.64	-526.428
		-86.34	-2643.13	-687.866	-3959.96	-3391.42	-1657.1	-1607.06	-319.824	-3231.2	-1902.16	-508.423	-1626.59	-1814.88	-493.774	-1593.32	-2194.21	-528.564
		-86.32	-2640.99	-684.204	-3961.18	-3394.78	-1654.97	-1610.72	-325.928	-3231.51	-1898.19	-509.338	-1621.7	-1813.05	-492.554	-1596.37	-2185.97	-526.428
		-86.3	-2639.47	-683.289	-3961.49	-3398.13	-1662.9	-1611.94	-325.317	-3233.95	-1900.02	-510.254	-1618.96	-1812.44	-494.08	-1599.12	-2185.97	-528.564
		-86.28	-2639.77	-677.185	-3959.96	-3391.11	-1654.97	-1606.45	-328.064	-3232.12	-1901.86	-511.475	-1618.65	-1819.46	-491.028	-1594.24	-2183.53	-527.954
		-86.26	-2639.16	-681.152	-3959.35	-3388.67	-1655.58	-1606.14	-324.097	-3229.68	-1903.08	-504.15	-1616.52	-1813.05	-489.807	-1592.71	-2178.96	-527.954
		-86.24	-2641.6	-674.133	-3959.35	-3387.45	-1655.27	-1603.7	-326.233	-3221.44	-1904.91	-510.254	-1618.65	-1810.91	-491.333	-1592.71	-2183.23	-528.259
		-86.22	-2644.04	-671.387	-3954.77	-3385.31	-1654.66	-1600.95	-324.707	-3224.79	-1907.04	-509.338	-1626.59	-1812.74	-489.502	-1591.49	-2185.97	-528.259
		-86.2	-2644.96	-673.828	-3956.91	-3383.48	-1653.75	-1602.17	-325.317	-3215.94	-1911.32	-506.287	-1622.01	-1812.44	-491.638	-1587.83	-2181.7	-529.175
		-86.18	-2642.21	-676.575	-3952.64	-3378.3	-1655.27	-1606.14	-324.097	-3216.86	-1906.13	-505.981	-1622.92	-1811.83	-491.943	-1588.13	-2183.23	-533.142
		-86.16	-2637.94	-676.575	-3951.42	-3377.69	-1653.75	-1606.14	-325.317	-3220.83	-1904.6	-503.235	-1621.7	-1809.39	-492.554	-1584.78	-2180.48	-531.921
		-86.14	-2638.24	-679.626	-3954.77	-3381.35	-1652.22	-1600.95	-322.266	-3219.3	-1905.21	-509.644	-1624.15	-1814.58	-490.417	-1592.1	-2184.14	-530.09
		-86.12	-2638.24	-680.542	-3948.36	-3377.08	-1653.14	-1601.56	-326.538	-3222.35	-1902.47	-507.813	-1622.01	-1815.8	-491.638	-1589.97	-2188.11	-526.428
		-86.1	-2636.41	-683.899	-3949.28	-3375.24	-1651.61	-1602.78	-323.486	-3220.52	-1903.69	-505.981	-1618.65	-1810.91	-495.605	-1587.22	-2185.06	-527.649
		-86.08	-2634.28	-679.016	-3946.84	-3374.02	-1654.05	-1601.56	-324.097	-3219.3	-1905.82	-503.235	-1618.35	-1809.69	-494.69	-1588.13	-2185.06	-526.123
		-86.06	-2635.8	-682.068	-3949.89	-3375.85	-1650.7	-1603.09	-320.435	-3218.99	-1907.96	-503.845	-1618.96	-1807.56	-491.943	-1584.78	-2188.72	-524.597
		-86.04	-2635.19	-680.237	-3942.57	-3370.97	-1653.44	-1609.5	-324.402	-3222.35	-1907.65	-506.592	-1614.07	-1806.95	-491.943	-1584.78	-2185.06	-524.597
		-86.02	-2638.24	-682.983	-3941.04	-3370.06	-1654.05	-1605.22	-323.181	-3218.38	-1911.32	-504.15	-1621.09	-1805.42	-491.638	-1585.69	-2192.08	-527.649
		-86	-2637.94	-686.34	-3941.65	-3370.36	-1652.53	-1600.34	-327.148	-3213.2	-1904.3	-503.54	-1616.52	-1808.78	-488.281	-1584.47	-2188.72	-526.123
		-85.98	-2634.58	-689.697	-3939.51	-3377.08	-1654.97	-1599.43	-325.623	-3212.59	-1904.91	-505.676	-1614.69	-1808.47	-486.755	-1582.64	-2188.42	-524.292
		-85.96	-2632.14	-693.054	-3939.51	-3367	-1655.88	-1600.65	-328.369	-3211.06	-1902.77	-504.456	-1618.04	-1809.69	-487.976	-1589.97	-2188.72	-527.344
		-85.94	-2630.92	-697.021	-3938.9	-3370.67	-1655.58	-1599.12	-323.486	-3210.45	-1903.38	-502.93	-1617.13	-1799.32	-483.398	-1579.9	-2189.64	-530.701
		-85.92	-2630.92	-695.801	-3933.11	-3369.14	-1653.44	-1603.09	-328.674	-3210.14	-1902.77	-505.371	-1618.04	-1799.93	-484.619	-1581.73	-2199.71	-525.513
		-85.9	-2628.48	-693.054	-3931.88	-3370.06	-1658.94	-1607.06	-325.623	-3210.14	-1900.33	-508.118	-1621.4	-1798.4	-485.229	-1579.59	-2190.25	-527.954
		-85.88	-2628.17	-686.646	-3934.94	-3368.23	-1658.02	-1597.9	-325.928	-3210.14	-1904.6	-503.235	-1620.79	-1797.18	-487.061	-1581.42	-2189.94	-526.733
		-85.86	-2631.23	-687.561	-3932.19	-3368.53	-1657.1	-1599.12	-327.454	-3210.14	-1904.91	-507.813	-1619.87	-1799.93	-483.704	-1579.9	-2187.19	-524.292
		-85.84	-2633.36	-683.594	-3934.63	-3375.55	-1657.1	-1597.9	-329.285	-3208.31	-1901.55	-509.338	-1614.99	-1806.34	-483.704	-1583.56	-2186.89	-522.156
		-85.82	-2632.45	-679.016	-3937.68	-3369.14	-1655.58	-1596.37	-326.233	-3209.84	-1901.86	-507.813	-1612.24	-1806.03	-485.229	-1585.69	-2185.67	-523.376
		-85.8	-2626.65	-679.626	-3935.55	-3367	-1654.36	-1603.09	-325.012	-3216.25	-1902.77	-506.897	-1615.91	-1796.57	-483.398	-1584.17	-2185.67	-522.156
		-85.78	-2627.26	-675.049	-3934.94	-3367.31	-1655.27	-1598.21	-326.233	-3206.48	-1900.94	-510.559	-1615.6	-1798.4	-486.755	-1577.45	-2185.97	-523.987
		-85.76	-2624.82	-674.133	-3934.63	-3367.92	-1659.55	-1597.6	-324.707	-3201.6	-1896.36	-510.254	-1611.02	-1796.88	-485.535	-1578.67	-2182.62	-530.701
		-85.74	-2627.56	-674.438	-3936.77	-3363.34	-1657.1	-1596.68	-326.538	-3201.9	-1904.3	-506.592	-1615.3	-1797.79	-485.535	-1575.01	-2180.18	-528.259
		-85.72	-2625.43	-672.607	-3934.94	-3366.7	-1657.41	-1596.98	-326.538	-3198.24	-1903.08	-506.287	-1612.85	-1795.96	-488.281	-1576.54	-2179.26	-529.175
		-85.7	-2624.51	-674.438	-3933.41	-3370.36	-1653.75	-1596.98	-326.233	-3198.85	-1899.72	-507.202	-1611.02	-1800.54	-489.502	-1575.01	-2178.34	-527.649
		-85.68	-2629.09	-675.049	-3936.46	-3364.26	-1652.83	-1599.73	-327.454	-3199.16	-1896.36	-503.54	-1612.24	-1792.91	-487.976	-1583.25	-2184.45	-526.123
		-85.66	-2628.17	-674.438	-3928.53	-3364.56	-1650.7	-1596.98	-328.674	-3197.02	-1902.77	-505.981	-1617.13	-1788.94	-494.08	-1578.98	-2180.48	-519.714
		-85.64	-2624.21	-674.744	-3928.22	-3364.87	-1651.61	-1594.54	-326.843	-3197.02	-1897.89	-505.676	-1617.13	-1791.08	-493.469	-1578.06	-2180.48	-530.396
		-85.62	-2621.77	-675.354	-3925.17	-3365.48	-1647.03	-1593.02	-329.59	-3193.36	-1895.75	-505.981	-1610.72	-1790.16	-489.502	-1576.84	-2178.96	-521.851
		-85.6	-2623.9	-673.218	-3919.68	-3359.68	-1646.73	-1595.46	-330.811	-3188.48	-1902.16	-509.033	-1608.89	-1790.47	-488.281	-1571.35	-2178.04	-520.935
		-85.58	-2622.68	-675.659	-3918.46	-3367.31	-1646.12	-1604	-326.233	-3187.56	-1900.02	-506.897	-1603.7	-1794.43	-488.281	-1576.84	-2176.51	-526.733
		-85.56	-2618.71	-676.575	-3919.07	-3365.78	-1644.29	-1592.71	-325.928	-3184.2	-1893.62	-507.507	-1605.22	-1796.57	-484.924	-1575.01	-2175.9	-523.682
		-85.54	-2621.77	-675.964	-3916.63	-3356.32	-1641.54	-1596.37	-321.655	-3183.9	-1893.62	-510.254	-1605.83	-1794.43	-484.924	-1578.67	-2174.68	-516.968
		-85.52	-2622.99	-677.49	-3923.34	-3359.99	-1639.71	-1593.63	-319.519	-3184.51	-1890.56	-509.338	-1607.67	-1790.77	-484.009	-1578.37	-2176.82	-519.409
		-85.5	-2617.8	-676.88	-3919.98	-3361.82	-1635.13	-1593.93	-320.435	-3187.56	-1891.48	-513	-1608.28	-1788.33	-481.567	-1576.23	-2182.62	-518.799
		-85.48	-2618.41	-672.607	-3921.51	-3359.68	-1633	-1596.98	-317.993	-3184.2	-1894.53	-511.78	-1607.67	-1784.97	-481.873	-1572.57	-2186.58	-516.357
		-85.46	-2616.58	-674.744	-3918.76	-3362.73	-1640.93	-1597.9	-317.993	-3190.61	-1900.33	-513.611	-1605.53	-1787.72	-486.145	-1573.18	-2184.75	-523.071
		-85.44	-2615.66	-675.964	-3923.34	-3366.39	-1638.18	-1592.41	-318.298	-3183.59	-1900.33	-513.306	-1608.28	-1787.72	-484.924	-1574.4	-2181.4	-520.325
		-85.42	-2615.36	-676.575	-3921.81	-3359.68	-1636.96	-1589.97	-317.993	-3185.12	-1892.09	-513.916	-1607.36	-1788.02	-484.924	-1575.93	-2182.01	-520.63
		-85.4	-2618.41	-680.847	-3928.53	-3356.02	-1632.69	-1590.88	-320.435	-3184.51	-1895.45	-513.611	-1607.36	-1786.5	-488.586	-1577.76	-2177.73	-523.987
		-85.38	-2616.88	-682.068	-3920.9	-3363.65	-1630.86	-1589.66	-319.824	-3186.65	-1892.7	-507.202	-1603.7	-1786.8	-489.197	-1570.74	-2179.57	-525.208
		-85.36	-2615.66	-682.678	-3918.76	-3354.49	-1629.64	-1586.91	-321.045	-3183.9	-1889.34	-508.423	-1606.75	-1786.8	-488.892	-1571.66	-2177.73	-526.123
		-85.34	-2615.05	-681.152	-3913.57	-3356.32	-1632.08	-1594.24	-317.688	-3186.34	-1885.68	-502.93	-1607.67	-1785.28	-485.84	-1570.74	-2179.57	-525.513
		-85.32	-2612.61	-676.575	-3915.71	-3358.15	-1632.69	-1595.76	-320.435	-3183.29	-1887.21	-507.813	-1601.87	-1785.89	-486.755	-1575.32	-2175.6	-528.87
		-85.3	-2614.75	-673.218	-3909.3	-3359.07	-1633.91	-1582.34	-315.247	-3182.07	-1890.56	-506.592	-1603.09	-1785.58	-484.619	-1567.69	-2180.18	-522.766
		-85.28	-2613.53	-677.795	-3913.27	-3354.8	-1639.1	-1585.39	-316.467	-3182.68	-1891.17	-507.507	-1607.06	-1787.41	-484.924	-1577.45	-2181.09	-527.649
		-85.26	-2615.97	-673.218	-3909	-3360.29	-1639.1	-1584.47	-316.467	-3183.29	-1900.02	-503.235	-1607.36	-1784.36	-484.924	-1581.12	-2180.79	-523.987
		-85.24	-2611.69	-671.692	-3908.39	-3354.49	-1639.1	-1582.64	-317.383	-3180.54	-1891.17	-503.54	-1604.31	-1785.58	-483.704	-1578.06	-2171.94	-527.344
		-85.22	-2610.17	-672.607	-3908.69	-3345.64	-1649.17	-1585.69	-314.026	-3181.15	-1893.31	-507.202	-1603.09	-1794.43	-485.535	-1572.57	-2171.63	-524.597
		-85.2	-2608.34	-671.692	-3907.17	-3357.54	-1645.81	-1585.08	-318.909	-3178.71	-1893.62	-506.592	-1602.48	-1792.91	-482.178	-1568.6	-2168.27	-531.311
		-85.18	-2605.29	-671.082	-3901.98	-3352.36	-1640.01	-1585.39	-314.331	-3174.74	-1890.87	-506.897	-1599.43	-1795.96	-484.314	-1567.38	-2168.58	-527.649
		-85.16	-2608.64	-671.387	-3900.76	-3358.15	-1636.35	-1583.86	-317.383	-3177.8	-1882.93	-509.033	-1602.48	-1796.88	-487.061	-1570.13	-2169.19	-527.954
		-85.14	-2609.86	-670.166	-3898.32	-3353.27	-1633.61	-1584.47	-313.416	-3176.57	-1889.04	-509.033	-1601.87	-1789.86	-491.333	-1571.35	-2170.72	-527.649
		-85.12	-2604.68	-671.692	-3895.26	-3348.39	-1634.83	-1585.08	-314.636	-3174.74	-1885.07	-507.813	-1601.56	-1789.25	-482.788	-1565.25	-2173.46	-526.428
		-85.1	-2607.42	-672.302	-3895.87	-3347.47	-1635.13	-1588.75	-314.636	-3173.52	-1883.24	-507.813	-1610.11	-1792.3	-480.652	-1570.74	-2175.9	-523.376
		-85.08	-2604.37	-671.692	-3898.32	-3344.73	-1636.05	-1589.66	-315.857	-3173.22	-1882.32	-509.338	-1604.31	-1793.52	-479.126	-1571.04	-2173.46	-523.987
		-85.06	-2604.37	-669.25	-3900.45	-3342.59	-1632.39	-1584.17	-316.467	-3173.22	-1884.46	-507.507	-1600.34	-1789.25	-479.736	-1569.82	-2168.27	-523.071
		-85.04	-2605.59	-674.133	-3902.59	-3345.34	-1635.74	-1583.56	-321.655	-3175.66	-1883.85	-509.033	-1600.65	-1784.67	-477.905	-1568.91	-2166.75	-519.409
		-85.02	-2609.25	-671.997	-3901.98	-3341.37	-1638.49	-1584.17	-320.74	-3178.71	-1882.02	-502.625	-1597.29	-1787.72	-482.178	-1569.21	-2168.27	-520.325
		-85	-2600.71	-671.997	-3903.5	-3341.37	-1641.54	-1583.86	-320.435	-3176.57	-1881.41	-503.54	-1599.12	-1787.11	-476.379	-1569.52	-2165.22	-518.799
		-84.98	-2602.54	-671.387	-3901.37	-3336.79	-1637.57	-1583.86	-324.402	-3178.1	-1880.49	-501.709	-1599.12	-1785.28	-474.854	-1568.3	-2167.97	-517.883
		-84.96	-2601.32	-671.082	-3898.01	-3340.76	-1642.15	-1581.42	-322.876	-3177.49	-1874.69	-505.066	-1601.26	-1783.75	-483.093	-1570.13	-2170.72	-518.799
		-84.94	-2597.05	-669.556	-3898.93	-3336.49	-1640.01	-1583.86	-318.298	-3176.88	-1878.66	-503.235	-1603.39	-1784.06	-476.379	-1573.18	-2174.38	-522.461
		-84.92	-2599.79	-668.945	-3896.79	-3335.27	-1636.96	-1578.98	-316.162	-3177.49	-1877.14	-503.845	-1597.6	-1783.14	-482.483	-1568.6	-2168.27	-521.545
		-84.9	-2602.84	-668.335	-3898.01	-3334.96	-1633.3	-1585.69	-318.298	-3175.66	-1881.41	-503.845	-1598.21	-1782.53	-484.619	-1572.27	-2168.58	-520.02
		-84.88	-2597.66	-666.504	-3897.71	-3338.93	-1638.18	-1583.56	-315.857	-3173.83	-1879.27	-504.761	-1597.6	-1787.11	-482.178	-1567.99	-2170.72	-520.935
		-84.86	-2595.83	-666.809	-3894.65	-3332.52	-1635.74	-1581.73	-317.078	-3174.13	-1883.24	-498.657	-1596.37	-1788.33	-480.347	-1573.18	-2168.58	-520.935
		-84.84	-2600.71	-668.945	-3893.43	-3334.66	-1639.71	-1575.62	-318.909	-3166.81	-1877.75	-502.93	-1599.43	-1784.67	-482.178	-1562.19	-2166.44	-521.24
		-84.82	-2596.74	-667.114	-3889.16	-3337.4	-1640.32	-1576.84	-317.383	-3164.37	-1876.22	-497.742	-1600.04	-1781.62	-483.398	-1566.47	-2163.39	-523.071
		-84.8	-2598.57	-674.438	-3886.72	-3332.52	-1632.69	-1576.23	-318.909	-3161.62	-1873.47	-505.981	-1602.17	-1781.92	-479.431	-1562.19	-2167.97	-520.02
		-84.78	-2593.38	-673.218	-3882.45	-3328.86	-1635.74	-1573.49	-321.35	-3159.79	-1876.22	-500.183	-1595.46	-1780.7	-480.652	-1560.97	-2164.61	-522.766
		-84.76	-2596.13	-674.744	-3881.84	-3327.94	-1632.08	-1571.35	-321.96	-3157.65	-1876.22	-501.709	-1593.02	-1780.09	-479.431	-1559.75	-2162.48	-521.545
		-84.74	-2592.77	-675.659	-3877.87	-3325.81	-1630.55	-1574.1	-320.435	-3162.23	-1874.69	-501.709	-1593.02	-1778.87	-479.736	-1561.89	-2158.81	-524.597
		-84.72	-2593.99	-678.101	-3878.17	-3325.81	-1629.33	-1568.3	-324.097	-3160.71	-1876.22	-499.268	-1589.97	-1779.48	-476.379	-1557.92	-2161.25	-522.766
		-84.7	-2594.91	-676.27	-3876.04	-3323.67	-1632.39	-1571.66	-317.993	-3160.71	-1875.31	-497.742	-1593.02	-1776.73	-479.431	-1563.72	-2157.59	-520.63
		-84.68	-2598.57	-678.406	-3878.17	-3324.89	-1633.91	-1577.76	-317.688	-3162.54	-1873.78	-498.352	-1601.26	-1775.51	-480.957	-1559.75	-2157.59	-520.02
		-84.66	-2592.47	-676.575	-3875.73	-3322.75	-1632.08	-1573.49	-320.435	-3160.4	-1871.95	-497.131	-1594.24	-1773.07	-478.516	-1559.14	-2161.25	-521.24
		-84.64	-2595.21	-681.458	-3879.09	-3319.7	-1631.47	-1572.88	-321.655	-3160.4	-1870.42	-497.742	-1593.02	-1776.12	-482.788	-1557.92	-2161.56	-520.325
		-84.62	-2597.05	-679.626	-3876.65	-3320.01	-1627.2	-1570.74	-319.824	-3159.48	-1868.9	-499.878	-1592.41	-1777.95	-480.042	-1557.62	-2158.81	-519.104
		-84.6	-2588.81	-680.542	-3876.95	-3322.14	-1633	-1570.74	-321.655	-3160.71	-1870.12	-504.15	-1591.19	-1774.9	-479.431	-1562.5	-2156.98	-521.24
		-84.58	-2590.64	-676.88	-3877.26	-3321.23	-1627.2	-1569.52	-317.688	-3157.96	-1873.17	-507.202	-1589.36	-1773.99	-475.769	-1561.89	-2160.03	-517.578
		-84.56	-2590.33	-676.88	-3879.7	-3324.28	-1632.69	-1569.21	-319.214	-3156.43	-1874.08	-504.15	-1594.85	-1776.43	-481.873	-1557.31	-2158.81	-518.799
		-84.54	-2592.16	-679.016	-3878.17	-3323.67	-1628.42	-1570.74	-320.435	-3156.13	-1868.29	-502.625	-1596.37	-1774.9	-477.6	-1558.84	-2158.51	-517.273
		-84.52	-2590.33	-677.185	-3878.78	-3319.09	-1631.47	-1575.32	-318.909	-3152.47	-1867.68	-502.319	-1593.63	-1773.07	-480.347	-1554.57	-2164	-520.63
		-84.5	-2593.38	-678.711	-3876.34	-3315.73	-1633.61	-1572.57	-313.11	-3158.87	-1865.23	-497.742	-1589.66	-1775.51	-477.905	-1554.57	-2157.9	-517.578
		-84.48	-2592.47	-669.25	-3877.56	-3313.6	-1632.69	-1566.16	-315.552	-3163.15	-1867.98	-503.54	-1593.32	-1773.99	-479.431	-1555.79	-2159.73	-516.968
		-84.46	-2590.33	-680.847	-3874.21	-3314.51	-1631.77	-1567.99	-315.857	-3161.01	-1866.76	-504.15	-1591.49	-1775.21	-476.685	-1555.48	-2159.42	-519.714
		-84.44	-2589.72	-674.133	-3875.12	-3314.21	-1636.66	-1565.86	-314.941	-3159.79	-1864.01	-502.014	-1593.63	-1772.77	-480.652	-1554.57	-2159.42	-517.578
		-84.42	-2584.53	-677.795	-3872.38	-3313.6	-1637.27	-1566.47	-317.383	-3159.79	-1862.79	-496.216	-1591.8	-1780.7	-481.262	-1553.04	-2157.59	-517.273
		-84.4	-2583.92	-670.471	-3869.32	-3312.68	-1628.72	-1571.66	-316.467	-3159.48	-1865.54	-507.202	-1590.88	-1774.29	-479.431	-1557.31	-2163.09	-517.883
		-84.38	-2582.09	-671.082	-3870.54	-3318.18	-1631.16	-1566.16	-314.331	-3160.71	-1868.29	-503.235	-1590.58	-1770.94	-478.821	-1559.75	-2158.51	-525.208
		-84.36	-2582.7	-676.575	-3869.32	-3317.26	-1629.33	-1571.96	-311.584	-3159.48	-1872.56	-505.066	-1589.36	-1771.55	-480.957	-1557.62	-2157.59	-525.513
		-84.34	-2582.09	-673.218	-3868.1	-3320.31	-1631.77	-1571.04	-311.584	-3159.18	-1869.81	-500.793	-1590.27	-1770.63	-479.736	-1556.09	-2156.98	-523.376
		-84.32	-2579.96	-670.776	-3868.71	-3315.12	-1634.22	-1563.72	-314.941	-3155.52	-1868.29	-501.099	-1595.46	-1769.71	-480.347	-1556.09	-2157.59	-518.799
		-84.3	-2579.96	-668.945	-3867.19	-3312.99	-1636.66	-1565.25	-316.162	-3153.69	-1865.54	-493.774	-1589.05	-1766.05	-480.652	-1553.34	-2157.59	-520.02
		-84.28	-2580.26	-676.88	-3865.05	-3308.41	-1636.35	-1566.77	-314.026	-3146.97	-1867.07	-496.521	-1589.97	-1769.41	-479.126	-1552.73	-2163.39	-518.494
		-84.26	-2582.4	-674.438	-3860.78	-3307.8	-1633	-1566.16	-317.078	-3149.11	-1867.98	-494.995	-1589.97	-1770.32	-475.159	-1552.12	-2154.24	-518.188
		-84.24	-2583.01	-675.049	-3863.22	-3306.58	-1632.08	-1566.47	-309.753	-3147.89	-1868.9	-495.605	-1588.75	-1769.1	-476.685	-1549.99	-2151.18	-520.02
		-84.22	-2583.62	-677.185	-3860.47	-3309.33	-1628.72	-1567.99	-311.89	-3146.36	-1867.07	-492.554	-1590.88	-1769.41	-477.295	-1548.46	-2150.88	-517.578
		-84.2	-2576.9	-676.88	-3859.56	-3306.27	-1625.37	-1569.21	-313.416	-3140.87	-1865.84	-497.131	-1587.22	-1767.58	-476.379	-1551.21	-2150.57	-521.545
		-84.18	-2577.21	-674.744	-3862.3	-3311.77	-1616.82	-1563.72	-314.636	-3144.23	-1869.81	-494.08	-1584.47	-1767.27	-476.99	-1556.09	-2151.49	-517.578
		-84.16	-2573.85	-680.542	-3858.34	-3314.82	-1616.21	-1560.97	-320.74	-3138.12	-1871.03	-500.793	-1582.34	-1764.83	-476.685	-1552.73	-2154.24	-517.578
		-84.14	-2576.29	-677.795	-3859.56	-3313.9	-1616.52	-1563.72	-321.655	-3136.9	-1866.15	-498.352	-1581.73	-1767.58	-476.379	-1547.85	-2153.02	-521.545
		-84.12	-2569.58	-676.575	-3861.39	-3309.33	-1615.6	-1562.81	-317.078	-3143.31	-1862.18	-502.014	-1585.39	-1766.66	-475.464	-1549.68	-2151.49	-522.766
		-84.1	-2574.46	-672.607	-3858.95	-3308.41	-1615.91	-1563.42	-317.383	-3144.23	-1861.57	-498.352	-1585.08	-1765.75	-478.516	-1546.02	-2149.96	-525.818
		-84.08	-2570.5	-677.185	-3861.08	-3308.41	-1619.57	-1569.52	-316.467	-3149.41	-1865.23	-499.268	-1581.73	-1770.32	-475.464	-1546.94	-2153.02	-517.273
		-84.06	-2570.5	-671.692	-3859.25	-3306.27	-1621.4	-1564.03	-314.636	-3140.26	-1858.83	-503.235	-1582.34	-1770.94	-475.769	-1547.55	-2154.54	-519.714
		-84.04	-2572.02	-675.049	-3861.08	-3307.19	-1619.57	-1559.75	-314.331	-3139.34	-1860.96	-498.047	-1582.34	-1764.53	-477.6	-1543.27	-2149.96	-516.052
		-84.02	-2577.21	-671.082	-3855.59	-3307.8	-1621.7	-1561.28	-318.604	-3141.17	-1859.44	-498.352	-1582.34	-1764.83	-478.821	-1546.94	-2147.52	-516.968
		-84	-2572.63	-673.523	-3857.12	-3307.5	-1621.4	-1560.97	-319.214	-3143.01	-1858.83	-500.183	-1589.97	-1765.14	-480.042	-1549.38	-2150.57	-517.578
		-83.98	-2572.02	-670.776	-3854.06	-3309.63	-1620.48	-1561.58	-320.435	-3138.73	-1863.71	-497.742	-1586	-1766.36	-479.431	-1546.63	-2149.96	-516.357
		-83.96	-2572.33	-676.88	-3851.93	-3302.61	-1616.52	-1562.81	-320.74	-3141.48	-1860.35	-492.554	-1579.28	-1764.53	-480.957	-1546.94	-2151.49	-516.663
		-83.94	-2569.27	-674.438	-3854.98	-3300.48	-1618.04	-1564.33	-317.383	-3137.51	-1858.83	-496.216	-1585.39	-1766.05	-474.854	-1544.19	-2146.91	-518.799
		-83.92	-2568.36	-678.406	-3851.62	-3300.48	-1612.24	-1558.84	-316.162	-3141.17	-1860.05	-495.911	-1579.9	-1768.49	-480.652	-1543.88	-2143.86	-518.188
		-83.9	-2567.14	-670.471	-3850.71	-3303.22	-1610.41	-1557.62	-314.026	-3139.65	-1857.91	-497.437	-1580.81	-1765.44	-484.619	-1542.05	-2142.94	-517.273
		-83.88	-2565.61	-673.828	-3846.74	-3302.61	-1614.99	-1558.84	-316.162	-3150.02	-1857.6	-496.216	-1581.12	-1761.17	-482.483	-1543.58	-2143.55	-520.63
		-83.86	-2565.61	-675.354	-3846.74	-3302.92	-1618.04	-1560.06	-314.636	-3145.75	-1854.55	-501.099	-1588.13	-1765.44	-480.957	-1545.72	-2152.4	-523.071
		-83.84	-2569.27	-677.795	-3849.18	-3307.8	-1616.82	-1555.79	-315.552	-3140.26	-1858.52	-493.774	-1586.61	-1759.95	-488.281	-1543.88	-2150.27	-519.409
		-83.82	-2565.31	-671.692	-3847.05	-3309.33	-1617.43	-1562.5	-314.026	-3137.51	-1863.1	-502.319	-1584.17	-1765.14	-484.314	-1542.36	-2149.05	-517.883
		-83.8	-2562.56	-677.185	-3843.69	-3297.73	-1613.77	-1556.4	-318.298	-3133.85	-1859.13	-502.014	-1581.12	-1769.71	-484.314	-1540.53	-2145.39	-522.461
		-83.78	-2563.78	-678.406	-3844.3	-3298.34	-1610.72	-1554.87	-312.5	-3134.77	-1856.69	-500.183	-1581.12	-1770.32	-485.84	-1539.92	-2151.79	-519.104
		-83.76	-2563.17	-675.354	-3839.11	-3297.12	-1610.72	-1557.31	-315.857	-3133.85	-1856.69	-495.3	-1581.42	-1767.58	-478.821	-1541.75	-2145.08	-518.799
		-83.74	-2561.65	-675.049	-3841.55	-3297.12	-1611.94	-1554.87	-309.448	-3128.97	-1854.25	-503.845	-1581.42	-1761.78	-475.159	-1539.31	-2150.27	-519.714
		-83.72	-2560.73	-674.133	-3837.89	-3293.46	-1610.41	-1561.89	-315.857	-3130.19	-1853.03	-506.287	-1582.03	-1760.56	-477.905	-1544.49	-2144.17	-520.63
		-83.7	-2560.42	-668.945	-3834.84	-3298.95	-1611.63	-1559.45	-314.941	-3127.44	-1857.3	-504.15	-1581.42	-1763	-478.821	-1543.58	-2139.89	-517.578
		-83.68	-2566.53	-666.199	-3836.98	-3299.87	-1611.33	-1558.53	-315.857	-3127.75	-1861.57	-506.592	-1583.56	-1759.34	-476.074	-1545.41	-2139.89	-517.273
		-83.66	-2563.48	-670.166	-3834.84	-3293.46	-1611.63	-1561.89	-313.11	-3125.92	-1854.86	-504.15	-1580.81	-1758.42	-478.21	-1539	-2143.55	-523.071
		-83.64	-2562.56	-662.231	-3838.5	-3292.85	-1608.28	-1559.14	-316.772	-3129.27	-1855.16	-505.676	-1580.81	-1766.05	-476.074	-1534.42	-2141.42	-520.63
		-83.62	-2562.56	-667.419	-3837.28	-3290.1	-1607.36	-1561.28	-316.162	-3132.02	-1853.03	-506.897	-1583.86	-1760.86	-478.821	-1538.09	-2142.33	-515.137
		-83.6	-2558.59	-667.114	-3840.03	-3291.32	-1605.53	-1564.64	-322.266	-3132.63	-1854.55	-507.507	-1583.56	-1763.31	-478.21	-1539.31	-2147.52	-521.545
		-83.58	-2557.98	-671.387	-3834.53	-3289.49	-1601.87	-1557.01	-319.519	-3129.88	-1847.23	-502.319	-1582.64	-1762.39	-479.126	-1539.31	-2150.27	-516.968
		-83.56	-2558.29	-669.556	-3836.67	-3298.95	-1601.87	-1555.79	-317.078	-3126.53	-1853.03	-499.878	-1578.37	-1757.51	-475.464	-1545.72	-2146.3	-515.747
		-83.54	-2556.76	-670.776	-3833.31	-3286.74	-1600.04	-1554.57	-315.247	-3124.69	-1855.47	-499.268	-1582.03	-1753.54	-479.126	-1539.31	-2145.69	-519.409
		-83.52	-2560.12	-668.03	-3830.57	-3290.1	-1601.26	-1551.82	-314.331	-3124.39	-1852.11	-496.521	-1576.23	-1751.71	-476.99	-1536.56	-2142.64	-516.357
		-83.5	-2557.37	-669.861	-3832.7	-3280.33	-1601.26	-1559.14	-311.584	-3122.56	-1853.64	-497.742	-1581.42	-1764.22	-479.126	-1533.51	-2139.89	-514.832
		-83.48	-2554.63	-667.114	-3828.43	-3283.08	-1603.09	-1552.43	-314.331	-3124.39	-1849.06	-501.099	-1578.98	-1751.4	-479.431	-1536.25	-2136.54	-517.578
		-83.46	-2555.54	-668.03	-3830.57	-3278.2	-1602.17	-1550.29	-314.331	-3123.17	-1847.23	-497.131	-1583.25	-1755.37	-483.398	-1539.92	-2137.45	-518.188
		-83.44	-2556.76	-668.03	-3828.74	-3276.67	-1606.75	-1551.82	-313.721	-3125.31	-1851.2	-497.742	-1577.45	-1753.23	-479.431	-1534.42	-2141.42	-516.052
		-83.42	-2555.24	-668.64	-3828.43	-3283.08	-1601.26	-1554.87	-318.298	-3123.17	-1853.33	-497.131	-1582.64	-1755.68	-480.042	-1538.39	-2139.59	-515.137
		-83.4	-2553.41	-666.504	-3822.63	-3280.03	-1602.78	-1553.96	-314.941	-3121.95	-1855.16	-496.521	-1581.42	-1754.46	-478.21	-1536.56	-2138.98	-517.578
		-83.38	-2558.59	-670.471	-3825.07	-3269.96	-1601.87	-1560.06	-316.467	-3118.59	-1848.14	-495.3	-1583.86	-1752.93	-479.126	-1531.98	-2138.37	-513.611
		-83.36	-2553.71	-667.725	-3823.24	-3275.76	-1599.12	-1557.62	-321.35	-3120.12	-1847.53	-497.131	-1578.06	-1754.76	-477.295	-1529.24	-2143.25	-517.578
		-83.34	-2550.66	-668.335	-3824.16	-3273.01	-1600.04	-1552.12	-326.233	-3120.12	-1841.74	-497.437	-1579.59	-1748.05	-480.957	-1528.63	-2143.55	-517.273
		-83.32	-2551.88	-664.673	-3824.16	-3271.48	-1596.98	-1550.9	-313.416	-3119.81	-1844.48	-495.605	-1575.62	-1750.18	-481.567	-1535.34	-2142.94	-520.63
		-83.3	-2550.96	-666.199	-3822.02	-3270.57	-1594.24	-1547.85	-315.552	-3122.56	-1843.57	-496.521	-1578.67	-1749.88	-482.178	-1534.12	-2138.67	-516.052
		-83.28	-2550.96	-664.673	-3819.27	-3270.57	-1595.15	-1550.9	-314.941	-3117.37	-1842.96	-498.352	-1575.62	-1752.93	-482.178	-1533.81	-2139.59	-523.987
		-83.26	-2555.54	-665.588	-3818.97	-3269.96	-1593.32	-1543.88	-316.772	-3115.84	-1843.87	-495.3	-1576.84	-1749.57	-478.821	-1535.64	-2137.15	-519.714
		-83.24	-2555.24	-668.03	-3820.8	-3268.74	-1590.58	-1546.33	-310.974	-3122.86	-1847.53	-494.69	-1575.01	-1752.62	-485.535	-1529.85	-2137.15	-523.682
		-83.22	-2550.05	-668.64	-3819.89	-3264.77	-1590.88	-1546.33	-313.721	-3118.59	-1851.81	-496.826	-1580.2	-1748.66	-479.736	-1528.32	-2133.79	-520.02
		-83.2	-2547.91	-666.809	-3820.19	-3263.24	-1588.44	-1546.63	-312.195	-3118.59	-1846.01	-495.605	-1577.76	-1748.66	-489.807	-1533.2	-2135.31	-526.733
		-83.18	-2548.52	-668.64	-3820.19	-3258.06	-1586.91	-1544.49	-315.552	-3117.07	-1850.59	-495.605	-1571.66	-1750.79	-484.009	-1528.63	-2137.45	-520.63
		-83.16	-2547.61	-664.368	-3819.27	-3265.69	-1592.1	-1549.99	-314.331	-3116.46	-1847.23	-497.742	-1569.21	-1745	-478.516	-1528.02	-2142.03	-523.376
		-83.14	-2546.39	-664.673	-3819.89	-3259.58	-1592.1	-1549.07	-314.636	-3113.4	-1852.11	-496.826	-1567.69	-1747.13	-479.126	-1528.63	-2135.93	-523.376
		-83.12	-2547.91	-662.842	-3819.58	-3265.08	-1594.54	-1545.72	-314.331	-3114.32	-1849.98	-491.943	-1566.16	-1741.64	-482.483	-1532.29	-2132.87	-525.513
		-83.1	-2546.69	-659.79	-3816.22	-3267.52	-1596.07	-1544.19	-318.298	-3113.4	-1847.23	-493.774	-1564.64	-1741.33	-477.905	-1528.32	-2133.79	-521.851
		-83.08	-2544.25	-659.18	-3812.56	-3267.52	-1597.6	-1545.1	-315.857	-3114.93	-1846.31	-496.826	-1565.86	-1741.94	-481.873	-1528.93	-2135.62	-520.63
		-83.06	-2543.95	-662.231	-3812.26	-3269.65	-1595.15	-1542.36	-317.383	-3112.49	-1840.21	-493.164	-1568.91	-1748.66	-481.873	-1526.18	-2133.79	-522.156
		-83.04	-2544.56	-659.18	-3809.51	-3265.99	-1594.24	-1538.39	-317.993	-3114.01	-1841.43	-492.249	-1572.27	-1748.96	-480.652	-1529.54	-2134.4	-518.799
		-83.02	-2543.95	-656.738	-3807.37	-3262.63	-1595.15	-1539.31	-320.129	-3107.91	-1841.74	-492.859	-1565.86	-1750.18	-479.736	-1525.88	-2135.93	-513.611
		-83	-2545.17	-657.959	-3810.73	-3260.19	-1594.24	-1541.44	-318.298	-3105.47	-1842.35	-491.943	-1567.99	-1749.27	-476.99	-1527.71	-2134.4	-517.883
		-82.98	-2540.89	-658.569	-3811.65	-3259.89	-1588.44	-1535.34	-314.636	-3106.69	-1839.9	-490.723	-1562.19	-1744.38	-479.736	-1531.98	-2138.98	-516.052
		-82.96	-2543.33	-656.128	-3811.65	-3258.97	-1592.71	-1540.53	-314.636	-3105.16	-1836.85	-490.723	-1564.33	-1741.03	-476.379	-1523.13	-2134.7	-516.357
		-82.94	-2539.98	-657.043	-3817.44	-3257.45	-1589.97	-1537.17	-316.162	-3101.5	-1839.29	-491.028	-1564.94	-1740.72	-480.347	-1522.22	-2135.93	-518.494
		-82.92	-2537.54	-654.602	-3812.56	-3254.09	-1594.24	-1545.41	-317.078	-3101.81	-1831.97	-487.366	-1564.33	-1740.72	-475.464	-1529.85	-2131.65	-519.104
		-82.9	-2543.33	-654.602	-3808.29	-3258.06	-1597.9	-1538.7	-315.857	-3100.59	-1837.16	-488.281	-1568.3	-1741.64	-476.379	-1528.02	-2131.35	-518.799
		-82.88	-2539.98	-651.855	-3806.76	-3253.48	-1598.51	-1540.53	-315.247	-3097.53	-1835.02	-498.047	-1564.94	-1739.2	-475.769	-1526.49	-2130.74	-516.357
		-82.86	-2531.74	-652.771	-3807.37	-3252.56	-1594.85	-1538.39	-316.467	-3099.37	-1838.38	-493.774	-1566.47	-1740.72	-478.821	-1523.44	-2130.74	-516.663
		-82.84	-2533.87	-650.635	-3801.57	-3254.7	-1589.66	-1538.39	-316.467	-3097.23	-1837.46	-489.807	-1564.94	-1743.77	-476.379	-1523.44	-2129.52	-514.832
		-82.82	-2537.84	-649.109	-3805.54	-3253.78	-1590.88	-1537.78	-314.331	-3097.84	-1838.99	-489.502	-1563.11	-1742.55	-474.243	-1520.08	-2134.4	-514.221
		-82.8	-2537.54	-651.855	-3804.93	-3255	-1593.63	-1541.14	-315.857	-3098.45	-1838.68	-487.976	-1565.55	-1739.81	-476.99	-1521.61	-2132.57	-514.221
		-82.78	-2540.89	-649.109	-3805.24	-3251.95	-1585.08	-1538.39	-313.416	-3098.75	-1838.99	-486.145	-1564.94	-1741.03	-477.6	-1521.3	-2132.57	-515.137
		-82.76	-2533.87	-650.635	-3804.02	-3255	-1590.58	-1539.92	-311.279	-3095.7	-1839.6	-484.924	-1567.99	-1744.38	-476.99	-1518.86	-2131.65	-512.695
		-82.74	-2532.35	-653.381	-3806.76	-3257.14	-1586	-1542.05	-312.805	-3098.14	-1839.6	-486.145	-1566.16	-1741.64	-475.769	-1523.44	-2130.43	-512.085
		-82.72	-2530.82	-651.55	-3801.88	-3251.04	-1586.91	-1544.19	-310.059	-3096.01	-1837.46	-480.347	-1562.5	-1740.11	-474.854	-1519.47	-2133.79	-514.526
		-82.7	-2530.82	-654.907	-3799.13	-3248.29	-1586.91	-1541.75	-311.89	-3096.62	-1834.41	-484.314	-1563.42	-1737.37	-477.6	-1520.39	-2129.82	-515.442
		-82.68	-2530.52	-652.161	-3797.3	-3246.46	-1583.86	-1535.03	-310.974	-3097.23	-1831.36	-487.671	-1560.67	-1736.15	-477.905	-1518.25	-2134.7	-514.526
		-82.66	-2531.74	-656.128	-3797	-3245.24	-1586.91	-1537.48	-312.805	-3099.06	-1832.58	-488.586	-1563.72	-1735.53	-480.042	-1516.11	-2135.31	-518.494
		-82.64	-2526.86	-653.687	-3788.15	-3242.19	-1588.44	-1536.25	-310.669	-3099.37	-1830.75	-489.197	-1560.06	-1735.53	-478.516	-1518.86	-2136.23	-518.188
		-82.62	-2526.86	-657.043	-3794.56	-3242.8	-1586.91	-1535.03	-311.584	-3096.62	-1828.92	-491.028	-1563.72	-1735.23	-478.21	-1517.64	-2134.4	-519.409
		-82.6	-2529.3	-651.55	-3791.5	-3240.97	-1580.2	-1538.7	-316.162	-3099.67	-1830.75	-486.145	-1559.14	-1734.92	-478.821	-1521	-2132.57	-524.597
		-82.58	-2528.08	-650.33	-3794.25	-3237	-1581.42	-1537.78	-312.5	-3094.48	-1831.97	-487.061	-1560.06	-1733.09	-480.652	-1520.08	-2135.31	-523.987
		-82.56	-2527.47	-646.057	-3792.72	-3238.22	-1582.64	-1538.39	-321.045	-3092.96	-1831.05	-487.061	-1557.01	-1734.62	-476.685	-1516.42	-2139.59	-523.071
		-82.54	-2521.97	-643.616	-3794.56	-3240.05	-1582.95	-1541.75	-320.74	-3090.21	-1830.44	-490.417	-1560.36	-1731.57	-479.126	-1516.11	-2140.2	-524.292
		-82.52	-2526.25	-650.024	-3791.5	-3239.44	-1580.81	-1538.39	-315.857	-3084.11	-1834.72	-486.145	-1562.19	-1733.09	-477.295	-1517.64	-2135.01	-524.292
		-82.5	-2525.33	-650.024	-3790.89	-3245.85	-1580.2	-1535.03	-314.331	-3083.5	-1830.44	-490.417	-1563.42	-1735.84	-479.126	-1515.81	-2134.4	-518.188
		-82.48	-2526.55	-650.94	-3785.1	-3247.99	-1582.34	-1535.64	-314.941	-3086.24	-1834.41	-490.112	-1558.53	-1729.13	-476.379	-1516.11	-2131.35	-517.273
		-82.46	-2528.99	-649.414	-3784.18	-3242.19	-1573.79	-1535.03	-315.552	-3085.02	-1830.75	-490.112	-1557.31	-1727.91	-478.821	-1516.72	-2132.57	-516.968
		-82.44	-2532.65	-655.823	-3780.82	-3236.69	-1569.82	-1533.51	-315.247	-3087.46	-1826.48	-490.112	-1554.57	-1726.07	-475.769	-1515.2	-2133.48	-515.442
		-82.42	-2528.38	-653.992	-3778.08	-3233.95	-1568.6	-1534.73	-315.552	-3084.72	-1821.29	-488.586	-1560.36	-1729.43	-477.295	-1515.81	-2133.79	-516.968
		-82.4	-2526.25	-650.94	-3776.25	-3232.73	-1571.35	-1535.64	-317.993	-3084.72	-1822.51	-481.873	-1558.53	-1723.33	-474.548	-1517.03	-2126.16	-516.357
		-82.38	-2521.36	-646.973	-3779.3	-3229.06	-1574.4	-1536.56	-313.721	-3092.04	-1821.9	-483.093	-1560.36	-1726.07	-476.685	-1515.2	-2123.72	-513.306
		-82.36	-2519.23	-636.292	-3776.55	-3228.15	-1574.71	-1533.51	-320.129	-3086.24	-1821.9	-480.957	-1557.31	-1724.85	-477.295	-1518.25	-2121.89	-514.526
		-82.34	-2521.36	-645.752	-3781.74	-3227.84	-1569.82	-1531.68	-310.364	-3088.07	-1823.12	-480.347	-1556.4	-1727.91	-477.295	-1518.55	-2121.28	-513.916
		-82.32	-2518.92	-642.09	-3781.13	-3222.96	-1574.1	-1529.54	-314.941	-3090.52	-1824.95	-478.821	-1558.53	-1730.04	-474.243	-1512.15	-2121.28	-514.221
		-82.3	-2516.17	-643.005	-3780.21	-3232.73	-1571.04	-1530.76	-314.026	-3085.02	-1822.51	-484.619	-1557.01	-1726.38	-476.685	-1510.31	-2123.11	-517.578
		-82.28	-2518.31	-639.954	-3778.38	-3230.29	-1574.4	-1533.81	-312.5	-3085.02	-1824.95	-484.924	-1562.81	-1722.11	-475.464	-1511.84	-2116.39	-512.695
		-82.26	-2515.56	-644.226	-3778.08	-3226.01	-1573.18	-1530.15	-314.636	-3088.99	-1828.31	-481.873	-1556.7	-1723.63	-474.243	-1510.93	-2120.36	-520.935
		-82.24	-2516.78	-640.869	-3774.41	-3221.44	-1575.93	-1537.78	-314.331	-3085.02	-1827.09	-490.723	-1557.31	-1722.41	-476.074	-1509.7	-2114.56	-517.578
		-82.22	-2514.34	-644.836	-3776.25	-3219.3	-1573.49	-1534.12	-324.707	-3091.13	-1822.51	-490.723	-1554.57	-1720.58	-472.412	-1510.31	-2117	-516.357
		-82.2	-2521.97	-644.531	-3773.5	-3215.94	-1574.71	-1527.71	-320.435	-3093.26	-1823.12	-492.249	-1552.43	-1721.19	-471.497	-1509.7	-2117	-511.78
		-82.18	-2518.92	-646.057	-3775.33	-3215.94	-1574.4	-1529.24	-316.772	-3082.58	-1823.43	-491.943	-1556.09	-1722.41	-472.717	-1511.23	-2119.45	-515.442
		-82.16	-2521.36	-645.447	-3775.33	-3213.81	-1575.32	-1525.88	-313.11	-3090.21	-1819.76	-491.638	-1559.45	-1726.99	-470.581	-1513.67	-2120.06	-512.39
		-82.14	-2516.48	-645.752	-3773.5	-3211.98	-1577.15	-1524.35	-316.162	-3084.11	-1822.81	-490.723	-1549.07	-1725.77	-469.971	-1511.84	-2121.28	-512.695
		-82.12	-2514.65	-645.142	-3775.33	-3211.36	-1575.32	-1526.18	-309.143	-3081.05	-1820.07	-486.755	-1553.04	-1726.99	-469.971	-1505.74	-2120.97	-513
		-82.1	-2512.51	-650.33	-3770.45	-3218.08	-1575.32	-1529.24	-316.772	-3081.97	-1820.98	-488.892	-1549.07	-1724.24	-467.529	-1509.7	-2121.28	-513.916
		-82.08	-2511.29	-642.395	-3770.14	-3215.64	-1577.45	-1524.35	-310.364	-3081.36	-1820.68	-485.229	-1554.87	-1723.94	-466.309	-1507.87	-2127.69	-515.747
		-82.06	-2505.49	-651.55	-3772.28	-3213.81	-1575.32	-1523.13	-320.435	-3081.05	-1824.95	-487.366	-1554.26	-1724.55	-467.834	-1509.7	-2119.45	-514.526
		-82.04	-2509.46	-646.057	-3768.01	-3215.03	-1580.51	-1523.13	-314.331	-3077.39	-1816.71	-489.807	-1551.51	-1725.16	-469.666	-1507.26	-2117	-516.357
		-82.02	-2506.71	-649.109	-3766.78	-3213.81	-1577.45	-1519.47	-312.5	-3080.44	-1817.32	-491.333	-1546.63	-1723.63	-469.666	-1507.57	-2115.48	-510.864
		-82	-2508.85	-646.362	-3768.01	-3214.42	-1580.81	-1521.61	-309.448	-3078.61	-1814.88	-489.807	-1541.75	-1729.43	-476.99	-1510.31	-2114.26	-524.292
		-81.98	-2512.82	-650.635	-3768.31	-3214.72	-1580.51	-1521.61	-311.584	-3069.46	-1811.83	-489.502	-1547.85	-1728.21	-472.107	-1511.23	-2118.53	-521.24
		-81.96	-2515.56	-643.921	-3768.62	-3214.42	-1583.56	-1524.35	-307.617	-3064.88	-1811.22	-491.943	-1548.16	-1721.19	-472.107	-1507.87	-2117.92	-516.357
		-81.94	-2508.85	-646.667	-3767.09	-3213.2	-1582.64	-1520.39	-313.416	-3069.46	-1812.44	-484.619	-1547.85	-1724.24	-477.295	-1502.38	-2118.53	-519.104
		-81.92	-2508.85	-641.479	-3769.23	-3220.21	-1582.95	-1518.55	-308.838	-3065.8	-1812.44	-486.755	-1553.96	-1722.72	-478.516	-1506.35	-2110.9	-517.273
		-81.9	-2506.1	-646.057	-3767.09	-3212.89	-1583.56	-1518.25	-312.805	-3067.32	-1815.19	-489.197	-1549.38	-1722.72	-476.685	-1500.24	-2114.26	-514.526
		-81.88	-2504.58	-642.7	-3764.04	-3209.84	-1581.73	-1520.69	-314.026	-3067.32	-1815.8	-484.924	-1546.02	-1720.89	-478.21	-1502.38	-2109.07	-512.39
		-81.86	-2504.58	-644.836	-3764.34	-3208.62	-1582.03	-1523.13	-310.974	-3066.71	-1810.91	-488.586	-1549.68	-1724.55	-474.243	-1501.16	-2116.39	-516.968
		-81.84	-2503.66	-646.667	-3766.17	-3208.01	-1578.37	-1524.96	-307.007	-3066.1	-1808.17	-482.483	-1546.63	-1723.02	-471.497	-1500.55	-2106.02	-517.578
		-81.82	-2500.61	-649.719	-3768.31	-3205.57	-1573.49	-1521.61	-308.838	-3070.07	-1812.44	-486.45	-1545.1	-1719.97	-471.497	-1503.3	-2104.8	-516.052
		-81.8	-2503.05	-642.7	-3765.26	-3203.74	-1569.82	-1521.3	-306.091	-3075.87	-1809.39	-481.567	-1543.88	-1721.5	-467.834	-1501.16	-2104.19	-522.156
		-81.78	-2500.61	-644.531	-3768.01	-3208.31	-1567.99	-1517.94	-307.922	-3073.12	-1809.08	-487.976	-1543.58	-1718.14	-469.971	-1498.11	-2107.24	-517.273
		-81.76	-2500	-646.057	-3761.9	-3205.57	-1565.25	-1520.08	-308.533	-3071.9	-1807.86	-481.567	-1541.75	-1716.31	-469.36	-1502.99	-2110.9	-514.832
		-81.74	-2502.14	-643.616	-3763.12	-3201.6	-1567.99	-1522.83	-309.753	-3064.27	-1811.83	-482.483	-1542.36	-1723.94	-467.529	-1499.63	-2103.88	-514.221
		-81.72	-2499.08	-644.226	-3760.38	-3203.13	-1571.96	-1520.69	-309.143	-3063.05	-1806.95	-481.567	-1542.36	-1728.21	-469.666	-1500.85	-2102.36	-511.169
		-81.7	-2499.08	-646.667	-3765.56	-3200.38	-1569.82	-1515.81	-314.636	-3066.1	-1809.69	-482.788	-1545.72	-1719.97	-468.14	-1498.41	-2105.41	-513.306
		-81.68	-2498.47	-643.311	-3761.29	-3199.46	-1571.35	-1517.03	-316.162	-3061.22	-1808.78	-479.431	-1542.97	-1719.67	-469.36	-1503.3	-2104.8	-513
		-81.66	-2492.98	-643.921	-3767.09	-3204.35	-1573.79	-1515.2	-315.247	-3062.13	-1813.05	-480.652	-1540.83	-1712.34	-465.698	-1499.63	-2105.41	-516.968
		-81.64	-2495.42	-642.395	-3761.9	-3210.14	-1574.1	-1515.81	-310.974	-3062.44	-1806.95	-480.957	-1538.39	-1712.65	-466.614	-1495.67	-2101.75	-516.968
		-81.62	-2496.03	-643.311	-3758.24	-3207.09	-1574.1	-1520.39	-310.669	-3061.83	-1807.25	-481.873	-1539.31	-1714.17	-465.088	-1495.36	-2104.49	-513.611
		-81.6	-2500.31	-642.09	-3752.14	-3196.72	-1577.45	-1518.55	-308.228	-3059.39	-1812.44	-482.788	-1541.14	-1716	-461.426	-1496.58	-2109.99	-510.559
		-81.58	-2499.69	-643.616	-3753.97	-3199.16	-1578.06	-1516.72	-312.5	-3058.78	-1803.59	-483.398	-1540.83	-1715.09	-464.783	-1496.58	-2108.46	-520.63
		-81.56	-2499.39	-641.785	-3747.56	-3200.38	-1580.51	-1516.72	-311.279	-3056.03	-1799.32	-482.788	-1539.92	-1720.89	-466.614	-1496.58	-2113.95	-515.137
		-81.54	-2497.25	-643.921	-3750.92	-3190.92	-1584.78	-1518.86	-311.89	-3057.56	-1803.28	-481.567	-1534.12	-1710.51	-468.14	-1503.91	-2110.9	-516.663
		-81.52	-2492.98	-643.311	-3744.81	-3195.19	-1586.61	-1517.94	-313.11	-3060	-1801.15	-483.704	-1538.39	-1712.65	-469.055	-1503.6	-2105.41	-513
		-81.5	-2489.01	-641.479	-3747.56	-3202.51	-1582.34	-1519.47	-316.772	-3067.63	-1806.64	-481.873	-1536.25	-1712.95	-473.022	-1495.36	-2102.66	-517.273
		-81.48	-2490.23	-641.174	-3742.68	-3193.05	-1583.56	-1515.5	-316.162	-3065.19	-1805.73	-482.483	-1543.88	-1712.65	-467.224	-1493.53	-2104.49	-518.188
		-81.46	-2488.71	-640.869	-3747.86	-3194.27	-1585.08	-1516.11	-317.688	-3066.1	-1806.64	-481.567	-1539.31	-1714.48	-463.562	-1494.45	-2102.05	-514.832
		-81.44	-2487.49	-638.123	-3743.29	-3190.31	-1583.56	-1513.37	-318.604	-3060.3	-1806.64	-483.704	-1538.09	-1712.65	-469.055	-1489.26	-2099	-516.357
		-81.42	-2484.74	-630.798	-3749.39	-3191.22	-1579.9	-1513.98	-314.331	-3060	-1803.89	-482.788	-1536.56	-1714.78	-464.478	-1497.19	-2098.39	-515.137
		-81.4	-2487.79	-633.85	-3745.73	-3187.26	-1583.56	-1513.37	-311.89	-3057.25	-1803.59	-484.619	-1533.81	-1702.27	-466.309	-1499.63	-2096.56	-518.494
		-81.38	-2488.4	-633.85	-3746.03	-3185.73	-1574.71	-1516.11	-314.331	-3060.3	-1804.81	-485.535	-1534.42	-1703.49	-464.783	-1493.53	-2096.25	-515.747
		-81.36	-2490.84	-634.766	-3740.23	-3189.09	-1572.27	-1510.93	-312.195	-3057.56	-1807.86	-484.314	-1532.59	-1704.1	-469.055	-1491.39	-2100.83	-519.409
		-81.34	-2492.07	-634.155	-3742.37	-3189.09	-1573.49	-1512.76	-311.89	-3058.17	-1806.64	-481.873	-1533.2	-1705.02	-463.562	-1493.84	-2095.64	-516.052
		-81.32	-2491.46	-640.259	-3741.15	-3190	-1571.04	-1515.5	-313.11	-3057.86	-1806.64	-485.535	-1531.37	-1703.8	-461.121	-1495.36	-2099.91	-517.273
		-81.3	-2485.35	-639.038	-3742.37	-3190	-1566.77	-1515.81	-313.721	-3056.95	-1802.67	-487.366	-1534.73	-1707.15	-462.341	-1495.06	-2092.29	-513.916
		-81.28	-2484.44	-642.7	-3741.15	-3190.61	-1564.64	-1508.48	-310.059	-3054.81	-1806.34	-488.281	-1536.25	-1703.49	-462.036	-1494.45	-2095.95	-514.832
		-81.26	-2487.49	-639.954	-3743.59	-3187.26	-1563.42	-1513.37	-310.669	-3060.3	-1811.52	-489.502	-1530.76	-1707.15	-467.529	-1499.63	-2091.06	-510.864
		-81.24	-2485.66	-642.395	-3743.9	-3185.12	-1558.23	-1513.67	-310.669	-3053.59	-1808.47	-492.859	-1530.76	-1705.02	-464.783	-1498.11	-2096.56	-515.137
		-81.22	-2483.83	-641.785	-3741.46	-3183.9	-1560.06	-1509.4	-309.143	-3059.08	-1799.01	-492.554	-1529.24	-1705.63	-467.529	-1495.06	-2093.2	-510.864
		-81.2	-2483.52	-641.174	-3742.68	-3180.24	-1564.64	-1512.15	-312.805	-3051.45	-1804.2	-491.638	-1529.24	-1706.54	-458.984	-1498.41	-2094.73	-510.254
		-81.18	-2484.13	-637.207	-3742.37	-3183.59	-1560.97	-1510.62	-310.364	-3052.67	-1799.93	-490.112	-1529.85	-1710.51	-463.867	-1491.39	-2098.39	-508.423
		-81.16	-2483.52	-638.123	-3739.93	-3181.15	-1560.06	-1517.94	-311.584	-3050.23	-1798.1	-485.229	-1530.15	-1707.46	-460.205	-1498.11	-2098.39	-513.306
		-81.14	-2486.57	-636.597	-3737.18	-3180.85	-1560.97	-1512.15	-308.228	-3052.98	-1797.49	-484.009	-1528.93	-1708.37	-464.783	-1494.75	-2097.17	-510.559
		-81.12	-2482.3	-635.071	-3739.62	-3179.93	-1564.64	-1511.23	-309.448	-3049.62	-1795.35	-484.924	-1529.85	-1701.66	-459.9	-1495.36	-2093.51	-510.864
		-81.1	-2481.99	-636.902	-3741.15	-3179.63	-1563.42	-1509.09	-305.176	-3051.45	-1796.26	-482.483	-1527.1	-1704.71	-463.562	-1491.39	-2091.67	-510.864
		-81.08	-2478.03	-636.597	-3741.46	-3179.02	-1567.38	-1510.31	-308.228	-3048.71	-1799.93	-481.567	-1528.63	-1702.58	-463.867	-1490.17	-2091.06	-509.338
		-81.06	-2478.64	-635.681	-3742.68	-3172	-1566.16	-1510.93	-306.396	-3046.57	-1797.79	-482.483	-1525.88	-1702.88	-464.478	-1496.28	-2087.1	-507.507
		-81.04	-2479.25	-635.376	-3738.1	-3175.35	-1567.99	-1511.84	-307.007	-3043.52	-1798.71	-480.957	-1528.32	-1699.22	-470.581	-1491.39	-2089.23	-509.644
		-81.02	-2478.03	-637.817	-3731.08	-3174.13	-1562.81	-1511.23	-303.04	-3039.55	-1798.4	-481.567	-1528.32	-1703.19	-470.581	-1491.09	-2088.93	-509.033
		-81	-2481.99	-632.629	-3728.64	-3174.44	-1566.47	-1511.84	-308.228	-3040.77	-1798.4	-481.262	-1526.79	-1699.22	-462.646	-1491.09	-2090.15	-509.338
		-80.98	-2482.3	-632.629	-3723.14	-3175.66	-1563.72	-1512.45	-304.565	-3039.25	-1798.71	-484.924	-1527.1	-1700.13	-467.224	-1488.34	-2093.51	-510.864
		-80.96	-2480.47	-629.883	-3721.01	-3176.27	-1566.47	-1512.15	-306.396	-3039.25	-1795.96	-478.21	-1530.46	-1698	-476.379	-1488.34	-2089.54	-511.78
		-80.94	-2475.59	-637.207	-3719.48	-3176.88	-1564.33	-1510.31	-308.533	-3041.38	-1801.76	-480.652	-1526.79	-1700.74	-471.191	-1489.56	-2088.01	-510.864
		-80.92	-2477.11	-639.343	-3721.31	-3178.71	-1568.6	-1515.5	-307.617	-3037.41	-1795.96	-483.398	-1521.61	-1697.69	-468.445	-1489.56	-2085.88	-510.864
		-80.9	-2475.89	-643.616	-3722.23	-3177.19	-1572.27	-1515.81	-304.565	-3037.72	-1801.15	-486.755	-1521.3	-1698.3	-470.886	-1488.34	-2089.54	-511.475
		-80.88	-2476.2	-644.836	-3725.28	-3182.98	-1569.82	-1510.01	-306.091	-3034.97	-1800.23	-482.178	-1522.83	-1697.08	-467.529	-1488.95	-2088.01	-510.559
		-80.86	-2474.37	-645.752	-3724.37	-3179.02	-1564.94	-1510.31	-301.208	-3033.45	-1802.98	-482.178	-1520.69	-1696.47	-458.984	-1485.6	-2090.76	-510.254
		-80.84	-2472.84	-644.531	-3722.84	-3177.19	-1558.53	-1508.18	-304.26	-3032.84	-1807.86	-476.379	-1520.69	-1700.13	-466.309	-1488.34	-2088.62	-513.916
		-80.82	-2474.67	-646.667	-3720.4	-3171.08	-1561.28	-1508.18	-310.974	-3033.75	-1806.34	-474.548	-1520.69	-1695.56	-466.614	-1491.7	-2088.01	-513.306
		-80.8	-2472.84	-646.362	-3724.06	-3171.69	-1556.09	-1505.13	-308.838	-3029.48	-1806.64	-474.548	-1524.66	-1696.47	-468.14	-1494.14	-2083.44	-511.169
		-80.78	-2468.87	-653.381	-3720.09	-3168.95	-1559.45	-1506.96	-309.753	-3030.09	-1804.81	-474.854	-1519.47	-1690.98	-462.952	-1489.26	-2083.44	-514.526
		-80.76	-2471.01	-645.752	-3720.7	-3166.81	-1556.7	-1505.43	-310.059	-3027.04	-1804.2	-471.802	-1520.69	-1692.2	-464.172	-1485.29	-2082.52	-509.033
		-80.74	-2465.52	-650.024	-3720.4	-3167.42	-1562.5	-1505.74	-311.584	-3026.43	-1802.37	-476.99	-1520.08	-1692.2	-463.562	-1483.76	-2083.44	-514.526
		-80.72	-2472.53	-644.836	-3721.62	-3167.11	-1556.7	-1508.79	-312.195	-3024.29	-1803.59	-476.074	-1518.55	-1693.42	-462.646	-1482.24	-2081.6	-514.832
		-80.7	-2471.31	-649.719	-3720.4	-3163.45	-1565.55	-1509.4	-305.786	-3026.73	-1803.59	-475.159	-1517.94	-1689.76	-460.815	-1477.97	-2080.99	-516.663
		-80.68	-2464.9	-647.278	-3719.79	-3161.32	-1563.42	-1508.48	-307.312	-3018.8	-1802.06	-477.6	-1523.74	-1689.45	-460.815	-1478.88	-2087.1	-513
		-80.66	-2469.18	-647.583	-3716.74	-3160.71	-1557.62	-1504.82	-305.786	-3023.07	-1800.84	-477.905	-1523.13	-1688.23	-460.815	-1477.05	-2078.25	-511.78
		-80.64	-2467.65	-647.888	-3715.21	-3159.48	-1560.67	-1502.08	-303.345	-3020.32	-1801.76	-482.483	-1520.69	-1688.84	-461.731	-1477.05	-2075.81	-511.169
		-80.62	-2472.23	-648.499	-3715.82	-3157.35	-1559.45	-1502.08	-309.448	-3022.16	-1800.54	-479.126	-1520.39	-1688.23	-461.426	-1478.88	-2076.72	-506.897
		-80.6	-2466.13	-644.531	-3717.65	-3161.01	-1557.62	-1504.21	-298.157	-3017.58	-1796.88	-477.295	-1518.55	-1689.45	-458.984	-1481.32	-2077.03	-507.813
		-80.58	-2470.09	-640.869	-3711.55	-3163.76	-1550.9	-1501.77	-303.955	-3019.41	-1796.57	-476.99	-1516.72	-1691.59	-457.458	-1481.93	-2077.94	-510.864
		-80.56	-2473.14	-639.954	-3713.38	-3163.45	-1555.79	-1503.6	-301.208	-3018.19	-1799.32	-475.159	-1522.22	-1690.06	-462.952	-1482.85	-2079.47	-510.254
		-80.54	-2466.43	-642.7	-3716.43	-3161.01	-1553.65	-1502.99	-303.04	-3016.97	-1799.93	-475.464	-1524.66	-1687.01	-461.731	-1485.29	-2083.44	-511.169
		-80.52	-2467.04	-641.174	-3711.85	-3156.13	-1560.06	-1505.74	-300.293	-3016.05	-1799.01	-475.159	-1520.39	-1688.23	-463.562	-1485.29	-2076.42	-511.475
		-80.5	-2464.6	-637.817	-3707.58	-3155.21	-1560.67	-1502.69	-302.124	-3017.58	-1794.13	-472.412	-1520.08	-1685.18	-460.205	-1484.99	-2078.25	-512.085
		-80.48	-2462.16	-635.376	-3711.85	-3150.94	-1562.19	-1500.24	-305.176	-3019.71	-1792.6	-478.21	-1520.39	-1685.49	-461.426	-1482.54	-2079.47	-511.169
		-80.46	-2461.24	-642.09	-3706.67	-3151.25	-1557.31	-1499.33	-301.514	-3018.49	-1791.08	-479.126	-1521	-1686.71	-459.29	-1481.63	-2080.99	-511.78
		-80.44	-2461.85	-643.005	-3707.89	-3149.72	-1557.92	-1497.19	-314.026	-3017.27	-1792.91	-475.769	-1520.39	-1686.71	-462.036	-1480.71	-2077.33	-512.39
		-80.42	-2459.72	-642.09	-3708.19	-3148.8	-1557.01	-1495.67	-304.871	-3019.71	-1791.69	-483.093	-1527.71	-1685.49	-460.205	-1480.41	-2083.13	-509.644
		-80.4	-2457.28	-640.869	-3708.5	-3147.89	-1556.09	-1494.75	-301.208	-3020.94	-1791.38	-476.379	-1519.78	-1685.49	-460.51	-1479.49	-2078.86	-509.338
		-80.38	-2460.63	-644.531	-3707.89	-3146.97	-1557.62	-1494.75	-307.312	-3013.92	-1788.64	-476.685	-1521.61	-1692.5	-458.679	-1478.27	-2074.58	-506.592
		-80.36	-2457.89	-638.123	-3711.85	-3148.5	-1561.58	-1501.16	-304.565	-3018.8	-1791.08	-478.21	-1522.52	-1690.67	-461.121	-1476.75	-2073.67	-505.371
		-80.34	-2459.72	-639.038	-3708.19	-3155.21	-1558.23	-1500.55	-299.377	-3017.58	-1786.8	-479.126	-1520.39	-1686.1	-457.153	-1477.05	-2073.36	-502.93
		-80.32	-2453.92	-642.7	-3710.02	-3152.47	-1561.28	-1498.11	-302.734	-3014.22	-1791.38	-474.548	-1520.39	-1683.96	-459.9	-1476.44	-2071.53	-512.39
		-80.3	-2455.14	-640.869	-3706.05	-3146.06	-1555.48	-1493.23	-311.584	-3019.1	-1795.96	-476.379	-1522.52	-1685.79	-460.205	-1477.36	-2077.03	-508.118
		-80.28	-2450.26	-640.869	-3706.05	-3146.36	-1560.97	-1492	-307.312	-3017.27	-1789.86	-474.548	-1519.47	-1683.96	-458.679	-1484.07	-2070.62	-509.338
		-80.26	-2453.61	-640.564	-3704.53	-3144.84	-1554.26	-1494.45	-304.565	-3009.34	-1785.58	-471.497	-1518.55	-1684.27	-457.458	-1479.19	-2072.75	-505.676
		-80.24	-2451.17	-644.226	-3705.44	-3145.75	-1558.23	-1488.34	-301.208	-3009.03	-1785.58	-469.971	-1517.94	-1685.79	-458.374	-1475.83	-2069.7	-504.761
		-80.22	-2455.14	-643.616	-3702.7	-3139.95	-1552.73	-1493.53	-300.903	-3013.61	-1788.33	-474.548	-1517.64	-1683.65	-458.984	-1477.36	-2071.84	-506.287
		-80.2	-2451.78	-644.836	-3702.09	-3144.53	-1555.48	-1496.58	-301.514	-3012.08	-1787.11	-473.938	-1521.91	-1683.04	-455.322	-1475.83	-2071.84	-505.371
		-80.18	-2457.28	-643.311	-3702.09	-3147.28	-1550.9	-1492.92	-299.988	-3011.17	-1786.19	-468.14	-1514.59	-1686.4	-458.069	-1474.61	-2077.64	-507.813
		-80.16	-2451.78	-646.667	-3700.26	-3145.75	-1552.43	-1489.26	-302.734	-3005.37	-1787.41	-474.854	-1511.54	-1681.82	-457.764	-1475.22	-2065.43	-504.456
		-80.14	-2453.61	-642.7	-3697.81	-3150.02	-1549.68	-1490.78	-304.565	-3005.68	-1788.02	-475.464	-1512.15	-1680.91	-458.069	-1474.61	-2066.35	-510.864
		-80.12	-2449.65	-636.292	-3698.43	-3147.28	-1552.43	-1488.04	-307.312	-3005.98	-1793.82	-481.873	-1514.28	-1680.91	-459.595	-1473.39	-2064.21	-504.456
		-80.1	-2451.48	-630.188	-3701.17	-3143.31	-1554.57	-1488.95	-301.514	-3004.46	-1792.3	-476.074	-1516.11	-1681.82	-461.426	-1475.52	-2061.77	-507.202
		-80.08	-2449.34	-636.292	-3699.95	-3139.95	-1556.09	-1492.92	-303.345	-3005.07	-1789.55	-482.178	-1517.03	-1677.55	-458.679	-1478.27	-2067.87	-507.202
		-80.06	-2449.65	-629.272	-3698.12	-3140.26	-1553.65	-1497.19	-301.208	-3007.2	-1786.8	-476.685	-1510.31	-1680.3	-456.543	-1472.47	-2063.9	-508.728
		-80.04	-2451.78	-631.104	-3696.29	-3136.29	-1557.31	-1490.48	-306.396	-3005.68	-1785.58	-477.295	-1513.37	-1680.3	-460.205	-1472.17	-2062.99	-510.864
		-80.02	-2451.78	-627.136	-3694.15	-3134.77	-1558.53	-1491.7	-299.683	-3007.2	-1786.8	-476.99	-1511.23	-1686.4	-458.984	-1474.3	-2060.85	-507.202
		-80	-2447.2	-628.967	-3695.68	-3133.85	-1556.09	-1492	-307.617	-3001.71	-1787.11	-472.717	-1514.89	-1682.13	-458.069	-1473.39	-2059.63	-505.676
		-79.98	-2452.39	-624.39	-3690.49	-3132.02	-1549.38	-1492.31	-307.922	-3004.46	-1785.28	-472.412	-1517.64	-1680.3	-457.764	-1473.39	-2061.46	-502.319
		-79.96	-2450.26	-625.916	-3692.02	-3137.21	-1550.29	-1491.7	-303.65	-3000.18	-1783.45	-470.581	-1516.72	-1684.27	-458.374	-1473.08	-2063.29	-498.962
		-79.94	-2450.56	-623.474	-3686.22	-3132.32	-1550.9	-1497.8	-303.345	-3005.98	-1790.16	-472.107	-1511.84	-1682.13	-458.984	-1474.3	-2054.44	-501.709
		-79.92	-2448.73	-627.441	-3690.49	-3128.66	-1546.02	-1496.89	-306.396	-3004.46	-1787.41	-470.886	-1515.2	-1683.96	-458.679	-1476.44	-2060.85	-497.742
		-79.9	-2445.07	-625.61	-3688.05	-3131.41	-1549.68	-1489.87	-301.819	-3007.81	-1784.36	-471.802	-1508.18	-1683.04	-468.75	-1475.52	-2058.11	-501.404
		-79.88	-2442.63	-632.935	-3686.22	-3127.75	-1550.6	-1490.48	-304.565	-3002.62	-1783.14	-475.464	-1514.28	-1683.96	-465.698	-1471.56	-2058.72	-502.93
		-79.86	-2440.49	-631.714	-3689.27	-3127.44	-1546.02	-1489.87	-304.565	-3002.93	-1784.36	-469.971	-1508.79	-1686.4	-465.088	-1472.17	-2058.72	-505.066
		-79.84	-2442.63	-636.597	-3689.88	-3131.71	-1548.77	-1487.12	-304.871	-2997.74	-1788.64	-476.685	-1515.2	-1682.74	-469.971	-1468.81	-2057.19	-499.573
		-79.82	-2443.24	-635.681	-3688.05	-3130.49	-1549.99	-1486.51	-300.903	-2999.27	-1783.75	-472.717	-1513.06	-1681.21	-464.783	-1471.86	-2055.05	-508.118
		-79.8	-2442.02	-634.155	-3682.86	-3131.71	-1545.72	-1490.48	-309.143	-2997.74	-1783.45	-477.905	-1513.06	-1679.38	-462.952	-1472.17	-2056.27	-506.287
		-79.78	-2442.63	-632.935	-3681.95	-3128.66	-1543.27	-1487.43	-302.124	-2996.22	-1788.94	-473.022	-1514.89	-1679.38	-462.036	-1470.95	-2057.19	-501.709
		-79.76	-2442.32	-628.967	-3681.64	-3126.22	-1542.97	-1486.21	-302.734	-2989.2	-1785.28	-478.821	-1516.42	-1679.69	-461.426	-1475.52	-2063.6	-500.793
		-79.74	-2442.63	-627.441	-3675.23	-3121.95	-1542.66	-1485.9	-302.734	-2991.33	-1779.17	-474.854	-1521	-1681.21	-459.595	-1473.69	-2063.9	-498.352
		-79.72	-2441.71	-631.409	-3678.89	-3121.95	-1542.66	-1487.12	-301.208	-2984.92	-1779.17	-478.821	-1511.54	-1681.82	-459.29	-1470.34	-2055.97	-500.793
		-79.7	-2438.35	-627.747	-3674.62	-3122.25	-1547.24	-1486.51	-300.903	-2987.06	-1781.92	-475.464	-1510.31	-1674.5	-460.815	-1470.64	-2058.41	-493.774
		-79.68	-2442.02	-627.747	-3673.4	-3123.17	-1546.02	-1492	-300.293	-2987.98	-1781.01	-478.821	-1509.09	-1674.8	-461.121	-1474.3	-2058.11	-496.216
		-79.66	-2438.35	-626.221	-3677.37	-3127.14	-1545.41	-1487.12	-300.903	-2986.45	-1779.48	-473.938	-1506.04	-1680.3	-461.426	-1472.47	-2057.8	-494.69
		-79.64	-2442.02	-627.747	-3678.28	-3129.88	-1545.72	-1484.99	-301.208	-2986.15	-1781.92	-476.685	-1506.96	-1676.94	-463.562	-1472.47	-2058.41	-499.268
		-79.62	-2440.8	-625.305	-3677.98	-3124.08	-1550.6	-1484.68	-302.734	-2985.23	-1784.36	-473.633	-1506.96	-1675.42	-462.952	-1473.08	-2057.19	-496.216
		-79.6	-2436.52	-624.084	-3684.08	-3124.08	-1543.88	-1484.38	-308.228	-2985.23	-1776.73	-475.464	-1506.96	-1676.03	-461.731	-1477.05	-2055.05	-490.417
		-79.58	-2435.3	-626.831	-3678.28	-3121.64	-1543.58	-1484.07	-305.176	-2982.48	-1781.01	-472.107	-1506.35	-1680.3	-462.036	-1470.95	-2053.53	-497.437
		-79.56	-2435.61	-625.916	-3677.06	-3122.25	-1543.27	-1481.63	-298.157	-2991.64	-1775.21	-473.328	-1505.13	-1679.99	-461.731	-1471.86	-2057.8	-496.216
		-79.54	-2436.83	-627.441	-3670.35	-3122.86	-1543.27	-1478.88	-302.429	-2987.37	-1779.48	-471.497	-1511.54	-1679.38	-460.815	-1468.51	-2060.85	-499.573
		-79.52	-2434.39	-628.967	-3669.74	-3126.22	-1542.66	-1480.71	-301.208	-2988.59	-1777.34	-469.666	-1511.54	-1676.94	-458.374	-1472.17	-2057.19	-496.521
		-79.5	-2434.39	-628.967	-3664.86	-3127.75	-1544.19	-1479.49	-300.293	-2984.92	-1777.04	-470.276	-1507.57	-1676.94	-460.815	-1467.59	-2052.92	-503.235
		-79.48	-2436.83	-626.831	-3666.99	-3115.23	-1545.41	-1482.24	-301.514	-2979.74	-1778.26	-469.36	-1507.26	-1674.19	-461.426	-1470.95	-2050.48	-495.3
		-79.46	-2435	-628.357	-3667.91	-3117.98	-1542.36	-1484.07	-301.514	-2978.21	-1771.55	-467.224	-1504.52	-1668.09	-465.088	-1471.25	-2047.12	-498.962
		-79.44	-2427.67	-626.526	-3664.86	-3115.84	-1540.83	-1481.02	-297.241	-2979.43	-1775.21	-465.698	-1504.52	-1670.53	-466.614	-1465.76	-2050.78	-496.216
		-79.42	-2435.3	-627.747	-3669.43	-3114.93	-1542.66	-1479.49	-294.495	-2976.68	-1774.29	-468.14	-1504.21	-1669.62	-467.529	-1468.51	-2048.65	-492.249
		-79.4	-2437.74	-628.967	-3668.21	-3119.2	-1545.1	-1480.1	-298.157	-2977.29	-1770.02	-466.614	-1503.91	-1675.42	-458.984	-1470.34	-2048.95	-494.69
		-79.38	-2436.22	-629.272	-3668.82	-3112.79	-1543.27	-1476.44	-300.293	-2978.82	-1773.07	-466.614	-1503.6	-1669.01	-458.374	-1466.67	-2047.42	-499.573
		-79.36	-2429.2	-628.357	-3666.08	-3109.44	-1540.53	-1476.75	-302.124	-2980.04	-1768.8	-467.529	-1502.99	-1671.14	-461.426	-1467.29	-2048.65	-498.047
		-79.34	-2429.5	-632.324	-3666.38	-3114.32	-1545.72	-1477.97	-303.955	-2978.21	-1779.79	-465.088	-1501.77	-1671.45	-459.595	-1466.37	-2047.12	-498.962
		-79.32	-2427.06	-630.493	-3664.55	-3117.98	-1539.92	-1482.54	-298.462	-2982.18	-1781.62	-464.172	-1505.74	-1669.92	-460.815	-1467.9	-2053.53	-498.047
		-79.3	-2426.76	-628.052	-3662.72	-3114.93	-1543.27	-1484.38	-298.767	-2982.48	-1772.16	-465.088	-1503.6	-1672.36	-460.205	-1465.76	-2043.76	-501.099
		-79.28	-2426.15	-628.967	-3657.53	-3113.4	-1548.77	-1481.32	-301.819	-2980.04	-1772.16	-463.867	-1502.99	-1669.92	-459.9	-1466.67	-2048.03	-494.69
		-79.26	-2425.84	-629.883	-3655.7	-3116.76	-1546.94	-1481.93	-298.157	-2976.99	-1768.19	-463.562	-1502.38	-1664.12	-456.543	-1463.32	-2040.41	-501.709
		-79.24	-2424.62	-629.272	-3654.79	-3113.71	-1549.68	-1478.88	-298.462	-2976.07	-1771.24	-463.867	-1500.85	-1667.79	-457.764	-1461.49	-2045.29	-494.08
		-79.22	-2429.5	-631.714	-3656.31	-3114.62	-1546.63	-1478.58	-299.377	-2976.99	-1770.94	-467.529	-1504.21	-1665.34	-460.51	-1465.45	-2042.85	-498.352
		-79.2	-2425.23	-632.019	-3652.95	-3112.18	-1546.94	-1477.36	-299.377	-2978.82	-1770.94	-464.783	-1498.11	-1672.06	-457.153	-1465.45	-2043.46	-497.742
		-79.18	-2428.28	-632.935	-3651.12	-3108.22	-1544.49	-1472.78	-299.377	-2974.85	-1769.1	-468.75	-1498.41	-1673.28	-461.121	-1459.66	-2036.44	-502.93
		-79.16	-2427.98	-634.766	-3652.65	-3107.6	-1547.85	-1473.39	-299.072	-2979.13	-1767.88	-465.698	-1498.72	-1678.16	-464.783	-1458.74	-2043.46	-497.742
		-79.14	-2422.18	-632.324	-3649.29	-3110.05	-1542.97	-1476.14	-299.377	-2973.94	-1771.24	-467.834	-1504.21	-1667.48	-461.731	-1462.71	-2042.85	-502.319
		-79.12	-2419.13	-633.24	-3649.6	-3107.3	-1536.87	-1474.3	-299.377	-2976.99	-1767.58	-465.393	-1499.63	-1671.14	-459.9	-1458.74	-2044.98	-499.268
		-79.1	-2419.74	-632.935	-3648.68	-3099.37	-1536.56	-1473.39	-299.988	-2976.99	-1765.75	-468.445	-1498.11	-1665.65	-463.867	-1461.18	-2038.57	-497.131
		-79.08	-2419.74	-632.324	-3650.51	-3099.98	-1532.29	-1473.08	-299.072	-2974.24	-1768.49	-464.172	-1496.89	-1668.4	-457.153	-1460.27	-2039.79	-498.657
		-79.06	-2415.16	-634.155	-3649.9	-3097.53	-1538.09	-1478.58	-302.124	-2969.36	-1769.1	-464.478	-1495.06	-1661.68	-462.036	-1459.35	-2037.35	-499.573
		-79.04	-2418.52	-634.46	-3654.79	-3097.23	-1535.64	-1472.47	-301.819	-2967.83	-1769.41	-465.088	-1496.58	-1665.04	-460.51	-1459.66	-2040.41	-497.131
		-79.02	-2419.43	-632.935	-3651.43	-3097.84	-1537.48	-1473.69	-295.41	-2967.22	-1764.53	-462.646	-1496.58	-1661.99	-462.036	-1462.4	-2037.66	-496.216
		-79	-2419.13	-634.46	-3650.51	-3098.14	-1536.87	-1467.9	-296.021	-2967.53	-1768.8	-463.562	-1496.58	-1664.12	-457.153	-1460.57	-2038.88	-498.657
		-78.98	-2420.65	-632.629	-3647.77	-3100.59	-1541.14	-1471.56	-299.377	-2962.95	-1766.05	-463.867	-1498.72	-1661.07	-455.627	-1463.32	-2039.18	-499.268
		-78.96	-2416.99	-633.545	-3646.24	-3100.59	-1537.48	-1467.9	-296.936	-2963.87	-1767.88	-469.36	-1496.89	-1662.9	-456.848	-1464.54	-2043.46	-497.742
		-78.94	-2412.72	-634.46	-3645.02	-3103.33	-1533.51	-1470.95	-298.462	-2958.68	-1771.24	-465.088	-1492	-1662.29	-456.238	-1460.57	-2037.35	-498.352
		-78.92	-2413.02	-634.155	-3644.41	-3099.06	-1539.92	-1465.76	-297.546	-2959.59	-1764.83	-467.224	-1492.61	-1665.95	-460.205	-1462.1	-2037.35	-496.521
		-78.9	-2412.41	-636.902	-3645.94	-3102.72	-1531.37	-1471.56	-296.936	-2958.07	-1770.02	-464.172	-1492.61	-1666.26	-451.66	-1459.35	-2036.44	-497.437
		-78.88	-2412.41	-638.123	-3645.94	-3100.89	-1533.81	-1468.51	-297.546	-2962.04	-1768.19	-464.783	-1492.31	-1666.56	-455.627	-1460.27	-2035.52	-497.131
		-78.86	-2412.11	-636.597	-3645.63	-3102.11	-1539.31	-1473.08	-299.377	-2959.59	-1768.8	-468.445	-1494.45	-1666.26	-454.712	-1455.99	-2034.3	-497.742
		-78.84	-2417.91	-639.343	-3641.97	-3103.03	-1539	-1471.25	-296.326	-2960.21	-1767.58	-469.971	-1495.97	-1674.5	-455.933	-1460.27	-2036.13	-495.911
		-78.82	-2420.35	-639.648	-3641.66	-3100.28	-1538.39	-1475.52	-297.852	-2958.37	-1763	-467.529	-1496.89	-1671.45	-451.965	-1455.38	-2036.74	-499.573
		-78.8	-2412.41	-638.123	-3636.47	-3095.7	-1546.02	-1474	-299.377	-2957.15	-1760.86	-472.412	-1491.09	-1670.53	-454.102	-1457.52	-2036.74	-498.047
		-78.78	-2412.11	-638.123	-3635.25	-3092.35	-1540.22	-1471.56	-297.852	-2955.32	-1759.64	-461.731	-1492	-1668.09	-455.322	-1458.13	-2038.57	-497.131
		-78.76	-2410.89	-638.733	-3638.31	-3086.85	-1546.33	-1469.12	-300.903	-2955.63	-1760.86	-462.036	-1488.65	-1669.31	-452.576	-1459.05	-2034	-502.319
		-78.74	-2407.53	-635.986	-3637.7	-3087.16	-1543.88	-1468.81	-298.767	-2953.8	-1757.51	-462.646	-1489.26	-1665.04	-455.933	-1455.99	-2031.86	-495.911
		-78.72	-2407.23	-639.648	-3634.34	-3088.38	-1540.83	-1470.03	-297.852	-2952.88	-1755.98	-462.646	-1488.65	-1666.56	-455.017	-1456.91	-2032.47	-502.319
		-78.7	-2408.45	-632.629	-3636.47	-3086.55	-1542.05	-1470.34	-298.767	-2954.1	-1754.76	-461.731	-1490.48	-1665.34	-455.627	-1457.21	-2031.56	-503.845
		-78.68	-2408.14	-633.24	-3635.25	-3084.72	-1540.22	-1470.95	-299.683	-2953.49	-1756.59	-461.121	-1492	-1667.79	-455.017	-1455.38	-2034.61	-501.099
		-78.66	-2410.28	-629.272	-3632.81	-3085.33	-1544.19	-1472.47	-296.936	-2954.1	-1755.98	-461.731	-1488.65	-1665.34	-455.017	-1456.3	-2035.22	-498.962
		-78.64	-2412.72	-630.188	-3630.68	-3087.46	-1538.39	-1470.95	-301.819	-2958.37	-1753.85	-461.731	-1484.68	-1665.34	-458.069	-1457.21	-2040.1	-502.93
		-78.62	-2406.01	-629.883	-3630.68	-3085.02	-1543.27	-1473.69	-303.65	-2955.93	-1756.29	-460.815	-1487.12	-1667.48	-452.576	-1461.49	-2034	-495.911
		-78.6	-2407.84	-631.409	-3627.32	-3084.72	-1544.8	-1468.2	-307.007	-2953.8	-1759.95	-465.393	-1485.9	-1663.82	-460.51	-1462.1	-2035.52	-493.469
		-78.58	-2404.79	-631.104	-3625.79	-3083.8	-1539.92	-1468.51	-308.838	-2951.97	-1762.39	-466.919	-1485.6	-1672.36	-451.66	-1460.27	-2035.83	-493.774
		-78.56	-2407.84	-634.46	-3621.52	-3081.36	-1539.92	-1467.59	-310.669	-2946.17	-1762.39	-460.205	-1488.65	-1666.26	-458.069	-1456.3	-2032.17	-493.164
		-78.54	-2400.82	-628.967	-3622.13	-3083.8	-1538.09	-1467.59	-301.208	-2945.56	-1762.39	-462.952	-1491.39	-1663.51	-454.102	-1458.74	-2033.39	-491.028
		-78.52	-2399.9	-631.714	-3619.69	-3082.58	-1536.56	-1470.03	-298.157	-2944.34	-1758.12	-460.51	-1485.6	-1662.29	-455.933	-1458.44	-2036.13	-491.943
		-78.5	-2403.56	-635.986	-3619.69	-3077.09	-1532.59	-1468.81	-298.157	-2942.2	-1756.9	-464.478	-1484.99	-1659.55	-451.965	-1456.91	-2037.05	-491.028
		-78.48	-2398.38	-631.104	-3619.08	-3076.17	-1535.03	-1470.03	-292.664	-2941.89	-1755.98	-459.29	-1487.43	-1658.94	-457.764	-1455.69	-2032.17	-489.197
		-78.46	-2400.82	-629.578	-3626.1	-3075.56	-1531.98	-1474	-296.326	-2943.42	-1756.59	-463.257	-1488.34	-1658.63	-455.933	-1452.64	-2033.69	-489.502
		-78.44	-2397.77	-627.441	-3621.22	-3076.48	-1530.46	-1470.03	-298.462	-2939.15	-1752.93	-459.595	-1486.82	-1660.46	-456.238	-1448.67	-2035.52	-490.417
		-78.42	-2397.16	-630.798	-3617.25	-3073.43	-1531.37	-1465.45	-298.462	-2941.28	-1753.85	-465.088	-1490.78	-1657.71	-458.069	-1448.97	-2028.81	-488.281
		-78.4	-2396.24	-622.864	-3616.33	-3070.68	-1528.63	-1464.54	-304.565	-2939.45	-1756.59	-464.783	-1486.82	-1660.77	-459.29	-1448.06	-2031.25	-489.197
		-78.38	-2396.85	-630.188	-3614.2	-3072.2	-1527.71	-1462.71	-302.429	-2934.27	-1753.54	-462.646	-1482.24	-1658.94	-457.153	-1447.45	-2035.52	-487.671
		-78.36	-2396.85	-624.084	-3610.53	-3070.07	-1524.96	-1462.4	-299.988	-2941.59	-1755.07	-463.257	-1483.46	-1660.77	-458.679	-1451.42	-2029.11	-487.671
		-78.34	-2396.24	-625.916	-3612.37	-3073.12	-1524.35	-1459.66	-296.631	-2941.28	-1750.18	-457.764	-1483.15	-1653.75	-455.322	-1452.33	-2025.15	-488.892
		-78.32	-2396.85	-624.084	-3614.5	-3070.07	-1527.4	-1461.49	-297.241	-2944.03	-1759.03	-467.529	-1483.46	-1656.49	-456.848	-1450.2	-2025.15	-491.333
		-78.3	-2398.07	-625.305	-3613.59	-3076.17	-1524.96	-1465.45	-293.884	-2938.84	-1755.37	-456.848	-1486.21	-1656.49	-455.322	-1446.84	-2024.84	-492.859
		-78.28	-2395.94	-630.798	-3614.5	-3074.65	-1528.32	-1463.01	-297.546	-2941.59	-1753.23	-462.036	-1484.07	-1653.75	-458.984	-1448.36	-2020.57	-492.554
		-78.26	-2395.32	-626.831	-3615.42	-3067.63	-1527.1	-1459.96	-299.377	-2936.71	-1751.1	-459.595	-1481.63	-1653.75	-457.458	-1449.58	-2024.54	-490.723
		-78.24	-2393.19	-625.305	-3611.76	-3064.88	-1522.22	-1458.44	-301.208	-2939.15	-1754.46	-462.341	-1483.46	-1653.14	-456.238	-1446.53	-2024.84	-488.892
		-78.22	-2388.31	-627.441	-3612.98	-3066.1	-1527.4	-1458.13	-292.053	-2932.74	-1752.93	-460.205	-1480.41	-1655.58	-454.102	-1448.97	-2020.26	-487.061
		-78.2	-2388.92	-623.779	-3609.01	-3062.74	-1524.35	-1461.18	-298.462	-2931.21	-1752.32	-463.257	-1488.04	-1659.55	-454.712	-1449.89	-2018.43	-487.366
		-78.18	-2390.44	-627.136	-3606.57	-3063.66	-1516.72	-1460.57	-297.546	-2934.57	-1754.15	-460.815	-1481.32	-1656.8	-455.933	-1449.89	-2019.04	-486.45
		-78.16	-2391.97	-625.305	-3603.82	-3062.74	-1517.64	-1458.44	-298.462	-2932.43	-1753.54	-458.679	-1481.32	-1656.19	-454.407	-1452.33	-2023.01	-489.197
		-78.14	-2393.19	-630.188	-3609.01	-3063.96	-1517.64	-1463.01	-300.903	-2933.04	-1750.79	-465.698	-1483.15	-1648.56	-456.543	-1455.38	-2027.89	-486.755
		-78.12	-2392.58	-629.272	-3603.52	-3064.27	-1514.28	-1457.52	-299.072	-2929.69	-1755.98	-454.102	-1480.1	-1646.42	-455.627	-1449.89	-2021.18	-488.892
		-78.1	-2391.05	-632.629	-3601.68	-3065.8	-1514.59	-1458.44	-304.871	-2938.23	-1755.37	-461.731	-1481.93	-1647.03	-455.933	-1444.7	-2018.74	-485.229
		-78.08	-2391.66	-625	-3603.52	-3065.49	-1514.89	-1456.3	-298.767	-2938.84	-1751.71	-458.069	-1485.6	-1646.12	-455.017	-1448.06	-2020.57	-485.229
		-78.06	-2388.61	-635.681	-3607.79	-3061.83	-1513.06	-1457.82	-298.462	-2932.74	-1750.79	-457.458	-1482.54	-1647.64	-455.627	-1444.4	-2018.13	-486.755
		-78.04	-2391.05	-630.493	-3600.46	-3059.08	-1513.06	-1457.52	-294.495	-2930.6	-1752.01	-458.069	-1478.27	-1645.2	-458.069	-1444.4	-2022.09	-492.859
		-78.02	-2389.83	-635.986	-3603.21	-3059.08	-1513.67	-1455.08	-298.462	-2927.86	-1752.32	-460.205	-1476.75	-1654.97	-454.102	-1444.4	-2022.71	-488.892
		-78	-2386.78	-632.629	-3597.41	-3061.52	-1516.11	-1457.52	-296.021	-2926.64	-1749.27	-457.764	-1475.83	-1651.31	-455.627	-1445.31	-2018.13	-488.586
		-77.98	-2391.36	-641.174	-3599.55	-3062.13	-1514.28	-1455.99	-296.936	-2924.8	-1752.01	-455.627	-1479.49	-1650.09	-457.458	-1447.45	-2008.67	-485.535
		-77.96	-2390.75	-627.441	-3598.94	-3058.78	-1515.2	-1455.08	-296.936	-2922.67	-1753.85	-456.543	-1480.41	-1648.56	-455.627	-1448.97	-2011.11	-484.314
		-77.94	-2391.05	-631.409	-3599.24	-3062.44	-1515.2	-1452.94	-302.429	-2926.33	-1754.15	-458.679	-1478.27	-1652.53	-455.017	-1448.36	-2011.72	-483.093
		-77.92	-2390.44	-626.221	-3596.19	-3063.35	-1513.67	-1453.86	-300.598	-2924.19	-1753.85	-458.069	-1479.8	-1645.2	-454.712	-1446.53	-2013.24	-484.314
		-77.9	-2390.44	-630.493	-3587.95	-3059.08	-1512.76	-1453.55	-300.293	-2931.52	-1749.57	-458.374	-1477.05	-1649.78	-452.881	-1441.35	-2004.39	-484.619
		-77.88	-2385.25	-631.409	-3592.83	-3055.11	-1514.59	-1456.6	-297.852	-2928.47	-1748.35	-457.458	-1474.61	-1651.61	-451.965	-1442.26	-2007.75	-479.736
		-77.86	-2383.42	-634.155	-3587.65	-3054.81	-1515.5	-1453.55	-297.241	-2922.97	-1748.66	-457.458	-1478.58	-1655.58	-452.881	-1441.04	-2002.87	-484.619
		-77.84	-2382.2	-628.967	-3594.97	-3056.64	-1516.11	-1451.11	-297.241	-2922.06	-1748.35	-453.491	-1474.61	-1647.64	-453.491	-1435.24	-2003.48	-487.061
		-77.82	-2378.85	-633.24	-3592.83	-3050.23	-1516.42	-1449.58	-298.157	-2925.42	-1748.96	-455.933	-1472.78	-1647.03	-453.186	-1440.12	-2001.65	-490.112
		-77.8	-2379.76	-631.714	-3589.48	-3049.93	-1515.81	-1450.2	-298.462	-2927.55	-1748.05	-451.965	-1475.52	-1646.42	-458.069	-1443.48	-2010.19	-488.892
		-77.78	-2380.37	-629.883	-3582.15	-3050.23	-1514.28	-1453.55	-297.241	-2927.25	-1745.61	-454.102	-1472.78	-1645.81	-454.712	-1442.57	-2005.92	-488.892
		-77.76	-2380.07	-628.967	-3584.59	-3050.84	-1513.06	-1458.13	-302.734	-2928.47	-1753.23	-452.271	-1472.78	-1638.79	-456.238	-1436.16	-2000.43	-486.145
		-77.74	-2376.4	-627.136	-3587.34	-3044.74	-1512.15	-1450.81	-301.514	-2928.47	-1747.44	-455.017	-1477.05	-1641.24	-454.102	-1436.16	-2002.87	-489.502
		-77.72	-2375.79	-624.39	-3584.29	-3042.3	-1510.01	-1450.5	-297.241	-2929.38	-1745.91	-448.608	-1475.22	-1648.25	-459.9	-1436.16	-2005.62	-491.943
		-77.7	-2375.18	-624.084	-3587.95	-3043.82	-1506.35	-1448.97	-299.377	-2927.55	-1742.55	-453.186	-1473.08	-1639.1	-460.815	-1436.16	-2002.56	-486.755
		-77.68	-2376.1	-625.916	-3582.76	-3042.91	-1504.82	-1444.09	-296.021	-2929.08	-1748.05	-450.745	-1470.64	-1637.27	-459.595	-1434.02	-1997.07	-488.892
		-77.66	-2371.83	-622.559	-3590.39	-3043.21	-1504.82	-1446.23	-295.41	-2926.64	-1744.69	-454.407	-1471.56	-1640.93	-457.153	-1437.99	-2006.23	-487.976
		-77.64	-2376.71	-623.779	-3587.04	-3044.74	-1502.99	-1449.28	-296.631	-2922.67	-1742.25	-453.491	-1470.03	-1643.37	-450.745	-1437.38	-1999.21	-489.197
		-77.62	-2377.62	-626.526	-3595.89	-3051.15	-1504.82	-1444.4	-295.105	-2919.62	-1748.66	-456.238	-1467.29	-1635.44	-449.524	-1435.24	-1991.58	-482.483
		-77.6	-2375.79	-631.104	-3594.67	-3044.74	-1503.3	-1444.7	-294.8	-2915.34	-1748.96	-455.322	-1470.34	-1638.18	-449.219	-1434.63	-1998.6	-486.45
		-77.58	-2372.74	-627.747	-3588.87	-3041.99	-1506.04	-1444.09	-296.326	-2919.01	-1742.55	-457.153	-1470.03	-1645.51	-450.134	-1433.41	-1999.21	-488.586
		-77.56	-2371.83	-632.324	-3586.12	-3041.99	-1507.26	-1442.57	-298.462	-2914.73	-1741.64	-456.848	-1472.17	-1637.57	-451.66	-1431.58	-2003.48	-488.892
		-77.54	-2370	-629.272	-3583.37	-3043.52	-1507.87	-1448.67	-300.293	-2915.34	-1743.47	-457.764	-1469.12	-1634.52	-450.745	-1434.02	-1993.71	-487.976
		-77.52	-2371.52	-632.324	-3580.63	-3037.41	-1506.04	-1445.31	-292.664	-2916.87	-1734.31	-457.764	-1472.17	-1636.35	-452.576	-1434.94	-1997.38	-490.417
		-77.5	-2371.22	-629.578	-3577.88	-3043.82	-1503.3	-1446.23	-296.631	-2914.12	-1738.89	-452.576	-1471.25	-1638.49	-453.796	-1436.16	-1997.99	-487.976
		-77.48	-2371.22	-627.136	-3573.61	-3045.04	-1505.43	-1442.57	-289.917	-2911.07	-1745.3	-459.595	-1475.83	-1637.27	-455.627	-1434.02	-1995.85	-484.924
		-77.46	-2366.64	-621.643	-3578.49	-3042.3	-1503.6	-1442.26	-295.105	-2911.99	-1746.52	-453.796	-1471.86	-1635.13	-452.271	-1427.92	-2000.43	-485.229
		-77.44	-2368.16	-630.798	-3576.05	-3041.69	-1506.96	-1443.48	-289.612	-2912.29	-1737.37	-458.374	-1469.73	-1630.55	-452.271	-1427.92	-1999.82	-484.924
		-77.42	-2367.55	-621.948	-3579.41	-3040.16	-1504.21	-1443.18	-291.138	-2911.99	-1738.59	-458.374	-1466.67	-1636.05	-452.271	-1424.26	-2000.43	-485.84
		-77.4	-2363.89	-620.422	-3577.88	-3040.77	-1502.08	-1442.57	-291.443	-2915.95	-1735.84	-459.595	-1468.81	-1627.2	-444.641	-1426.09	-1998.6	-490.417
		-77.38	-2366.94	-624.39	-3582.76	-3040.16	-1499.94	-1442.87	-292.053	-2914.73	-1738.89	-456.543	-1467.29	-1633.61	-455.933	-1428.22	-1994.32	-488.281
		-77.36	-2369.38	-621.338	-3577.27	-3040.47	-1500.24	-1441.04	-289.612	-2911.07	-1733.7	-457.153	-1466.06	-1632.69	-457.153	-1431.88	-1992.19	-487.976
		-77.34	-2368.16	-620.422	-3574.52	-3036.5	-1498.41	-1441.65	-293.579	-2910.16	-1736.76	-458.679	-1468.51	-1636.05	-454.102	-1427.92	-1989.44	-488.586
		-77.32	-2366.94	-623.779	-3572.08	-3035.58	-1498.11	-1443.48	-295.41	-2911.38	-1735.53	-451.965	-1469.73	-1629.33	-449.524	-1427.61	-1994.63	-489.197
		-77.3	-2364.81	-622.253	-3571.78	-3034.67	-1497.8	-1445.62	-297.241	-2909.85	-1741.94	-452.881	-1466.67	-1629.64	-449.829	-1423.03	-1990.97	-484.924
		-77.28	-2362.98	-618.286	-3566.59	-3035.28	-1498.72	-1441.35	-296.021	-2910.77	-1737.67	-453.796	-1472.78	-1629.03	-450.134	-1429.44	-1990.05	-491.333
		-77.26	-2362.67	-619.812	-3568.12	-3031.31	-1495.36	-1445.01	-296.936	-2908.94	-1741.94	-452.576	-1469.42	-1631.16	-446.472	-1424.26	-1988.83	-487.976
		-77.24	-2362.67	-618.286	-3562.93	-3036.5	-1496.89	-1443.18	-291.138	-2905.58	-1734.62	-451.965	-1466.67	-1628.72	-452.881	-1421.51	-1990.97	-488.586
		-77.22	-2364.81	-618.896	-3564.45	-3034.97	-1496.28	-1449.58	-291.138	-2905.58	-1737.67	-452.271	-1466.67	-1628.72	-445.862	-1426.09	-1994.02	-487.061
		-77.2	-2362.67	-621.338	-3562.93	-3038.33	-1499.02	-1449.28	-289.917	-2903.44	-1736.76	-450.134	-1466.67	-1629.03	-451.05	-1423.65	-1997.07	-489.807
		-77.18	-2363.59	-623.169	-3564.76	-3039.25	-1494.45	-1448.97	-291.138	-2902.53	-1740.72	-450.439	-1464.54	-1629.03	-445.557	-1424.26	-1992.8	-485.535
		-77.16	-2368.77	-622.864	-3561.71	-3034.06	-1497.19	-1446.23	-292.053	-2901.92	-1736.76	-452.271	-1461.79	-1629.33	-449.524	-1426.09	-1993.41	-489.807
		-77.14	-2364.81	-624.084	-3564.76	-3037.72	-1493.23	-1441.65	-294.8	-2905.58	-1733.4	-452.881	-1464.23	-1633	-444.031	-1429.14	-1991.27	-485.84
		-77.12	-2362.37	-622.253	-3566.59	-3028.56	-1493.23	-1442.26	-290.833	-2898.25	-1734.31	-449.219	-1465.76	-1630.55	-455.627	-1424.26	-1991.88	-489.502
		-77.1	-2360.53	-624.695	-3566.59	-3027.95	-1493.53	-1440.12	-293.579	-2902.22	-1733.7	-452.271	-1466.06	-1640.32	-452.271	-1424.56	-1989.75	-485.535
		-77.08	-2362.06	-625	-3567.5	-3025.21	-1494.14	-1439.51	-294.495	-2903.75	-1734.92	-451.355	-1465.45	-1631.47	-447.693	-1426.7	-1988.53	-490.417
		-77.06	-2359.01	-626.221	-3564.15	-3025.21	-1490.48	-1436.77	-293.884	-2901	-1735.23	-451.05	-1463.01	-1631.47	-451.965	-1428.22	-1986.39	-484.314
		-77.04	-2359.31	-621.948	-3558.65	-3022.16	-1492	-1437.07	-292.053	-2898.25	-1733.7	-451.965	-1460.27	-1628.72	-445.557	-1427.92	-1988.83	-484.619
		-77.02	-2357.79	-628.357	-3556.52	-3020.63	-1497.8	-1433.11	-297.546	-2900.09	-1737.37	-449.829	-1462.71	-1629.64	-447.693	-1430.36	-1992.19	-484.924
		-77	-2357.79	-628.357	-3554.99	-3023.38	-1500.24	-1434.02	-294.8	-2897.34	-1732.79	-450.439	-1458.74	-1626.89	-445.251	-1425.17	-1985.78	-488.281
		-76.98	-2359.01	-627.441	-3555.3	-3022.77	-1499.33	-1435.24	-299.377	-2900.39	-1732.79	-458.069	-1460.88	-1627.5	-445.557	-1427	-1983.03	-484.314
		-76.96	-2361.76	-628.662	-3551.94	-3018.19	-1498.41	-1435.85	-295.41	-2894.59	-1734.31	-457.153	-1459.96	-1628.11	-443.115	-1426.09	-1984.25	-486.45
		-76.94	-2353.82	-631.104	-3554.38	-3016.36	-1495.97	-1436.46	-291.138	-2895.81	-1729.74	-455.933	-1467.29	-1627.5	-449.829	-1427.61	-1981.2	-485.84
		-76.92	-2359.31	-630.188	-3550.11	-3017.58	-1502.69	-1443.18	-292.358	-2893.98	-1733.4	-450.134	-1463.93	-1625.37	-451.05	-1421.51	-1985.78	-481.262
		-76.9	-2352.6	-630.798	-3547.06	-3016.05	-1491.09	-1438.6	-292.969	-2894.59	-1730.65	-451.355	-1456.91	-1626.59	-445.862	-1425.48	-1985.47	-484.619
		-76.88	-2352.29	-629.883	-3546.75	-3015.75	-1490.48	-1436.46	-288.696	-2891.54	-1734.92	-451.965	-1455.99	-1627.2	-448.914	-1422.12	-1985.17	-487.061
		-76.86	-2351.99	-629.883	-3545.53	-3015.14	-1488.34	-1434.94	-293.579	-2893.68	-1730.65	-451.66	-1453.86	-1628.42	-445.251	-1419.68	-1986.39	-487.061
		-76.84	-2344.67	-630.798	-3540.34	-3015.75	-1490.78	-1437.68	-291.138	-2891.54	-1732.18	-451.355	-1452.03	-1625.37	-447.083	-1419.98	-1989.44	-484.924
		-76.82	-2350.77	-628.052	-3541.26	-3014.22	-1485.6	-1434.02	-292.358	-2890.63	-1737.37	-450.134	-1452.94	-1629.33	-442.81	-1422.12	-1983.34	-487.061
		-76.8	-2352.6	-632.019	-3538.21	-3016.05	-1490.78	-1434.94	-287.781	-2891.54	-1737.98	-449.829	-1451.42	-1629.64	-452.271	-1419.07	-1982.12	-486.145
		-76.78	-2351.07	-628.967	-3537.6	-3015.44	-1485.9	-1435.24	-292.664	-2888.49	-1733.4	-450.439	-1457.21	-1628.72	-452.881	-1420.29	-1981.51	-486.45
		-76.76	-2345.89	-633.85	-3539.73	-3014.53	-1488.65	-1434.94	-290.833	-2884.83	-1733.7	-450.745	-1454.16	-1624.45	-450.439	-1419.68	-1982.73	-486.145
		-76.74	-2344.06	-634.155	-3540.65	-3014.83	-1486.51	-1432.19	-290.833	-2885.44	-1733.4	-451.66	-1452.64	-1622.01	-452.881	-1420.9	-1980.29	-489.502
		-76.72	-2345.28	-635.681	-3544.01	-3020.63	-1483.15	-1437.99	-286.865	-2883.91	-1732.18	-450.134	-1450.81	-1620.79	-451.66	-1417.54	-1983.34	-486.45
		-76.7	-2352.6	-635.681	-3543.7	-3017.88	-1483.15	-1436.77	-288.696	-2883	-1732.48	-456.238	-1448.36	-1618.04	-451.66	-1419.07	-1986.39	-489.197
		-76.68	-2345.28	-631.104	-3544.01	-3012.7	-1476.44	-1433.72	-289.307	-2884.22	-1729.43	-456.238	-1448.06	-1619.57	-451.355	-1416.02	-1982.42	-487.976
		-76.66	-2348.33	-632.324	-3542.18	-3010.56	-1485.9	-1431.58	-296.631	-2886.96	-1728.52	-453.796	-1448.36	-1618.35	-448.303	-1414.79	-1980.29	-487.061
		-76.64	-2346.19	-630.798	-3538.51	-3005.98	-1481.32	-1430.05	-291.138	-2882.39	-1729.74	-452.881	-1452.64	-1617.13	-450.134	-1419.37	-1981.2	-485.229
		-76.62	-2341.92	-625.305	-3539.12	-3003.23	-1484.07	-1429.44	-292.358	-2882.39	-1729.13	-444.946	-1449.89	-1615.6	-447.388	-1419.68	-1981.81	-491.028
		-76.6	-2343.75	-622.253	-3538.51	-3000.49	-1487.43	-1428.22	-290.222	-2882.69	-1731.26	-449.524	-1451.72	-1620.48	-447.083	-1417.85	-1983.03	-488.586
		-76.58	-2341.92	-627.747	-3536.07	-3001.71	-1489.26	-1428.83	-293.884	-2881.47	-1728.21	-450.439	-1448.06	-1616.82	-449.524	-1413.88	-1980.9	-492.249
		-76.56	-2344.67	-624.084	-3536.68	-2998.05	-1483.46	-1430.66	-291.748	-2883	-1730.96	-451.355	-1449.28	-1621.7	-444.946	-1414.79	-1988.22	-492.859
		-76.54	-2345.58	-626.221	-3537.29	-2998.96	-1482.24	-1427.61	-295.41	-2880.55	-1729.13	-452.881	-1450.81	-1624.15	-443.726	-1416.02	-1982.42	-494.69
		-76.52	-2352.91	-628.357	-3533.94	-2998.05	-1485.6	-1428.53	-293.579	-2879.94	-1728.82	-451.355	-1456.6	-1624.45	-449.524	-1413.88	-1983.03	-493.164
		-76.5	-2346.8	-629.883	-3532.71	-2998.66	-1494.14	-1434.33	-293.579	-2878.11	-1732.18	-449.829	-1448.97	-1618.65	-445.251	-1413.88	-1979.06	-488.586
		-76.48	-2346.8	-629.883	-3530.58	-2998.05	-1491.39	-1429.14	-299.377	-2877.2	-1731.57	-454.712	-1450.81	-1618.04	-444.336	-1412.96	-1978.76	-487.366
		-76.46	-2344.67	-631.104	-3528.44	-2994.69	-1489.26	-1427.31	-289.612	-2874.76	-1727.91	-458.679	-1449.28	-1618.96	-443.115	-1410.83	-1976.62	-487.061
		-76.44	-2348.02	-632.629	-3529.05	-2996.22	-1484.07	-1429.75	-288.086	-2872.62	-1726.99	-454.407	-1444.7	-1620.18	-446.472	-1409.91	-1975.71	-485.84
		-76.42	-2343.14	-632.629	-3527.83	-2998.96	-1483.76	-1428.83	-290.833	-2876.28	-1725.16	-449.524	-1450.2	-1619.87	-446.167	-1411.13	-1979.68	-485.229
		-76.4	-2343.44	-632.019	-3528.44	-2997.13	-1480.1	-1426.7	-292.969	-2874.76	-1725.16	-447.388	-1450.5	-1619.57	-444.641	-1410.83	-1975.1	-487.366
		-76.38	-2344.67	-625	-3527.53	-2994.38	-1481.63	-1427.31	-296.936	-2874.76	-1722.72	-455.017	-1450.5	-1622.31	-444.336	-1408.39	-1974.18	-486.45
		-76.36	-2342.53	-629.883	-3530.27	-2995.61	-1480.1	-1425.48	-296.936	-2878.72	-1721.8	-451.05	-1450.81	-1623.23	-444.031	-1416.93	-1973.57	-487.976
		-76.34	-2341.92	-626.221	-3529.36	-2993.77	-1478.58	-1427.92	-295.41	-2878.72	-1725.16	-452.271	-1445.62	-1622.62	-441.284	-1412.66	-1972.66	-487.976
		-76.32	-2340.39	-628.662	-3527.53	-2989.2	-1477.36	-1426.7	-292.053	-2874.76	-1724.55	-449.829	-1444.7	-1627.5	-443.42	-1409	-1974.18	-488.281
		-76.3	-2340.7	-623.474	-3528.75	-2989.5	-1478.27	-1422.12	-290.222	-2878.11	-1726.38	-456.848	-1443.18	-1629.03	-441.589	-1408.39	-1974.49	-486.45
		-76.28	-2337.95	-627.441	-3524.48	-2988.59	-1475.22	-1422.12	-291.443	-2879.94	-1726.99	-451.66	-1446.53	-1622.01	-442.505	-1405.64	-1973.57	-488.892
		-76.26	-2329.1	-626.831	-3522.64	-2988.89	-1477.66	-1421.2	-288.391	-2876.89	-1728.21	-451.965	-1446.53	-1620.18	-438.232	-1405.03	-1972.35	-486.755
		-76.24	-2334.29	-627.136	-3522.34	-2987.37	-1478.58	-1419.98	-296.936	-2870.18	-1723.63	-448.303	-1444.09	-1618.65	-444.031	-1405.33	-1970.21	-486.755
		-76.22	-2330.63	-628.662	-3521.73	-2993.16	-1480.71	-1422.73	-294.189	-2867.13	-1719.06	-459.595	-1447.45	-1619.57	-440.979	-1405.64	-1968.38	-489.502
		-76.2	-2332.76	-630.493	-3519.59	-2995.91	-1479.19	-1422.42	-290.833	-2863.77	-1718.44	-458.374	-1442.87	-1619.26	-442.505	-1406.86	-1972.66	-495.911
		-76.18	-2329.1	-629.883	-3517.15	-2991.33	-1481.93	-1428.53	-285.339	-2864.99	-1715.09	-462.646	-1443.18	-1621.09	-443.115	-1406.25	-1974.49	-491.638
		-76.16	-2331.85	-633.545	-3517.46	-2987.67	-1481.93	-1425.78	-288.696	-2864.99	-1715.7	-461.121	-1448.97	-1621.4	-445.557	-1406.86	-1969.6	-488.586
		-76.14	-2327.88	-623.779	-3514.1	-2988.28	-1482.54	-1419.37	-288.696	-2865.6	-1715.39	-456.238	-1440.12	-1623.84	-444.031	-1411.74	-1971.13	-487.366
		-76.12	-2328.19	-626.221	-3512.88	-2984.62	-1484.07	-1419.98	-283.508	-2863.77	-1718.14	-452.271	-1438.6	-1620.48	-445.557	-1410.83	-1971.13	-486.755
		-76.1	-2330.63	-622.253	-3517.15	-2985.84	-1484.07	-1419.98	-288.086	-2866.21	-1718.14	-458.984	-1439.51	-1613.77	-448.303	-1408.39	-1972.66	-483.704
		-76.08	-2328.8	-625.61	-3513.79	-2989.5	-1481.93	-1420.29	-293.884	-2857.06	-1715.7	-459.9	-1438.29	-1615.6	-446.167	-1406.86	-1975.71	-486.45
		-76.06	-2326.97	-620.728	-3516.54	-2989.5	-1482.24	-1422.12	-287.781	-2860.11	-1721.5	-457.764	-1437.99	-1611.94	-446.472	-1405.94	-1976.93	-485.535
		-76.04	-2327.27	-623.474	-3511.35	-2987.37	-1483.76	-1427	-288.696	-2850.95	-1719.97	-459.9	-1446.23	-1614.07	-446.777	-1404.11	-1970.52	-482.483
		-76.02	-2324.52	-621.643	-3513.18	-2990.42	-1479.8	-1423.65	-289.612	-2850.04	-1714.78	-460.51	-1436.46	-1608.58	-449.219	-1402.89	-1969.91	-483.398
		-76	-2322.69	-623.779	-3508.61	-2993.47	-1483.15	-1418.76	-289.612	-2850.65	-1715.39	-458.984	-1439.21	-1609.8	-444.336	-1401.06	-1969.6	-483.093
		-75.98	-2323	-620.422	-3507.69	-2992.86	-1477.66	-1419.68	-290.833	-2850.04	-1716	-459.9	-1437.38	-1608.58	-450.439	-1404.42	-1969.91	-481.873
		-75.96	-2321.78	-621.948	-3508.61	-2987.67	-1480.71	-1418.46	-287.781	-2845.76	-1714.78	-458.984	-1438.6	-1616.52	-441.895	-1406.25	-1973.57	-487.366
		-75.94	-2323.61	-619.202	-3507.08	-2986.45	-1476.75	-1419.37	-289.612	-2849.73	-1710.82	-459.595	-1441.96	-1611.02	-451.05	-1407.47	-1973.27	-491.943
		-75.92	-2319.64	-624.695	-3504.33	-2980.04	-1479.49	-1418.46	-296.631	-2844.85	-1715.09	-457.458	-1441.65	-1610.72	-449.829	-1405.94	-1965.03	-491.333
		-75.9	-2320.25	-622.253	-3506.47	-2981.57	-1474	-1424.26	-292.664	-2853.09	-1714.48	-457.153	-1444.09	-1607.97	-451.965	-1402.28	-1965.94	-490.723
		-75.88	-2321.78	-624.695	-3507.69	-2979.74	-1474.3	-1419.68	-292.053	-2850.95	-1720.28	-455.017	-1447.45	-1607.36	-452.271	-1402.59	-1965.33	-487.366
		-75.86	-2319.95	-624.39	-3506.77	-2981.26	-1471.25	-1417.24	-291.138	-2856.45	-1719.67	-450.745	-1441.65	-1605.22	-454.712	-1403.5	-1968.69	-486.755
		-75.84	-2320.25	-624.39	-3507.08	-2982.48	-1469.73	-1417.85	-289.612	-2850.65	-1715.09	-454.102	-1438.29	-1607.97	-452.271	-1402.59	-1969.3	-487.976
		-75.82	-2326.05	-619.507	-3503.72	-2983.7	-1469.73	-1417.24	-290.833	-2852.78	-1713.87	-457.458	-1440.43	-1606.45	-453.796	-1402.59	-1962.89	-485.229
		-75.8	-2324.83	-617.676	-3504.94	-2982.48	-1467.29	-1416.02	-288.391	-2847.29	-1713.26	-456.543	-1436.16	-1609.5	-446.472	-1402.28	-1963.5	-485.229
		-75.78	-2320.56	-620.117	-3504.94	-2981.26	-1467.29	-1421.51	-291.443	-2851.87	-1711.43	-454.407	-1437.38	-1605.83	-447.388	-1407.17	-1961.06	-486.145
		-75.76	-2320.25	-619.507	-3503.72	-2977.91	-1469.42	-1417.85	-290.222	-2845.46	-1715.09	-457.153	-1440.12	-1605.53	-446.777	-1407.17	-1963.5	-487.671
		-75.74	-2318.42	-619.812	-3504.94	-2978.52	-1468.2	-1414.79	-295.41	-2848.51	-1713.56	-448.914	-1434.02	-1603.7	-446.472	-1398.62	-1961.98	-489.197
		-75.72	-2316.89	-620.117	-3500.67	-2976.68	-1470.34	-1413.88	-294.8	-2842.71	-1714.17	-457.153	-1439.21	-1606.75	-447.693	-1399.84	-1972.66	-486.45
		-75.7	-2317.81	-620.117	-3497.31	-2973.33	-1467.59	-1411.13	-289.917	-2845.76	-1713.87	-454.712	-1434.33	-1608.89	-445.251	-1396.79	-1966.25	-487.976
		-75.68	-2315.67	-615.845	-3493.35	-2973.33	-1466.06	-1412.96	-286.56	-2844.24	-1708.37	-458.069	-1439.51	-1607.97	-449.524	-1396.18	-1968.38	-498.047
		-75.66	-2315.06	-621.033	-3493.65	-2977.29	-1464.84	-1416.02	-286.865	-2844.54	-1709.59	-454.407	-1440.12	-1611.63	-447.083	-1397.4	-1964.72	-489.807
		-75.64	-2315.06	-619.812	-3493.04	-2973.63	-1461.79	-1415.41	-286.56	-2841.19	-1710.21	-457.764	-1438.6	-1608.58	-445.557	-1397.71	-1962.89	-498.657
		-75.62	-2312.93	-622.864	-3496.4	-2970.28	-1462.71	-1412.66	-286.56	-2839.36	-1706.85	-451.965	-1444.09	-1605.83	-447.693	-1403.5	-1963.5	-490.417
		-75.6	-2312.93	-620.117	-3496.09	-2963.56	-1461.49	-1412.96	-284.729	-2836.61	-1711.12	-452.881	-1440.73	-1600.34	-445.557	-1403.5	-1957.7	-491.943
		-75.58	-2312.62	-623.169	-3489.99	-2967.53	-1459.96	-1416.02	-286.255	-2836.3	-1712.65	-452.271	-1436.77	-1604.61	-447.998	-1400.45	-1957.4	-489.807
		-75.56	-2311.71	-622.559	-3487.55	-2966	-1465.15	-1414.49	-287.781	-2836.3	-1712.95	-451.965	-1436.77	-1602.78	-447.388	-1400.15	-1960.45	-487.366
		-75.54	-2314.15	-622.864	-3486.33	-2964.17	-1462.4	-1415.1	-287.476	-2839.66	-1706.54	-451.965	-1436.16	-1596.37	-447.998	-1400.15	-1962.59	-495.911
		-75.52	-2312.62	-619.202	-3486.33	-2967.83	-1463.62	-1412.96	-289.612	-2839.36	-1708.07	-449.829	-1430.36	-1596.68	-447.083	-1397.4	-1960.45	-492.859
		-75.5	-2315.67	-621.643	-3479.92	-2966.92	-1462.1	-1410.52	-286.255	-2841.8	-1705.63	-446.777	-1435.24	-1601.56	-446.472	-1402.89	-1961.36	-494.995
		-75.48	-2312.62	-619.507	-3486.94	-2963.26	-1462.71	-1410.22	-285.645	-2839.36	-1701.05	-444.946	-1431.88	-1602.78	-444.641	-1406.25	-1960.75	-493.469
		-75.46	-2308.35	-618.896	-3483.58	-2962.65	-1461.18	-1411.44	-285.034	-2840.58	-1696.78	-444.336	-1435.85	-1604	-445.251	-1405.03	-1955.26	-490.723
		-75.44	-2308.04	-618.591	-3483.58	-2966	-1456.6	-1406.86	-284.729	-2839.05	-1705.02	-445.251	-1430.05	-1598.82	-448.303	-1395.87	-1956.79	-491.028
		-75.42	-2308.04	-619.202	-3482.06	-2966	-1460.27	-1416.32	-286.865	-2840.88	-1707.76	-444.031	-1434.63	-1598.51	-452.271	-1396.48	-1952.82	-488.281
		-75.4	-2305.91	-622.864	-3481.75	-2968.14	-1454.47	-1408.69	-288.086	-2841.49	-1701.05	-444.946	-1437.07	-1605.83	-445.557	-1397.09	-1956.48	-480.042
		-75.38	-2306.52	-618.896	-3482.06	-2963.26	-1451.11	-1408.08	-286.255	-2842.1	-1698.91	-446.472	-1434.33	-1596.07	-441.895	-1394.96	-1954.35	-488.892
		-75.36	-2303.47	-624.084	-3484.8	-2968.75	-1454.77	-1411.13	-285.034	-2841.8	-1701.97	-444.946	-1431.27	-1600.04	-442.81	-1389.77	-1949.77	-486.145
		-75.34	-2302.86	-617.371	-3481.14	-2963.56	-1452.64	-1404.72	-283.813	-2839.66	-1699.22	-448.608	-1430.05	-1593.02	-442.505	-1390.08	-1951.29	-488.586
		-75.32	-2301.64	-619.202	-3479.92	-2962.65	-1453.86	-1410.52	-287.476	-2836.91	-1694.64	-446.472	-1426.09	-1595.15	-444.336	-1396.18	-1947.94	-482.178
		-75.3	-2302.86	-621.338	-3477.48	-2963.87	-1452.03	-1409.3	-288.086	-2836.91	-1698.3	-447.083	-1426.39	-1595.76	-444.641	-1390.08	-1954.65	-487.976
		-75.28	-2302.25	-618.896	-3479.61	-2962.04	-1450.5	-1409.61	-291.138	-2834.78	-1698.3	-445.862	-1425.48	-1595.76	-443.42	-1389.77	-1949.77	-482.483
		-75.26	-2308.04	-620.117	-3476.87	-2955.02	-1449.89	-1413.27	-287.17	-2833.86	-1695.56	-444.336	-1423.95	-1592.71	-445.557	-1390.69	-1958.62	-487.976
		-75.24	-2304.69	-621.338	-3476.56	-2959.59	-1448.97	-1408.39	-286.865	-2830.51	-1694.03	-443.42	-1427.92	-1596.68	-441.589	-1392.21	-1954.96	-482.483
		-75.22	-2303.47	-622.864	-3475.95	-2960.21	-1447.45	-1411.13	-285.034	-2828.98	-1697.08	-443.42	-1424.56	-1590.27	-439.453	-1393.74	-1954.65	-487.976
		-75.2	-2304.08	-625	-3475.95	-2963.26	-1452.64	-1413.57	-285.95	-2829.28	-1698.61	-442.2	-1430.97	-1592.1	-439.148	-1386.41	-1949.16	-481.567
		-75.18	-2301.33	-622.253	-3473.82	-2954.1	-1447.45	-1410.22	-284.119	-2828.06	-1698	-444.031	-1429.75	-1595.15	-439.758	-1385.19	-1954.35	-483.704
		-75.16	-2301.64	-619.812	-3477.17	-2954.1	-1448.97	-1409.91	-285.339	-2830.51	-1694.34	-443.726	-1430.05	-1596.07	-440.063	-1389.16	-1949.16	-480.957
		-75.14	-2300.42	-621.338	-3474.12	-2951.97	-1447.45	-1409.61	-285.645	-2829.28	-1698.3	-443.726	-1426.7	-1587.22	-444.946	-1389.77	-1949.16	-483.398
		-75.12	-2299.5	-622.559	-3474.73	-2951.35	-1451.11	-1408.39	-286.865	-2827.45	-1698.61	-447.388	-1429.14	-1593.02	-446.167	-1385.5	-1946.72	-479.431
		-75.1	-2297.67	-619.202	-3471.68	-2948	-1448.97	-1407.17	-285.339	-2827.45	-1698.91	-451.05	-1427.61	-1589.05	-440.979	-1386.72	-1947.94	-484.009
		-75.08	-2298.28	-617.676	-3473.82	-2950.13	-1450.2	-1408.08	-286.56	-2829.9	-1695.86	-450.439	-1427.92	-1591.8	-441.895	-1383.06	-1945.19	-485.229
		-75.06	-2302.86	-621.338	-3470.46	-2949.83	-1451.72	-1408.08	-286.255	-2823.49	-1697.69	-449.524	-1427	-1584.47	-441.589	-1386.11	-1948.24	-486.45
		-75.04	-2297.36	-621.948	-3476.56	-2946.47	-1448.06	-1406.56	-287.476	-2824.71	-1696.47	-450.745	-1428.53	-1586.61	-443.42	-1385.5	-1946.11	-484.009
		-75.02	-2297.36	-619.507	-3472.9	-2943.12	-1450.81	-1408.08	-288.391	-2825.93	-1694.95	-448.608	-1429.44	-1586	-440.369	-1388.24	-1945.19	-485.229
		-75	-2296.14	-621.643	-3472.6	-2949.83	-1446.84	-1409	-291.138	-2821.35	-1692.5	-443.726	-1428.22	-1589.97	-440.063	-1384.58	-1940.31	-482.178
		-74.98	-2292.48	-621.948	-3465.88	-2940.98	-1449.58	-1404.11	-287.476	-2821.96	-1693.12	-443.115	-1423.65	-1588.44	-442.81	-1386.11	-1940	-488.892
		-74.96	-2297.36	-618.286	-3471.68	-2950.74	-1444.09	-1408.69	-289.917	-2817.38	-1687.93	-445.557	-1427	-1592.71	-439.148	-1383.06	-1938.48	-487.976
		-74.94	-2293.09	-618.591	-3462.52	-2950.74	-1445.31	-1410.22	-284.424	-2817.99	-1690.06	-444.031	-1422.42	-1591.8	-442.2	-1385.8	-1942.44	-484.314
		-74.92	-2291.87	-617.676	-3462.52	-2953.49	-1446.23	-1410.22	-281.677	-2816.47	-1684.88	-444.641	-1423.03	-1591.49	-442.505	-1384.89	-1938.48	-482.483
		-74.9	-2291.26	-617.371	-3462.22	-2946.78	-1446.23	-1404.72	-282.593	-2819.82	-1690.98	-443.42	-1424.26	-1586.91	-439.758	-1386.41	-1940	-483.704
		-74.88	-2295.53	-614.929	-3464.36	-2945.56	-1447.14	-1401.98	-284.729	-2818.91	-1688.54	-440.979	-1423.34	-1588.44	-442.505	-1387.63	-1945.19	-485.84
		-74.86	-2294.62	-614.624	-3461	-2943.12	-1449.58	-1402.89	-285.034	-2815.86	-1687.62	-440.063	-1423.95	-1588.13	-440.979	-1386.41	-1940.31	-485.535
		-74.84	-2290.04	-615.54	-3463.13	-2945.86	-1449.58	-1401.37	-284.424	-2817.08	-1687.93	-440.063	-1422.12	-1587.22	-446.777	-1389.16	-1937.56	-485.84
		-74.82	-2291.26	-613.708	-3461.3	-2945.25	-1443.79	-1400.45	-282.898	-2814.03	-1688.23	-441.589	-1422.42	-1587.22	-441.284	-1385.8	-1935.73	-485.535
		-74.8	-2291.56	-616.455	-3457.03	-2945.56	-1449.28	-1400.45	-287.476	-2812.5	-1687.62	-440.063	-1419.98	-1586.91	-446.472	-1384.58	-1937.26	-488.892
		-74.78	-2290.34	-616.455	-3450.93	-2941.59	-1449.89	-1401.06	-288.086	-2812.81	-1687.93	-445.862	-1417.54	-1586	-440.979	-1381.23	-1938.48	-483.704
		-74.76	-2287.6	-613.098	-3450.93	-2940.67	-1447.14	-1398.32	-285.034	-2811.89	-1685.49	-447.083	-1420.29	-1584.78	-440.674	-1380.31	-1937.56	-486.145
		-74.74	-2287.6	-613.708	-3444.82	-2937.93	-1444.4	-1403.5	-285.645	-2808.84	-1687.32	-447.693	-1420.29	-1585.39	-441.284	-1381.53	-1939.7	-480.957
		-74.72	-2288.82	-610.352	-3442.99	-2937.01	-1443.48	-1402.59	-283.813	-2808.53	-1684.57	-448.303	-1422.12	-1586.3	-444.031	-1381.23	-1942.75	-479.431
		-74.7	-2292.79	-610.352	-3441.47	-2941.28	-1440.12	-1403.81	-287.781	-2807.31	-1684.88	-444.946	-1423.65	-1584.17	-445.557	-1380.31	-1933.9	-477.6
		-74.68	-2287.6	-606.079	-3443.3	-2940.98	-1438.9	-1404.11	-284.729	-2806.09	-1684.27	-444.031	-1417.54	-1582.34	-442.81	-1381.53	-1934.2	-481.262
		-74.66	-2290.04	-608.215	-3441.16	-2935.49	-1444.7	-1401.37	-282.288	-2805.79	-1684.57	-445.251	-1416.63	-1588.44	-443.726	-1380.62	-1932.68	-479.126
		-74.64	-2289.73	-607.3	-3445.74	-2936.1	-1438.6	-1400.76	-281.372	-2806.09	-1685.79	-442.505	-1415.41	-1584.17	-440.369	-1377.87	-1934.81	-480.652
		-74.62	-2283.33	-609.436	-3446.96	-2939.15	-1434.63	-1400.45	-284.424	-2803.65	-1685.79	-445.251	-1414.49	-1581.42	-442.505	-1378.48	-1931.46	-478.821
		-74.6	-2279.36	-609.741	-3448.79	-2939.76	-1434.94	-1398.93	-283.203	-2804.87	-1685.79	-445.251	-1414.18	-1581.12	-440.063	-1378.17	-1931.76	-479.736
		-74.58	-2281.19	-608.521	-3446.96	-2940.67	-1438.29	-1402.28	-278.015	-2807.01	-1681.21	-441.589	-1417.24	-1579.59	-436.401	-1379.09	-1937.26	-476.99
		-74.56	-2285.46	-605.164	-3449.71	-2936.4	-1433.72	-1401.67	-286.56	-2807.31	-1676.94	-444.336	-1418.46	-1578.98	-436.401	-1378.17	-1935.42	-478.516
		-74.54	-2281.8	-603.638	-3445.13	-2938.23	-1440.12	-1401.37	-288.696	-2800.9	-1676.03	-445.862	-1413.27	-1578.06	-438.232	-1384.28	-1930.24	-479.126
		-74.52	-2284.55	-605.469	-3444.52	-2937.01	-1434.33	-1410.83	-277.71	-2804.87	-1677.86	-446.167	-1411.74	-1581.12	-434.57	-1381.53	-1931.46	-479.431
		-74.5	-2285.16	-606.995	-3444.21	-2936.71	-1437.07	-1407.47	-278.015	-2802.73	-1674.8	-447.388	-1412.05	-1576.54	-436.401	-1381.53	-1932.98	-478.516
		-74.48	-2282.1	-604.248	-3442.38	-2937.32	-1437.07	-1403.5	-283.813	-2797.85	-1673.58	-444.641	-1413.27	-1574.4	-438.538	-1375.73	-1929.93	-479.431
		-74.46	-2283.63	-606.384	-3438.42	-2939.45	-1441.35	-1403.5	-283.203	-2803.34	-1673.28	-440.674	-1413.57	-1576.84	-438.232	-1376.65	-1932.68	-479.126
		-74.44	-2281.8	-611.877	-3439.94	-2931.82	-1438.9	-1403.81	-284.729	-2800.29	-1677.86	-439.453	-1415.1	-1575.01	-435.486	-1374.51	-1935.12	-476.685
		-74.42	-2278.14	-613.403	-3442.38	-2930.6	-1431.58	-1401.37	-284.729	-2799.68	-1676.33	-440.369	-1409.61	-1578.98	-437.622	-1374.21	-1934.81	-476.379
		-74.4	-2276.31	-608.215	-3440.55	-2932.13	-1430.66	-1401.06	-286.255	-2794.8	-1676.64	-442.505	-1407.78	-1575.01	-435.486	-1373.29	-1929.02	-476.685
		-74.38	-2273.25	-614.624	-3439.94	-2934.57	-1428.22	-1402.28	-290.527	-2797.85	-1676.33	-439.453	-1405.64	-1572.88	-434.57	-1373.29	-1929.63	-477.905
		-74.36	-2277.22	-610.657	-3444.82	-2932.13	-1431.58	-1402.89	-290.833	-2791.14	-1683.04	-440.674	-1410.22	-1572.57	-437.012	-1370.85	-1931.15	-476.379
		-74.34	-2275.09	-611.267	-3444.21	-2929.38	-1434.63	-1404.42	-283.508	-2797.24	-1675.11	-441.589	-1407.78	-1570.74	-435.791	-1370.85	-1926.88	-482.178
		-74.32	-2272.64	-613.403	-3444.52	-2929.38	-1434.63	-1401.67	-286.255	-2798.77	-1672.36	-442.81	-1414.79	-1571.96	-433.35	-1368.71	-1927.49	-480.957
		-74.3	-2276.31	-611.572	-3441.16	-2927.55	-1436.16	-1399.54	-285.034	-2801.21	-1673.28	-449.829	-1408.39	-1571.66	-433.044	-1366.88	-1933.9	-481.262
		-74.28	-2271.42	-609.741	-3442.38	-2929.38	-1433.41	-1397.4	-284.119	-2796.63	-1675.11	-449.524	-1405.33	-1571.96	-433.96	-1372.07	-1927.19	-476.99
		-74.26	-2271.12	-611.267	-3438.72	-2932.74	-1437.99	-1398.32	-282.593	-2794.8	-1673.28	-444.946	-1405.94	-1568.3	-430.603	-1376.34	-1925.05	-479.126
		-74.24	-2270.51	-612.488	-3442.08	-2929.38	-1433.11	-1399.23	-287.476	-2793.58	-1675.72	-441.284	-1402.28	-1575.01	-432.129	-1373.9	-1924.74	-477.295
		-74.22	-2271.42	-609.741	-3437.19	-2928.47	-1433.11	-1398.32	-283.508	-2792.97	-1675.42	-439.758	-1404.72	-1578.37	-434.57	-1367.8	-1925.96	-476.379
		-74.2	-2267.76	-610.657	-3435.36	-2926.03	-1429.44	-1396.79	-281.372	-2797.85	-1674.5	-444.031	-1409.91	-1577.15	-436.096	-1368.41	-1921.08	-478.516
		-74.18	-2269.9	-611.572	-3431.7	-2929.38	-1435.24	-1404.72	-280.762	-2796.63	-1670.84	-446.472	-1400.45	-1569.52	-434.57	-1366.27	-1925.66	-478.821
		-74.16	-2267.15	-610.046	-3430.48	-2930.6	-1430.97	-1399.54	-281.067	-2797.24	-1676.33	-442.2	-1405.64	-1571.35	-437.317	-1366.27	-1919.86	-473.022
		-74.14	-2268.07	-610.962	-3427.12	-2920.84	-1433.41	-1398.93	-281.067	-2793.58	-1680.91	-452.576	-1405.64	-1569.52	-430.603	-1366.27	-1922	-477.6
		-74.12	-2265.01	-608.826	-3427.73	-2920.53	-1434.33	-1401.37	-282.898	-2796.33	-1678.16	-449.524	-1403.5	-1567.08	-429.077	-1366.27	-1918.64	-474.854
		-74.1	-2268.98	-600.586	-3425.29	-2919.92	-1434.63	-1400.76	-286.255	-2797.55	-1671.75	-444.336	-1406.86	-1569.21	-435.181	-1363.22	-1920.17	-474.243
		-74.08	-2266.85	-604.248	-3425.6	-2922.06	-1434.94	-1399.23	-287.17	-2797.24	-1672.97	-441.895	-1408.08	-1569.82	-438.843	-1362	-1919.56	-476.99
		-74.06	-2267.15	-601.807	-3427.73	-2916.26	-1433.72	-1399.23	-282.593	-2790.83	-1669.31	-445.557	-1404.42	-1571.96	-431.213	-1368.71	-1923.52	-473.938
		-74.04	-2264.71	-602.417	-3425.29	-2915.65	-1432.19	-1405.33	-285.034	-2790.83	-1670.23	-443.42	-1402.89	-1571.96	-432.739	-1368.71	-1919.25	-478.821
		-74.02	-2267.46	-599.06	-3421.33	-2912.29	-1430.05	-1400.76	-281.372	-2785.03	-1668.4	-444.946	-1402.28	-1568.91	-438.843	-1364.75	-1916.81	-481.873
		-74	-2264.71	-601.807	-3419.49	-2912.9	-1422.73	-1396.18	-280.151	-2782.9	-1671.14	-445.557	-1400.76	-1565.25	-438.538	-1366.88	-1916.2	-474.854
		-73.98	-2265.32	-600.281	-3420.1	-2919.92	-1428.53	-1398.32	-280.762	-2782.9	-1671.14	-444.641	-1404.42	-1561.89	-437.927	-1362.61	-1916.81	-478.821
		-73.96	-2265.01	-599.06	-3416.14	-2914.43	-1423.65	-1397.09	-283.203	-2785.34	-1672.97	-445.557	-1407.47	-1563.42	-440.063	-1358.03	-1920.17	-476.074
		-73.94	-2269.29	-599.06	-3415.53	-2913.51	-1423.03	-1394.65	-283.508	-2782.9	-1679.08	-447.083	-1408.08	-1560.36	-436.707	-1361.69	-1923.22	-480.042
		-73.92	-2266.24	-598.755	-3417.97	-2915.04	-1424.26	-1400.76	-285.95	-2791.14	-1674.5	-441.895	-1398.93	-1560.67	-438.843	-1358.03	-1912.84	-476.99
		-73.9	-2268.98	-597.534	-3415.22	-2921.14	-1421.51	-1404.42	-280.151	-2779.24	-1669.62	-443.726	-1400.45	-1559.45	-433.96	-1358.64	-1913.45	-482.483
		-73.88	-2265.93	-596.924	-3417.66	-2912.29	-1417.85	-1397.71	-279.846	-2785.34	-1671.45	-444.946	-1404.42	-1565.86	-437.317	-1358.03	-1911.32	-478.516
		-73.86	-2260.13	-601.807	-3412.48	-2910.16	-1419.07	-1397.4	-281.677	-2775.27	-1670.84	-447.083	-1398.32	-1560.06	-431.824	-1363.22	-1906.13	-478.516
		-73.84	-2259.52	-602.417	-3411.56	-2907.71	-1418.15	-1399.23	-281.982	-2778.32	-1664.73	-445.862	-1398.62	-1559.75	-430.908	-1356.2	-1914.67	-478.21
		-73.82	-2257.69	-601.501	-3411.25	-2907.1	-1413.27	-1396.48	-281.067	-2772.52	-1666.26	-448.914	-1401.06	-1560.06	-430.603	-1354.98	-1909.18	-477.6
		-73.8	-2257.39	-604.553	-3417.05	-2907.71	-1412.96	-1395.57	-282.288	-2774.05	-1665.95	-444.946	-1400.15	-1559.75	-432.434	-1355.29	-1906.43	-478.821
		-73.78	-2254.94	-595.703	-3410.95	-2906.8	-1411.13	-1400.15	-282.898	-2773.13	-1665.95	-448.608	-1402.59	-1557.01	-430.908	-1353.76	-1907.96	-477.6
		-73.76	-2255.86	-593.872	-3412.17	-2903.75	-1410.52	-1394.96	-286.255	-2778.32	-1665.95	-447.083	-1398.32	-1558.23	-430.603	-1354.98	-1908.26	-475.159
		-73.74	-2255.55	-595.703	-3415.22	-2903.44	-1410.52	-1391.91	-286.865	-2777.71	-1664.73	-450.439	-1404.42	-1561.28	-428.772	-1356.81	-1911.62	-472.412
		-73.72	-2253.42	-596.619	-3411.56	-2908.02	-1415.1	-1392.21	-282.593	-2782.29	-1662.9	-444.031	-1403.81	-1559.75	-429.993	-1355.29	-1911.01	-472.717
		-73.7	-2255.25	-590.515	-3410.03	-2905.58	-1410.52	-1394.35	-280.762	-2774.66	-1662.9	-446.777	-1401.98	-1555.79	-429.077	-1362.3	-1909.79	-474.854
		-73.68	-2255.55	-591.736	-3405.76	-2904.97	-1410.52	-1391.6	-281.372	-2772.83	-1663.51	-446.472	-1400.76	-1554.87	-431.213	-1363.83	-1910.4	-476.99
		-73.66	-2253.42	-589.905	-3405.15	-2904.05	-1411.44	-1397.71	-282.593	-2771.91	-1659.85	-444.641	-1397.09	-1556.7	-427.856	-1357.73	-1907.96	-474.243
		-73.64	-2253.72	-591.125	-3403.93	-2909.85	-1409	-1394.65	-279.846	-2774.96	-1663.51	-441.284	-1394.35	-1554.57	-432.129	-1358.64	-1904.6	-474.854
		-73.62	-2253.42	-589.6	-3404.54	-2901.61	-1407.78	-1390.99	-279.846	-2772.83	-1658.94	-442.505	-1395.87	-1557.62	-429.077	-1356.81	-1902.16	-476.685
		-73.6	-2253.42	-592.346	-3405.76	-2901.92	-1407.47	-1392.21	-282.593	-2776.18	-1661.99	-444.641	-1396.48	-1561.89	-433.96	-1359.56	-1908.57	-477.295
		-73.58	-2250.37	-590.82	-3405.46	-2901.31	-1408.39	-1392.82	-281.982	-2775.88	-1656.19	-442.505	-1396.79	-1559.14	-429.688	-1357.42	-1907.96	-473.633
		-73.56	-2255.55	-589.905	-3400.88	-2909.55	-1405.03	-1395.26	-287.476	-2775.57	-1657.41	-446.167	-1392.82	-1562.19	-432.739	-1360.47	-1903.69	-474.854
		-73.54	-2256.47	-589.905	-3404.85	-2902.53	-1408.08	-1389.16	-287.17	-2773.74	-1655.58	-443.726	-1395.57	-1555.18	-434.57	-1364.14	-1905.82	-480.042
		-73.52	-2252.2	-588.074	-3412.17	-2897.95	-1405.94	-1389.47	-284.729	-2777.4	-1661.99	-444.031	-1394.04	-1550.6	-428.772	-1360.78	-1909.79	-476.379
		-73.5	-2248.54	-588.684	-3407.9	-2903.44	-1404.11	-1392.82	-281.677	-2774.66	-1655.27	-443.42	-1394.04	-1554.26	-434.265	-1356.2	-1909.48	-474.243
		-73.48	-2249.45	-590.515	-3401.49	-2910.46	-1400.15	-1387.02	-279.846	-2773.44	-1661.07	-447.388	-1393.43	-1550.9	-437.317	-1360.47	-1911.32	-474.548
		-73.46	-2248.23	-592.041	-3400.27	-2899.17	-1402.28	-1385.19	-282.593	-2767.94	-1662.9	-441.895	-1399.84	-1557.01	-435.791	-1353.76	-1909.79	-473.328
		-73.44	-2247.01	-590.21	-3395.39	-2897.34	-1401.06	-1383.67	-281.372	-2766.42	-1669.01	-440.674	-1398.62	-1552.12	-432.434	-1352.84	-1907.04	-470.886
		-73.42	-2247.62	-594.482	-3392.64	-2897.64	-1402.59	-1382.75	-280.762	-2762.15	-1662.29	-442.505	-1393.13	-1557.31	-433.96	-1353.76	-1900.33	-474.854
		-73.4	-2245.18	-596.313	-3396.3	-2899.48	-1407.78	-1380.62	-280.762	-2762.45	-1653.44	-441.284	-1391.6	-1550.9	-433.044	-1355.59	-1899.72	-473.938
		-73.38	-2245.48	-596.619	-3394.17	-2899.17	-1406.25	-1381.23	-282.288	-2761.54	-1657.41	-442.81	-1390.69	-1551.21	-432.739	-1354.68	-1901.25	-469.971
		-73.36	-2243.96	-596.313	-3394.47	-2897.34	-1406.25	-1382.14	-279.236	-2759.09	-1654.66	-442.81	-1390.38	-1555.18	-433.35	-1348.88	-1903.08	-472.107
		-73.34	-2244.26	-599.06	-3392.33	-2898.86	-1409.61	-1378.48	-287.781	-2757.87	-1656.8	-443.42	-1391.3	-1551.82	-433.044	-1356.2	-1898.5	-472.717
		-73.32	-2247.62	-597.839	-3394.47	-2897.95	-1409.3	-1380.92	-286.865	-2758.48	-1649.48	-440.979	-1388.85	-1554.26	-429.382	-1354.98	-1904.6	-471.802
		-73.3	-2247.01	-598.45	-3392.33	-2892.46	-1404.72	-1376.95	-286.255	-2753.3	-1655.88	-441.589	-1392.21	-1554.57	-431.824	-1354.06	-1900.63	-473.938
		-73.28	-2248.84	-603.638	-3394.78	-2898.25	-1406.25	-1383.36	-279.236	-2757.26	-1650.39	-441.284	-1387.33	-1552.43	-432.129	-1357.73	-1902.77	-474.548
		-73.26	-2244.87	-602.112	-3396.91	-2903.14	-1405.03	-1381.53	-277.71	-2758.18	-1652.83	-441.284	-1394.35	-1552.12	-432.739	-1356.51	-1898.5	-475.464
		-73.24	-2242.43	-598.45	-3392.64	-2894.9	-1405.03	-1378.17	-278.015	-2762.15	-1656.49	-439.453	-1395.87	-1546.63	-429.993	-1355.9	-1905.82	-473.022
		-73.22	-2239.07	-600.281	-3391.42	-2885.74	-1402.89	-1385.5	-278.32	-2760.93	-1653.75	-441.284	-1394.04	-1552.73	-433.96	-1349.18	-1907.04	-474.548
		-73.2	-2241.82	-598.755	-3390.5	-2888.18	-1408.39	-1388.55	-276.184	-2763.37	-1661.68	-442.505	-1388.55	-1548.16	-430.603	-1354.06	-1899.41	-471.191
		-73.18	-2238.77	-596.924	-3389.59	-2886.66	-1406.56	-1389.47	-279.236	-2756.65	-1658.63	-442.505	-1390.08	-1552.43	-433.044	-1357.42	-1898.5	-472.107
		-73.16	-2235.41	-597.839	-3386.23	-2886.96	-1409.3	-1387.02	-277.405	-2755.13	-1663.21	-442.81	-1388.24	-1549.07	-433.96	-1355.59	-1901.25	-471.497
		-73.14	-2235.11	-599.365	-3387.76	-2886.05	-1408.39	-1379.09	-279.846	-2759.7	-1651	-444.641	-1388.24	-1549.99	-434.57	-1353.15	-1899.72	-473.022
		-73.12	-2237.24	-597.839	-3384.7	-2889.71	-1413.88	-1380.31	-276.794	-2758.18	-1651.92	-442.2	-1387.94	-1551.51	-427.246	-1357.12	-1899.41	-469.055
		-73.1	-2235.11	-597.229	-3383.79	-2883.91	-1407.78	-1379.39	-278.931	-2756.65	-1652.83	-441.284	-1388.85	-1553.34	-429.688	-1350.1	-1900.63	-468.75
		-73.08	-2243.65	-597.839	-3378.91	-2884.83	-1412.05	-1380.31	-277.71	-2760.01	-1647.34	-444.946	-1386.72	-1550.9	-429.688	-1354.06	-1900.63	-470.886
		-73.06	-2239.38	-597.839	-3379.82	-2880.25	-1411.44	-1377.87	-286.865	-2761.54	-1648.56	-448.914	-1390.99	-1550.29	-426.941	-1354.68	-1900.63	-469.666
		-73.04	-2234.8	-596.619	-3377.99	-2883.3	-1414.79	-1374.82	-282.898	-2758.18	-1645.81	-447.998	-1390.08	-1546.02	-428.467	-1349.18	-1904.91	-466.614
		-73.02	-2231.75	-600.586	-3375.55	-2880.25	-1415.71	-1376.95	-286.865	-2757.87	-1647.03	-447.693	-1386.72	-1546.02	-427.856	-1351.01	-1906.13	-467.529
		-73	-2229.61	-597.534	-3377.38	-2879.33	-1420.9	-1377.26	-281.372	-2757.26	-1646.73	-445.557	-1385.19	-1545.41	-425.72	-1347.96	-1902.16	-467.834
		-72.98	-2230.22	-595.093	-3378.6	-2879.94	-1415.1	-1381.23	-281.677	-2753.3	-1648.25	-443.726	-1385.5	-1544.8	-425.11	-1346.44	-1898.8	-469.055
		-72.96	-2229.31	-593.262	-3376.77	-2883	-1413.88	-1377.87	-282.898	-2752.99	-1651.31	-444.641	-1385.5	-1542.97	-428.772	-1346.74	-1899.11	-471.497
		-72.94	-2229	-589.905	-3381.04	-2877.2	-1412.35	-1381.84	-282.593	-2752.08	-1655.58	-443.42	-1384.58	-1547.24	-426.636	-1343.08	-1896.67	-470.581
		-72.92	-2229.31	-586.853	-3380.74	-2878.11	-1410.22	-1380	-283.203	-2749.33	-1662.9	-443.115	-1383.67	-1546.33	-430.298	-1347.66	-1894.53	-469.666
		-72.9	-2229.92	-586.243	-3381.04	-2873.54	-1407.47	-1386.41	-280.762	-2746.89	-1664.12	-438.843	-1385.5	-1543.88	-429.688	-1341.86	-1892.09	-466.919
		-72.88	-2230.53	-590.21	-3378.3	-2877.5	-1409.61	-1383.36	-281.677	-2749.33	-1665.04	-439.453	-1388.85	-1545.41	-430.298	-1347.66	-1894.84	-469.666
		-72.86	-2229.31	-588.074	-3376.46	-2874.76	-1403.81	-1381.84	-281.067	-2748.11	-1665.34	-441.284	-1382.75	-1546.02	-431.213	-1340.94	-1897.58	-469.055
		-72.84	-2228.39	-585.022	-3372.19	-2878.11	-1409.61	-1376.95	-278.625	-2748.41	-1665.04	-439.148	-1385.5	-1546.63	-430.908	-1345.21	-1894.23	-467.529
		-72.82	-2227.48	-585.938	-3371.89	-2875.06	-1403.5	-1377.26	-281.982	-2751.77	-1664.73	-437.927	-1383.36	-1544.19	-430.603	-1340.64	-1891.78	-467.834
		-72.8	-2225.04	-584.106	-3369.14	-2873.84	-1408.69	-1378.17	-280.151	-2749.33	-1662.9	-440.063	-1381.53	-1545.1	-433.35	-1345.83	-1891.48	-464.783
		-72.78	-2224.12	-581.97	-3367.92	-2870.79	-1402.59	-1376.04	-276.794	-2748.11	-1664.73	-441.589	-1380	-1545.1	-432.434	-1344.6	-1888.12	-467.834
		-72.76	-2222.6	-583.191	-3363.34	-2871.09	-1403.2	-1374.51	-281.372	-2747.19	-1660.46	-440.063	-1382.45	-1545.72	-433.35	-1345.21	-1887.51	-466.309
		-72.74	-2221.68	-580.139	-3368.53	-2868.35	-1400.15	-1376.65	-278.625	-2739.26	-1659.85	-442.505	-1384.28	-1543.88	-433.96	-1344.91	-1889.95	-467.529
		-72.72	-2222.29	-579.529	-3363.34	-2876.59	-1402.59	-1372.38	-279.846	-2741.39	-1664.12	-444.641	-1380.92	-1545.41	-433.044	-1347.96	-1890.26	-468.445
		-72.7	-2226.87	-583.191	-3363.95	-2868.04	-1394.65	-1375.73	-280.457	-2739.87	-1663.51	-446.472	-1380.31	-1540.22	-431.213	-1347.66	-1889.34	-464.478
		-72.68	-2228.09	-582.886	-3364.26	-2870.18	-1395.57	-1379.7	-281.677	-2741.09	-1661.07	-438.232	-1381.23	-1537.78	-434.265	-1348.57	-1890.26	-467.834
		-72.66	-2225.34	-579.834	-3368.23	-2863.77	-1397.09	-1378.48	-282.288	-2742	-1655.58	-441.284	-1379.7	-1536.87	-438.538	-1348.88	-1890.26	-465.698
		-72.64	-2221.37	-580.444	-3365.78	-2866.52	-1393.74	-1376.65	-284.119	-2741.7	-1656.8	-435.486	-1379.09	-1536.87	-433.655	-1349.49	-1886.6	-466.614
		-72.62	-2222.6	-580.75	-3366.39	-2865.3	-1398.32	-1376.65	-285.339	-2739.26	-1656.19	-437.012	-1377.87	-1536.56	-437.622	-1348.88	-1889.65	-465.698
		-72.6	-2220.46	-579.834	-3363.04	-2873.23	-1393.13	-1375.43	-282.898	-2738.65	-1655.58	-437.927	-1380.62	-1535.64	-433.044	-1350.1	-1890.56	-469.055
		-72.58	-2220.46	-578.003	-3361.51	-2865.3	-1399.54	-1372.38	-279.541	-2736.82	-1654.36	-439.148	-1381.23	-1537.48	-437.317	-1344.3	-1889.95	-466.919
		-72.56	-2218.93	-581.97	-3356.93	-2864.69	-1395.57	-1368.71	-278.015	-2732.54	-1655.88	-435.791	-1379.09	-1536.87	-433.655	-1343.38	-1890.26	-465.088
		-72.54	-2217.71	-579.834	-3359.07	-2862.85	-1398.93	-1371.77	-276.489	-2733.46	-1653.75	-440.674	-1376.95	-1535.34	-440.369	-1344.6	-1896.06	-464.172
		-72.52	-2221.07	-582.581	-3352.36	-2862.55	-1396.79	-1367.19	-277.405	-2731.02	-1653.75	-437.927	-1378.48	-1534.42	-433.044	-1342.16	-1890.26	-464.783
		-72.5	-2217.41	-581.36	-3354.8	-2861.94	-1400.76	-1371.15	-277.405	-2726.75	-1654.97	-439.148	-1378.78	-1537.78	-434.57	-1342.77	-1889.04	-464.172
		-72.48	-2215.58	-580.75	-3352.97	-2868.65	-1401.37	-1375.12	-276.794	-2730.41	-1656.49	-443.115	-1376.65	-1536.87	-434.57	-1343.38	-1891.17	-464.783
		-72.46	-2217.1	-579.834	-3352.97	-2861.33	-1389.77	-1371.46	-277.405	-2725.83	-1654.97	-443.115	-1382.45	-1536.25	-432.434	-1341.86	-1892.09	-465.088
		-72.44	-2215.27	-584.106	-3354.49	-2860.41	-1394.96	-1366.27	-275.879	-2725.83	-1656.49	-438.843	-1377.26	-1536.87	-428.162	-1341.55	-1889.95	-467.834
		-72.42	-2215.88	-585.632	-3353.27	-2861.63	-1396.18	-1365.97	-282.593	-2727.97	-1658.02	-435.181	-1376.04	-1531.98	-432.129	-1341.86	-1895.14	-471.802
		-72.4	-2218.02	-591.431	-3348.08	-2863.46	-1393.13	-1367.8	-286.865	-2721.86	-1656.19	-438.232	-1376.34	-1532.9	-431.824	-1338.5	-1898.19	-470.276
		-72.38	-2214.66	-594.788	-3351.75	-2866.21	-1389.16	-1362.92	-280.457	-2725.52	-1654.05	-439.453	-1377.56	-1534.12	-429.077	-1338.2	-1891.17	-468.445
		-72.36	-2212.22	-590.21	-3350.83	-2860.72	-1395.26	-1367.19	-277.71	-2727.05	-1651.92	-434.265	-1380.92	-1534.42	-428.467	-1339.11	-1892.09	-466.919
		-72.34	-2214.05	-588.379	-3349.91	-2858.58	-1394.65	-1364.44	-278.625	-2722.17	-1647.03	-440.979	-1380.62	-1531.07	-426.941	-1340.33	-1889.65	-465.393
		-72.32	-2212.22	-589.905	-3350.83	-2859.19	-1390.38	-1364.75	-281.677	-2726.75	-1647.64	-440.674	-1383.06	-1533.51	-427.551	-1340.03	-1887.82	-463.257
		-72.3	-2211.3	-587.769	-3351.14	-2853.09	-1395.57	-1369.93	-275.879	-2722.78	-1649.17	-437.622	-1377.26	-1530.15	-425.415	-1337.59	-1885.99	-464.783
		-72.28	-2210.69	-581.97	-3346.56	-2861.63	-1387.33	-1365.97	-283.508	-2722.47	-1651.31	-442.2	-1371.15	-1534.73	-428.162	-1341.25	-1889.95	-464.172
		-72.26	-2214.97	-583.496	-3349.3	-2853.7	-1388.55	-1360.47	-284.119	-2723.69	-1648.56	-443.726	-1375.73	-1534.12	-428.467	-1334.53	-1890.26	-464.172
		-72.24	-2204.59	-583.496	-3348.69	-2850.95	-1387.02	-1365.05	-276.184	-2732.54	-1646.73	-445.251	-1373.29	-1533.2	-429.688	-1337.28	-1883.85	-462.341
		-72.22	-2209.78	-580.139	-3348.39	-2852.17	-1390.08	-1363.22	-276.794	-2731.02	-1648.56	-447.388	-1378.17	-1529.85	-427.246	-1332.7	-1886.29	-463.867
		-72.2	-2207.03	-583.801	-3351.44	-2850.34	-1383.97	-1362.61	-275.574	-2728.27	-1643.68	-443.42	-1378.17	-1528.32	-429.382	-1333.01	-1882.02	-460.205
		-72.18	-2207.95	-572.815	-3352.66	-2855.83	-1391.91	-1362	-274.048	-2729.49	-1648.86	-447.083	-1372.99	-1525.88	-428.467	-1332.7	-1884.77	-460.205
		-72.16	-2204.9	-579.224	-3351.75	-2851.56	-1394.35	-1362.61	-274.048	-2719.42	-1650.39	-442.2	-1370.54	-1524.96	-427.551	-1329.35	-1880.19	-459.29
		-72.14	-2209.78	-585.022	-3349	-2846.68	-1394.96	-1367.49	-277.1	-2723.39	-1647.95	-443.726	-1372.68	-1525.27	-429.077	-1330.26	-1886.6	-460.51
		-72.12	-2204.59	-585.327	-3350.52	-2845.76	-1392.52	-1362.92	-282.898	-2718.81	-1644.9	-437.317	-1372.07	-1525.27	-428.467	-1334.84	-1879.88	-461.426
		-72.1	-2207.64	-579.529	-3347.78	-2841.8	-1390.69	-1364.44	-274.353	-2716.37	-1644.9	-439.453	-1375.73	-1526.49	-425.415	-1332.4	-1881.41	-462.036
		-72.08	-2204.59	-581.055	-3347.17	-2850.34	-1384.58	-1360.78	-277.71	-2722.47	-1644.59	-441.284	-1367.49	-1527.71	-427.246	-1327.82	-1878.66	-461.121
		-72.06	-2203.98	-582.275	-3344.73	-2846.07	-1386.41	-1361.08	-274.048	-2729.49	-1644.29	-445.251	-1373.9	-1532.59	-431.213	-1327.82	-1880.19	-467.834
		-72.04	-2202.45	-577.087	-3340.15	-2846.68	-1387.94	-1360.17	-277.1	-2729.19	-1641.85	-440.674	-1367.49	-1524.66	-427.856	-1329.96	-1878.36	-470.276
		-72.02	-2202.45	-578.918	-3345.03	-2849.43	-1388.55	-1361.08	-276.489	-2723.39	-1640.93	-444.336	-1365.66	-1527.71	-426.331	-1323.55	-1881.71	-465.088
		-72	-2202.15	-574.341	-3338.32	-2850.04	-1389.16	-1362.92	-275.879	-2719.73	-1643.07	-441.589	-1370.54	-1523.74	-432.129	-1325.68	-1873.78	-459.9
		-71.98	-2201.54	-577.087	-3336.18	-2852.17	-1391.6	-1360.47	-279.236	-2721.86	-1642.15	-440.674	-1376.04	-1527.4	-427.551	-1325.07	-1873.47	-461.426
		-71.96	-2203.67	-577.698	-3336.79	-2845.46	-1388.55	-1357.12	-281.982	-2718.81	-1646.42	-438.232	-1372.99	-1520.69	-426.331	-1321.11	-1876.22	-460.51
		-71.94	-2204.59	-581.97	-3337.1	-2843.93	-1386.11	-1356.81	-274.658	-2721.86	-1637.88	-439.453	-1374.51	-1524.05	-433.35	-1322.94	-1876.83	-462.036
		-71.92	-2202.45	-577.087	-3330.99	-2845.15	-1387.33	-1357.73	-274.963	-2717.59	-1638.79	-432.739	-1372.07	-1524.05	-432.129	-1331.48	-1878.05	-456.848
		-71.9	-2205.81	-583.496	-3335.88	-2842.71	-1387.33	-1358.03	-274.353	-2722.47	-1638.49	-438.843	-1365.97	-1529.24	-433.044	-1328.43	-1872.86	-459.9
		-71.88	-2207.64	-580.139	-3331.6	-2847.29	-1387.63	-1356.51	-275.879	-2719.42	-1642.15	-437.927	-1367.8	-1519.17	-428.772	-1325.99	-1876.22	-460.205
		-71.86	-2206.12	-585.022	-3332.82	-2842.71	-1389.77	-1361.08	-274.658	-2724.61	-1638.18	-441.895	-1367.19	-1518.25	-432.434	-1324.77	-1871.03	-464.172
		-71.84	-2203.67	-583.496	-3333.44	-2843.63	-1388.85	-1353.45	-278.015	-2714.54	-1641.54	-434.875	-1365.97	-1516.42	-428.772	-1325.38	-1870.42	-458.984
		-71.82	-2203.37	-587.463	-3330.38	-2843.02	-1386.11	-1354.06	-279.846	-2716.06	-1644.9	-438.843	-1364.44	-1517.64	-430.603	-1325.99	-1866.76	-466.614
		-71.8	-2200.32	-585.022	-3334.66	-2850.65	-1384.89	-1351.01	-281.982	-2710.88	-1649.17	-432.129	-1364.14	-1517.03	-429.382	-1324.77	-1873.78	-467.529
		-71.78	-2197.88	-583.496	-3332.82	-2843.32	-1385.8	-1354.06	-280.457	-2714.54	-1646.12	-433.35	-1363.22	-1519.47	-426.025	-1328.13	-1867.98	-464.478
		-71.76	-2198.49	-579.834	-3338.62	-2840.58	-1383.97	-1354.37	-275.574	-2709.05	-1642.76	-431.824	-1362.92	-1526.79	-424.5	-1325.07	-1867.68	-464.783
		-71.74	-2196.66	-577.087	-3331.3	-2840.27	-1382.75	-1358.34	-273.743	-2708.74	-1642.46	-435.181	-1365.36	-1516.72	-423.889	-1333.31	-1869.2	-461.121
		-71.72	-2195.74	-576.782	-3333.74	-2844.85	-1382.75	-1354.06	-274.353	-2709.96	-1640.93	-431.824	-1371.46	-1517.03	-422.974	-1331.18	-1867.98	-460.205
		-71.7	-2194.21	-580.444	-3331.91	-2837.83	-1381.84	-1349.79	-273.743	-2713.01	-1634.83	-437.622	-1366.88	-1515.5	-424.5	-1324.16	-1865.54	-465.088
		-71.68	-2195.43	-578.308	-3328.55	-2837.52	-1379.39	-1350.1	-270.996	-2714.84	-1636.66	-437.012	-1370.54	-1519.17	-421.448	-1323.85	-1869.81	-459.29
		-71.66	-2193.3	-577.393	-3329.16	-2835.39	-1378.17	-1349.18	-273.438	-2718.2	-1638.18	-437.317	-1366.27	-1516.11	-422.668	-1324.46	-1870.73	-463.562
		-71.64	-2192.08	-578.308	-3330.38	-2835.08	-1377.87	-1349.18	-274.658	-2711.79	-1638.18	-435.486	-1363.83	-1520.39	-422.668	-1323.85	-1868.9	-462.036
		-71.62	-2191.47	-579.224	-3333.13	-2832.95	-1376.95	-1354.06	-278.625	-2708.74	-1637.88	-434.265	-1365.05	-1519.47	-420.227	-1322.02	-1864.93	-462.646
		-71.6	-2192.38	-579.529	-3329.16	-2827.15	-1377.87	-1351.32	-277.71	-2704.77	-1637.27	-430.298	-1366.88	-1519.47	-422.058	-1321.11	-1860.35	-464.478
		-71.58	-2188.11	-580.444	-3333.44	-2828.98	-1380	-1349.18	-277.71	-2707.82	-1636.35	-432.434	-1362.92	-1516.72	-424.5	-1329.65	-1863.4	-456.543
		-71.56	-2189.03	-581.665	-3334.96	-2828.06	-1380.92	-1350.1	-272.217	-2701.11	-1631.47	-435.486	-1365.97	-1513.06	-420.532	-1325.99	-1859.74	-459.29
		-71.54	-2188.42	-579.224	-3335.88	-2829.28	-1379.7	-1346.13	-272.827	-2703.55	-1632.08	-438.538	-1361.69	-1513.06	-419.617	-1318.66	-1864.32	-457.153
		-71.52	-2192.69	-579.224	-3330.38	-2828.67	-1377.87	-1350.4	-274.048	-2701.72	-1633.91	-438.232	-1365.36	-1512.45	-421.448	-1320.8	-1861.27	-462.341
		-71.5	-2191.47	-579.834	-3330.99	-2828.06	-1378.48	-1350.4	-274.353	-2702.64	-1633.61	-440.674	-1362	-1508.79	-419.617	-1318.36	-1863.1	-459.9
		-71.48	-2192.08	-578.003	-3326.72	-2825.01	-1375.73	-1345.83	-273.132	-2704.16	-1632.69	-440.369	-1362.61	-1510.93	-421.143	-1324.46	-1860.66	-459.9
		-71.46	-2188.72	-576.172	-3323.06	-2826.54	-1380.31	-1347.66	-276.489	-2710.88	-1630.86	-439.148	-1358.64	-1513.06	-420.227	-1317.75	-1861.27	-460.51
		-71.44	-2189.33	-578.003	-3323.06	-2819.21	-1380.62	-1352.23	-274.048	-2709.05	-1635.13	-436.096	-1363.83	-1509.7	-422.974	-1322.33	-1858.83	-461.731
		-71.42	-2187.19	-579.529	-3319.4	-2825.93	-1379.09	-1349.18	-275.879	-2704.47	-1628.42	-434.875	-1359.56	-1510.01	-415.649	-1326.29	-1858.83	-464.478
		-71.4	-2184.75	-579.224	-3322.14	-2818.3	-1377.87	-1348.27	-278.625	-2701.72	-1625.98	-435.486	-1358.64	-1511.54	-426.941	-1317.75	-1858.83	-458.374
		-71.38	-2183.23	-578.613	-3316.35	-2820.13	-1377.56	-1351.32	-272.827	-2699.58	-1629.64	-432.129	-1358.64	-1514.28	-425.415	-1318.05	-1861.27	-461.426
		-71.36	-2181.4	-579.834	-3316.96	-2820.74	-1378.17	-1356.2	-273.743	-2692.26	-1631.16	-428.162	-1357.73	-1510.62	-423.584	-1320.5	-1860.35	-461.731
		-71.34	-2182.92	-584.412	-3313.29	-2818.91	-1375.43	-1351.62	-271.606	-2698.36	-1626.59	-431.213	-1356.51	-1508.48	-418.396	-1315.92	-1860.35	-462.036
		-71.32	-2181.4	-581.97	-3319.4	-2814.94	-1375.43	-1345.83	-274.048	-2696.53	-1631.47	-430.908	-1358.95	-1514.89	-419.312	-1314.09	-1855.16	-463.257
		-71.3	-2179.26	-584.412	-3315.43	-2816.47	-1375.12	-1350.1	-272.217	-2697.45	-1636.05	-431.213	-1355.29	-1510.93	-420.227	-1318.66	-1859.74	-460.51
		-71.28	-2179.26	-584.717	-3316.04	-2813.42	-1375.43	-1344.3	-271.301	-2698.67	-1637.57	-431.824	-1357.42	-1511.23	-419.617	-1318.36	-1858.22	-462.036
		-71.26	-2182.31	-583.496	-3309.94	-2815.25	-1375.43	-1343.99	-274.963	-2699.28	-1629.64	-432.434	-1358.03	-1510.31	-419.617	-1316.22	-1856.69	-464.172
		-71.24	-2182.31	-582.886	-3311.77	-2816.16	-1375.73	-1347.35	-273.132	-2696.23	-1628.11	-431.824	-1362	-1508.79	-421.448	-1318.05	-1853.94	-468.75
		-71.22	-2182.01	-584.412	-3307.19	-2816.77	-1374.21	-1345.21	-271.301	-2696.84	-1628.42	-426.331	-1361.08	-1512.76	-424.805	-1319.58	-1853.33	-468.14
		-71.2	-2178.34	-583.496	-3306.58	-2811.89	-1373.29	-1345.21	-273.438	-2696.23	-1624.15	-432.739	-1361.08	-1509.4	-417.48	-1316.83	-1850.28	-469.36
		-71.18	-2180.18	-586.243	-3307.8	-2816.77	-1375.43	-1344.91	-274.963	-2695.01	-1623.54	-431.824	-1356.2	-1513.37	-420.227	-1311.95	-1850.89	-466.919
		-71.16	-2177.12	-584.412	-3304.75	-2814.33	-1375.73	-1347.05	-276.489	-2695.92	-1619.87	-429.993	-1355.29	-1513.06	-421.143	-1318.36	-1852.11	-465.088
		-71.14	-2176.51	-585.022	-3304.14	-2814.64	-1376.95	-1344.91	-281.067	-2698.06	-1622.92	-430.603	-1352.54	-1512.15	-417.786	-1311.65	-1856.69	-467.224
		-71.12	-2177.73	-585.327	-3304.75	-2814.64	-1374.82	-1346.44	-275.574	-2689.21	-1618.65	-430.298	-1353.15	-1509.7	-419.006	-1308.9	-1847.84	-467.224
		-71.1	-2175.9	-587.158	-3303.22	-2814.03	-1375.12	-1348.88	-271.606	-2691.65	-1622.31	-430.908	-1351.62	-1513.67	-421.143	-1311.34	-1847.23	-464.783
		-71.08	-2175.29	-584.717	-3297.73	-2810.97	-1374.21	-1351.32	-274.963	-2687.38	-1622.31	-429.077	-1349.18	-1507.87	-422.668	-1312.87	-1846.31	-466.614
		-71.06	-2174.38	-586.243	-3301.09	-2811.89	-1374.51	-1349.18	-272.217	-2687.07	-1622.62	-433.96	-1350.71	-1505.43	-422.058	-1309.51	-1849.06	-469.36
		-71.04	-2178.04	-585.327	-3300.48	-2808.53	-1375.43	-1347.96	-272.522	-2689.82	-1619.87	-432.434	-1354.37	-1505.43	-423.889	-1309.51	-1844.79	-468.75
		-71.02	-2178.96	-582.886	-3303.22	-2810.97	-1377.26	-1344.3	-272.217	-2689.21	-1618.35	-433.96	-1352.84	-1508.18	-420.837	-1309.81	-1845.7	-468.14
		-71	-2175.29	-578.308	-3304.14	-2807.92	-1373.9	-1341.86	-271.912	-2685.85	-1619.87	-436.707	-1350.4	-1502.99	-424.194	-1309.51	-1844.18	-470.276
		-70.98	-2174.07	-578.308	-3303.83	-2810.67	-1371.15	-1342.47	-269.775	-2690.73	-1618.04	-434.875	-1351.62	-1505.13	-419.617	-1307.07	-1847.53	-471.191
		-70.96	-2171.33	-580.444	-3299.26	-2806.4	-1371.77	-1342.77	-269.165	-2688.6	-1615.91	-435.486	-1352.54	-1502.69	-419.006	-1311.34	-1845.4	-466.614
		-70.94	-2173.77	-577.393	-3296.81	-2813.72	-1371.46	-1340.94	-270.996	-2690.73	-1618.96	-437.012	-1349.49	-1502.99	-413.513	-1309.81	-1849.06	-465.698
		-70.92	-2170.72	-582.275	-3294.37	-2802.73	-1371.46	-1341.25	-268.25	-2692.26	-1616.21	-438.232	-1350.4	-1498.41	-418.396	-1310.42	-1843.26	-461.731
		-70.9	-2168.27	-582.886	-3287.66	-2802.73	-1371.15	-1341.55	-270.081	-2691.35	-1621.09	-430.298	-1349.79	-1500.55	-420.532	-1311.95	-1840.82	-461.426
		-70.88	-2169.8	-584.106	-3290.41	-2798.77	-1372.99	-1339.42	-271.606	-2688.9	-1615.3	-430.908	-1349.18	-1501.77	-422.668	-1311.65	-1838.99	-460.815
		-70.86	-2173.16	-583.191	-3284.61	-2800.9	-1374.82	-1342.47	-271.606	-2691.96	-1618.65	-427.856	-1354.06	-1501.77	-423.279	-1307.98	-1841.74	-465.088
		-70.84	-2172.24	-585.022	-3286.13	-2799.07	-1375.43	-1341.86	-277.405	-2687.68	-1615.3	-429.077	-1349.18	-1502.38	-429.077	-1308.59	-1841.74	-460.51
		-70.82	-2172.85	-582.886	-3281.56	-2806.4	-1379.09	-1339.72	-275.879	-2685.55	-1614.69	-426.025	-1346.13	-1506.35	-421.753	-1308.59	-1840.21	-459.595
		-70.8	-2164	-582.275	-3282.78	-2803.96	-1380.92	-1343.99	-276.794	-2688.29	-1614.99	-429.688	-1349.49	-1507.26	-424.5	-1308.29	-1843.26	-458.984
		-70.78	-2169.19	-583.496	-3280.33	-2798.46	-1372.38	-1345.21	-278.32	-2687.07	-1619.57	-423.279	-1346.74	-1506.65	-424.5	-1306.76	-1849.06	-460.815
		-70.76	-2164.61	-583.801	-3280.33	-2796.63	-1375.43	-1338.2	-278.015	-2689.21	-1614.99	-426.636	-1345.52	-1510.01	-422.974	-1307.37	-1843.26	-458.069
		-70.74	-2160.03	-586.243	-3277.59	-2795.72	-1374.21	-1338.5	-268.86	-2687.07	-1620.79	-424.805	-1343.69	-1506.96	-419.006	-1306.15	-1835.02	-458.984
		-70.72	-2164	-589.294	-3279.42	-2793.88	-1378.17	-1337.89	-272.522	-2685.55	-1619.26	-426.025	-1347.35	-1502.99	-423.279	-1307.07	-1836.85	-458.984
		-70.7	-2158.51	-578.308	-3277.89	-2792.36	-1374.21	-1337.28	-268.86	-2681.58	-1616.52	-425.72	-1349.49	-1498.72	-419.922	-1306.15	-1835.33	-454.102
		-70.68	-2159.12	-582.275	-3280.94	-2792.97	-1368.1	-1336.67	-272.827	-2679.75	-1611.94	-429.382	-1345.83	-1498.11	-417.48	-1311.65	-1834.41	-457.153
		-70.66	-2160.95	-579.224	-3276.06	-2787.48	-1370.85	-1339.42	-264.587	-2680.36	-1614.38	-430.908	-1346.44	-1499.63	-419.617	-1311.04	-1835.94	-457.153
		-70.64	-2163.39	-574.951	-3280.64	-2790.22	-1360.78	-1338.2	-268.86	-2677.31	-1612.55	-430.603	-1347.05	-1499.63	-419.617	-1311.65	-1838.07	-455.933
		-70.62	-2167.05	-575.256	-3281.86	-2788.7	-1359.56	-1339.72	-270.691	-2677	-1610.11	-429.382	-1341.86	-1500.24	-422.668	-1306.46	-1841.43	-453.491
		-70.6	-2167.05	-570.984	-3281.25	-2785.64	-1362.61	-1339.72	-272.827	-2677.61	-1611.63	-426.941	-1343.08	-1497.8	-419.312	-1304.63	-1837.77	-457.764
		-70.58	-2165.22	-572.205	-3278.5	-2784.73	-1364.14	-1344.3	-269.47	-2677.92	-1611.94	-427.246	-1344.91	-1497.19	-425.415	-1305.24	-1831.36	-455.322
		-70.56	-2164.92	-573.73	-3282.17	-2790.53	-1361.69	-1339.42	-269.775	-2674.26	-1611.02	-427.856	-1346.44	-1496.89	-417.48	-1304.63	-1831.05	-456.543
		-70.54	-2163.7	-576.172	-3276.67	-2783.81	-1363.22	-1338.81	-273.132	-2673.34	-1610.72	-427.856	-1342.77	-1495.36	-420.227	-1303.71	-1827.7	-455.017
		-70.52	-2166.44	-573.425	-3278.2	-2783.81	-1361.39	-1340.03	-272.217	-2672.42	-1610.41	-426.331	-1341.86	-1495.67	-417.786	-1306.15	-1827.39	-456.238
		-70.5	-2165.53	-575.256	-3280.33	-2785.03	-1358.95	-1336.67	-276.184	-2679.75	-1609.5	-428.467	-1341.86	-1498.41	-418.701	-1306.15	-1827.39	-454.102
		-70.48	-2164.31	-582.886	-3277.28	-2785.95	-1358.34	-1337.89	-277.71	-2673.34	-1610.11	-431.213	-1340.03	-1499.33	-413.818	-1306.15	-1823.73	-455.627
		-70.46	-2169.19	-583.191	-3274.84	-2788.7	-1360.78	-1337.89	-280.457	-2673.95	-1610.72	-424.805	-1343.38	-1497.8	-417.786	-1303.41	-1830.75	-455.627
		-70.44	-2163.7	-578.613	-3277.59	-2786.56	-1359.86	-1336.36	-277.1	-2673.03	-1611.94	-429.077	-1339.72	-1492	-416.565	-1303.41	-1823.12	-454.407
		-70.42	-2162.17	-581.055	-3275.15	-2784.12	-1354.98	-1339.72	-271.912	-2670.9	-1609.8	-436.096	-1342.16	-1492.61	-416.26	-1301.27	-1822.51	-456.543
		-70.4	-2159.42	-576.172	-3276.37	-2783.51	-1356.81	-1342.77	-272.217	-2670.29	-1610.11	-429.993	-1340.03	-1492.92	-417.175	-1299.74	-1820.68	-455.933
		-70.38	-2158.51	-570.068	-3275.45	-2781.37	-1358.34	-1340.64	-270.691	-2671.2	-1610.41	-420.532	-1337.89	-1490.78	-419.922	-1303.41	-1823.73	-458.069
		-70.36	-2157.59	-573.12	-3277.28	-2785.95	-1357.73	-1338.2	-270.691	-2667.24	-1606.75	-423.584	-1336.98	-1490.48	-415.344	-1307.37	-1824.95	-457.764
		-70.34	-2156.98	-577.698	-3277.28	-2786.56	-1358.34	-1337.28	-280.151	-2666.02	-1603.7	-423.889	-1340.64	-1491.09	-419.006	-1304.93	-1823.43	-454.407
		-70.32	-2159.42	-574.646	-3279.42	-2779.54	-1358.64	-1336.36	-275.269	-2665.71	-1604.61	-426.025	-1337.59	-1490.48	-417.175	-1305.85	-1823.73	-452.576
		-70.3	-2155.15	-570.984	-3274.84	-2777.4	-1354.68	-1333.92	-267.334	-2661.74	-1603.7	-428.772	-1344.6	-1491.09	-417.175	-1300.96	-1819.76	-450.745
		-70.28	-2154.85	-573.425	-3270.87	-2775.57	-1357.42	-1336.36	-272.827	-2667.24	-1607.06	-423.889	-1339.42	-1491.39	-416.87	-1295.78	-1820.37	-450.439
		-70.26	-2152.4	-571.899	-3265.69	-2777.4	-1356.81	-1334.84	-272.217	-2665.1	-1600.95	-423.279	-1338.5	-1496.28	-417.786	-1299.74	-1817.93	-451.965
		-70.24	-2151.49	-570.068	-3266.3	-2781.07	-1357.12	-1338.5	-269.47	-2669.07	-1603.39	-426.941	-1337.28	-1492.92	-418.091	-1299.44	-1817.02	-450.134
		-70.22	-2151.49	-573.12	-3262.63	-2777.4	-1354.98	-1335.75	-270.996	-2666.93	-1603.7	-423.889	-1335.45	-1489.26	-415.344	-1298.22	-1818.85	-449.219
		-70.2	-2152.1	-577.698	-3266.3	-2774.96	-1357.73	-1333.62	-272.827	-2663.57	-1601.26	-422.363	-1339.11	-1491.09	-419.006	-1297.91	-1825.56	-450.745
		-70.18	-2152.1	-574.646	-3264.77	-2772.83	-1357.12	-1330.87	-275.574	-2654.11	-1602.78	-423.889	-1342.77	-1488.65	-416.26	-1297.61	-1815.49	-449.524
		-70.16	-2151.18	-575.562	-3265.08	-2774.05	-1357.12	-1329.04	-272.217	-2655.94	-1605.22	-422.974	-1337.28	-1487.43	-416.26	-1297.3	-1817.93	-449.829
		-70.14	-2143.55	-567.932	-3260.8	-2777.71	-1354.06	-1329.65	-272.522	-2658.39	-1605.22	-424.5	-1341.55	-1490.48	-415.649	-1301.88	-1813.35	-455.627
		-70.12	-2148.74	-572.51	-3262.02	-2769.78	-1356.2	-1326.9	-270.691	-2661.13	-1600.34	-426.025	-1337.28	-1489.87	-418.396	-1303.41	-1818.54	-453.186
		-70.1	-2147.83	-565.491	-3258.67	-2768.55	-1349.18	-1328.13	-270.691	-2662.35	-1599.73	-425.11	-1336.36	-1487.73	-416.87	-1301.57	-1811.52	-450.134
		-70.08	-2146	-572.205	-3255.62	-2771	-1353.76	-1334.53	-269.775	-2658.69	-1597.9	-423.889	-1338.2	-1495.06	-415.955	-1297.91	-1823.12	-451.05
		-70.06	-2145.39	-567.627	-3257.45	-2768.25	-1353.45	-1331.79	-275.269	-2662.35	-1596.37	-424.194	-1340.33	-1492.92	-414.734	-1300.35	-1819.15	-451.355
		-70.04	-2145.39	-573.12	-3257.75	-2771.3	-1353.76	-1329.65	-271.606	-2655.64	-1594.24	-422.058	-1330.87	-1491.39	-417.48	-1298.52	-1817.63	-451.66
		-70.02	-2145.39	-568.237	-3255.62	-2764.59	-1351.93	-1326.6	-272.522	-2654.11	-1593.93	-426.636	-1328.43	-1490.48	-414.124	-1298.22	-1816.41	-446.777
		-70	-2143.25	-574.036	-3261.11	-2763.67	-1357.12	-1329.04	-267.639	-2653.81	-1591.49	-425.72	-1332.4	-1489.56	-415.039	-1293.95	-1815.8	-452.881
		-69.98	-2143.25	-570.679	-3260.8	-2760.31	-1354.68	-1327.51	-269.165	-2649.23	-1593.02	-422.668	-1331.18	-1489.87	-415.955	-1298.52	-1816.41	-450.134
		-69.96	-2144.78	-577.393	-3257.75	-2762.45	-1353.45	-1326.6	-270.081	-2648.62	-1598.82	-425.415	-1326.6	-1484.68	-418.396	-1296.08	-1819.46	-449.829
		-69.94	-2141.72	-573.12	-3256.53	-2762.76	-1354.98	-1334.84	-270.081	-2646.79	-1594.85	-423.584	-1329.35	-1482.54	-415.039	-1295.47	-1814.58	-453.491
		-69.92	-2139.89	-573.73	-3255.31	-2761.54	-1353.45	-1332.4	-269.47	-2648.93	-1592.41	-423.889	-1333.31	-1485.9	-415.955	-1300.35	-1816.71	-458.984
		-69.9	-2141.42	-574.036	-3250.43	-2756.35	-1352.54	-1326.6	-274.353	-2653.2	-1593.02	-424.194	-1334.23	-1491.09	-413.513	-1298.52	-1816.1	-455.322
		-69.88	-2139.28	-571.289	-3253.78	-2758.18	-1347.05	-1325.07	-276.794	-2658.69	-1593.32	-422.974	-1333.62	-1482.24	-412.903	-1292.72	-1813.35	-447.388
		-69.86	-2137.45	-566.406	-3253.17	-2763.06	-1352.54	-1326.6	-270.386	-2648.01	-1593.93	-426.331	-1331.18	-1479.8	-414.429	-1293.03	-1817.63	-450.745
		-69.84	-2137.15	-567.627	-3245.54	-2760.93	-1347.66	-1324.77	-271.301	-2651.06	-1593.02	-418.091	-1324.16	-1483.46	-415.955	-1292.72	-1821.29	-450.745
		-69.82	-2139.59	-565.796	-3244.32	-2754.82	-1346.74	-1325.99	-271.301	-2645.87	-1591.49	-428.162	-1330.26	-1481.63	-413.208	-1292.42	-1816.41	-451.05
		-69.8	-2137.76	-564.27	-3249.51	-2755.13	-1343.99	-1329.65	-269.165	-2647.4	-1594.24	-423.889	-1329.96	-1482.24	-410.461	-1291.5	-1810.91	-448.608
		-69.78	-2136.23	-563.354	-3245.54	-2755.74	-1344.6	-1325.07	-269.775	-2646.48	-1596.68	-426.941	-1331.18	-1481.32	-413.818	-1293.03	-1815.19	-454.102
		-69.76	-2136.84	-563.965	-3246.15	-2757.57	-1341.25	-1323.24	-271.912	-2648.01	-1593.93	-419.922	-1327.82	-1489.56	-412.598	-1292.72	-1811.83	-451.965
		-69.74	-2137.76	-561.523	-3241.88	-2750.24	-1343.69	-1325.68	-271.606	-2644.04	-1590.88	-425.11	-1325.07	-1486.21	-413.208	-1296.08	-1813.05	-455.933
		-69.72	-2133.48	-560.303	-3241.88	-2753.91	-1344.3	-1325.99	-277.1	-2648.01	-1590.88	-422.363	-1328.43	-1479.8	-420.837	-1294.86	-1821.29	-453.796
		-69.7	-2135.31	-561.218	-3240.36	-2754.52	-1343.38	-1323.85	-272.827	-2649.54	-1590.27	-426.331	-1326.9	-1479.19	-412.292	-1290.89	-1817.32	-458.679
		-69.68	-2139.59	-561.218	-3243.71	-2759.4	-1341.55	-1331.18	-271.912	-2647.09	-1588.13	-427.246	-1323.85	-1484.07	-418.396	-1288.45	-1809.39	-462.341
		-69.66	-2138.98	-561.218	-3242.19	-2754.52	-1343.38	-1326.29	-269.47	-2645.87	-1589.97	-425.72	-1325.68	-1477.05	-418.091	-1290.28	-1809.69	-460.51
		-69.64	-2136.54	-563.66	-3244.93	-2752.38	-1340.94	-1320.8	-270.081	-2647.71	-1591.49	-422.668	-1325.07	-1484.07	-419.617	-1289.06	-1810.3	-457.458
		-69.62	-2140.81	-563.354	-3234.56	-2752.69	-1337.59	-1323.85	-270.691	-2642.21	-1592.41	-424.194	-1324.16	-1480.71	-415.649	-1287.54	-1807.25	-449.219
		-69.6	-2134.09	-562.744	-3240.05	-2751.46	-1336.98	-1320.5	-266.113	-2645.26	-1591.49	-425.72	-1328.13	-1488.65	-418.091	-1290.28	-1809.39	-455.322
		-69.58	-2132.87	-563.66	-3237	-2746.28	-1336.67	-1319.89	-267.639	-2644.35	-1590.58	-423.889	-1328.13	-1477.66	-414.429	-1290.89	-1805.73	-452.881
		-69.56	-2131.96	-567.017	-3236.39	-2747.8	-1335.45	-1321.41	-269.775	-2640.99	-1589.05	-422.974	-1324.16	-1477.05	-410.767	-1289.37	-1809.69	-447.083
		-69.54	-2132.26	-564.575	-3235.17	-2742.92	-1337.28	-1321.41	-274.963	-2638.55	-1587.52	-424.194	-1319.58	-1474.3	-411.072	-1285.4	-1810.61	-449.219
		-69.52	-2130.74	-567.322	-3236.08	-2742.92	-1337.89	-1320.19	-274.658	-2638.55	-1587.22	-423.279	-1320.8	-1483.15	-412.292	-1287.84	-1804.5	-452.881
		-69.5	-2131.04	-570.068	-3232.42	-2739.87	-1338.2	-1322.33	-267.639	-2639.16	-1589.05	-419.922	-1320.5	-1478.88	-414.429	-1284.79	-1806.03	-451.66
		-69.48	-2132.57	-567.932	-3236.08	-2741.7	-1340.03	-1318.97	-267.639	-2643.13	-1586	-421.448	-1320.8	-1477.97	-408.63	-1283.57	-1806.95	-455.017
		-69.46	-2131.65	-568.237	-3227.54	-2738.95	-1340.33	-1320.19	-266.724	-2638.24	-1596.68	-421.753	-1323.85	-1478.27	-411.377	-1286.32	-1810.3	-455.017
		-69.44	-2129.82	-564.575	-3236.08	-2739.87	-1341.25	-1319.27	-266.418	-2640.69	-1591.8	-420.532	-1322.63	-1479.19	-412.598	-1290.59	-1810.3	-458.374
		-69.42	-2129.52	-563.049	-3230.9	-2744.45	-1341.55	-1322.33	-263.672	-2636.11	-1583.56	-422.974	-1323.55	-1478.58	-411.072	-1286.01	-1810.91	-458.069
		-69.4	-2129.82	-563.965	-3230.59	-2738.04	-1343.69	-1314.7	-264.282	-2633.97	-1577.45	-422.668	-1320.8	-1478.58	-410.461	-1285.1	-1806.03	-455.933
		-69.38	-2126.16	-562.744	-3220.83	-2737.12	-1342.16	-1310.73	-263.977	-2632.14	-1578.67	-419.312	-1318.36	-1475.52	-411.377	-1280.82	-1803.28	-451.05
		-69.36	-2128.91	-561.523	-3224.79	-2737.73	-1342.77	-1314.7	-261.536	-2633.97	-1580.51	-422.668	-1322.02	-1479.8	-409.241	-1282.35	-1803.28	-453.796
		-69.34	-2127.99	-563.049	-3217.47	-2738.65	-1343.38	-1316.53	-264.282	-2638.24	-1577.76	-419.617	-1322.94	-1477.66	-411.987	-1284.18	-1800.23	-455.017
		-69.32	-2125.85	-563.354	-3218.99	-2740.78	-1339.72	-1314.09	-269.47	-2633.97	-1580.81	-420.227	-1322.63	-1476.14	-410.461	-1285.1	-1799.01	-455.322
		-69.3	-2124.33	-564.27	-3214.42	-2744.45	-1340.03	-1318.66	-268.86	-2634.89	-1578.98	-419.617	-1317.75	-1475.22	-411.987	-1282.96	-1799.01	-452.271
		-69.28	-2122.5	-564.575	-3216.55	-2732.54	-1337.89	-1315.61	-273.743	-2633.36	-1577.15	-425.415	-1319.27	-1474.91	-415.955	-1283.57	-1799.32	-457.153
		-69.26	-2121.58	-564.27	-3214.11	-2737.12	-1335.45	-1314.7	-266.418	-2628.48	-1577.45	-419.617	-1318.05	-1478.27	-414.124	-1279.91	-1795.35	-453.186
		-69.24	-2125.55	-564.27	-3217.77	-2732.54	-1337.59	-1314.7	-268.555	-2635.19	-1582.64	-425.72	-1318.36	-1473.08	-410.767	-1281.74	-1798.4	-456.848
		-69.22	-2120.67	-565.186	-3216.25	-2731.02	-1337.59	-1315.92	-270.386	-2630.92	-1582.03	-425.11	-1318.05	-1476.14	-406.799	-1286.62	-1800.23	-455.017
		-69.2	-2120.06	-561.829	-3224.79	-2727.97	-1335.45	-1317.44	-267.944	-2626.95	-1586	-424.5	-1318.66	-1474.3	-408.02	-1282.65	-1804.2	-454.712
		-69.18	-2121.89	-559.692	-3226.01	-2737.43	-1334.53	-1322.33	-266.113	-2626.04	-1586.91	-428.772	-1316.83	-1476.14	-410.461	-1283.87	-1799.62	-451.355
		-69.16	-2117.92	-561.829	-3222.66	-2741.09	-1334.53	-1318.66	-267.639	-2629.09	-1587.22	-428.162	-1319.89	-1475.83	-409.851	-1285.4	-1798.71	-456.238
		-69.14	-2120.06	-563.66	-3220.83	-2732.24	-1335.75	-1311.65	-268.555	-2628.17	-1582.64	-424.805	-1322.33	-1476.44	-407.104	-1281.43	-1795.35	-450.439
		-69.12	-2121.89	-559.692	-3222.96	-2733.76	-1330.87	-1310.42	-267.334	-2631.23	-1581.42	-426.941	-1321.72	-1474	-411.987	-1282.35	-1795.35	-451.66
		-69.1	-2124.33	-558.167	-3218.08	-2733.46	-1335.75	-1312.87	-267.334	-2624.51	-1580.51	-422.974	-1318.36	-1480.71	-411.072	-1280.52	-1797.18	-452.881
		-69.08	-2122.19	-556.946	-3221.13	-2731.32	-1329.65	-1311.95	-266.113	-2629.7	-1578.06	-421.753	-1316.22	-1477.66	-408.63	-1278.08	-1794.43	-452.271
		-69.06	-2119.75	-555.725	-3218.08	-2727.97	-1336.36	-1312.56	-270.386	-2623.9	-1578.06	-421.448	-1314.09	-1478.27	-406.189	-1277.16	-1792.6	-447.998
		-69.04	-2117.61	-556.641	-3215.94	-2727.66	-1330.87	-1314.7	-271.912	-2624.82	-1575.32	-421.753	-1313.48	-1476.75	-408.63	-1277.47	-1790.47	-448.914
		-69.02	-2114.56	-557.861	-3214.42	-2728.88	-1333.01	-1310.12	-269.165	-2622.68	-1575.93	-418.396	-1315.61	-1475.83	-408.325	-1277.77	-1792.3	-446.777
		-69	-2116.7	-566.101	-3210.75	-2730.41	-1327.82	-1312.56	-270.691	-2619.02	-1576.23	-419.617	-1313.17	-1472.17	-412.598	-1274.72	-1792.3	-447.693
		-68.98	-2113.65	-563.965	-3209.23	-2726.14	-1332.4	-1309.51	-267.029	-2617.19	-1575.32	-419.617	-1315	-1474	-402.222	-1276.55	-1796.88	-447.998
		-68.96	-2113.04	-564.575	-3209.23	-2718.51	-1330.87	-1309.51	-265.198	-2616.58	-1572.57	-418.396	-1317.75	-1472.17	-402.527	-1272.28	-1789.55	-447.388
		-68.94	-2114.87	-567.932	-3206.48	-2722.78	-1325.99	-1306.76	-266.418	-2612	-1574.71	-417.175	-1317.44	-1469.73	-405.884	-1271.06	-1788.02	-445.557
		-68.92	-2113.95	-567.322	-3202.21	-2718.81	-1329.96	-1309.2	-265.198	-2615.66	-1572.27	-418.396	-1311.95	-1468.2	-407.104	-1272.89	-1787.11	-448.914
		-68.9	-2117.92	-564.27	-3207.7	-2723.08	-1326.6	-1305.85	-268.555	-2613.22	-1572.57	-417.48	-1312.87	-1469.73	-402.222	-1273.8	-1788.94	-446.472
		-68.88	-2117.31	-567.322	-3203.74	-2719.73	-1320.5	-1311.65	-265.503	-2614.44	-1574.71	-419.617	-1310.12	-1466.06	-405.579	-1271.67	-1785.58	-445.557
		-68.86	-2113.65	-566.406	-3205.57	-2730.1	-1321.11	-1307.68	-266.418	-2615.36	-1575.32	-419.922	-1312.87	-1466.37	-402.832	-1274.41	-1786.8	-445.862
		-68.84	-2111.51	-563.66	-3200.68	-2719.12	-1317.75	-1306.46	-266.418	-2609.25	-1575.32	-417.786	-1311.04	-1468.81	-400.696	-1269.23	-1785.28	-444.336
		-68.82	-2113.65	-564.575	-3198.55	-2720.34	-1317.44	-1304.32	-266.724	-2612.3	-1572.88	-419.312	-1311.65	-1467.9	-403.442	-1272.89	-1784.36	-443.726
		-68.8	-2108.15	-565.491	-3198.24	-2719.12	-1316.22	-1304.63	-265.503	-2612.92	-1573.79	-417.48	-1313.17	-1467.29	-403.442	-1270.45	-1787.11	-444.031
		-68.78	-2107.85	-562.134	-3198.24	-2717.9	-1319.58	-1303.41	-267.029	-2610.47	-1572.57	-422.668	-1313.48	-1467.9	-404.968	-1269.23	-1784.97	-444.336
		-68.76	-2106.93	-564.88	-3197.02	-2717.29	-1323.55	-1304.02	-266.418	-2610.78	-1571.96	-424.805	-1307.07	-1468.2	-401.001	-1269.23	-1782.84	-438.232
		-68.74	-2111.82	-562.134	-3195.8	-2723.39	-1322.02	-1304.63	-261.23	-2608.64	-1570.13	-419.617	-1306.76	-1467.29	-396.423	-1269.84	-1783.75	-442.81
		-68.72	-2105.71	-565.186	-3193.36	-2721.56	-1323.55	-1302.8	-266.113	-2604.98	-1569.21	-419.617	-1303.71	-1468.81	-402.832	-1266.78	-1786.5	-440.979
		-68.7	-2116.7	-566.711	-3193.05	-2716.67	-1326.9	-1304.02	-267.334	-2608.64	-1569.52	-420.227	-1303.1	-1469.42	-399.78	-1267.4	-1787.41	-439.148
		-68.68	-2114.87	-574.341	-3193.05	-2715.15	-1322.33	-1304.63	-270.996	-2608.95	-1569.82	-419.006	-1305.24	-1466.37	-401.306	-1266.17	-1783.14	-439.758
		-68.66	-2115.17	-569.763	-3193.05	-2715.15	-1325.99	-1302.49	-269.47	-2604.37	-1574.1	-419.006	-1305.24	-1465.15	-404.968	-1269.23	-1781.01	-439.148
		-68.64	-2109.38	-577.698	-3190.61	-2711.49	-1326.6	-1306.15	-271.606	-2607.73	-1572.27	-419.006	-1310.12	-1466.06	-402.832	-1268.62	-1787.11	-439.758
		-68.62	-2108.76	-563.66	-3193.66	-2709.96	-1323.85	-1304.02	-271.301	-2604.37	-1572.57	-422.058	-1306.46	-1463.01	-407.41	-1272.58	-1781.92	-440.979
		-68.6	-2100.83	-565.186	-3190.92	-2713.01	-1318.05	-1298.22	-269.165	-2606.51	-1568.6	-420.227	-1308.59	-1463.32	-400.085	-1271.36	-1779.48	-444.946
		-68.58	-2108.46	-566.711	-3187.26	-2707.82	-1322.63	-1297	-265.808	-2604.98	-1567.08	-422.363	-1303.41	-1463.01	-406.799	-1273.5	-1781.01	-441.284
		-68.56	-2108.15	-565.796	-3184.81	-2705.38	-1322.94	-1297.61	-262.146	-2606.2	-1566.16	-419.006	-1303.1	-1462.1	-404.663	-1266.78	-1778.87	-442.505
		-68.54	-2104.8	-565.186	-3185.12	-2706.91	-1326.6	-1296.69	-254.517	-2600.71	-1568.91	-422.058	-1302.8	-1459.66	-408.325	-1266.48	-1775.51	-447.693
		-68.52	-2108.15	-561.218	-3183.9	-2708.74	-1323.85	-1294.86	-258.484	-2602.23	-1564.64	-415.955	-1301.88	-1462.1	-402.832	-1263.73	-1781.01	-450.745
		-68.5	-2105.71	-567.932	-3186.65	-2705.69	-1320.5	-1296.69	-254.211	-2599.79	-1564.03	-426.636	-1306.76	-1460.27	-408.02	-1266.48	-1781.01	-446.472
		-68.48	-2101.14	-560.608	-3186.34	-2710.57	-1324.77	-1294.86	-259.705	-2601.62	-1565.25	-426.636	-1303.71	-1463.01	-403.137	-1263.43	-1785.58	-448.303
		-68.46	-2099.3	-562.744	-3185.42	-2707.52	-1322.33	-1295.47	-259.094	-2603.15	-1564.94	-423.584	-1304.32	-1465.76	-405.884	-1263.12	-1779.48	-445.251
		-68.44	-2099.3	-564.575	-3183.29	-2703.55	-1321.11	-1299.74	-267.944	-2604.37	-1563.72	-424.805	-1307.37	-1470.34	-404.358	-1266.48	-1779.48	-442.81
		-68.42	-2098.69	-565.491	-3186.34	-2698.97	-1318.36	-1300.05	-265.198	-2603.15	-1563.72	-423.279	-1302.19	-1472.47	-403.748	-1264.34	-1778.56	-445.251
		-68.4	-2097.47	-555.42	-3183.29	-2700.5	-1315.31	-1296.08	-262.756	-2605.29	-1564.64	-422.058	-1306.15	-1463.32	-406.799	-1262.51	-1775.51	-446.167
		-68.38	-2096.25	-556.03	-3184.2	-2707.82	-1315	-1293.64	-259.399	-2604.06	-1564.94	-422.058	-1306.46	-1462.71	-404.968	-1264.65	-1778.87	-444.641
		-68.36	-2095.95	-555.42	-3186.65	-2701.42	-1311.65	-1296.08	-259.399	-2600.71	-1565.55	-422.974	-1306.76	-1461.79	-405.884	-1264.95	-1780.7	-440.979
		-68.34	-2097.78	-555.115	-3186.65	-2696.84	-1313.78	-1296.08	-262.146	-2603.15	-1569.82	-418.396	-1304.02	-1463.01	-409.241	-1264.95	-1783.14	-446.777
		-68.32	-2094.42	-558.472	-3181.15	-2700.2	-1314.7	-1291.81	-260.315	-2602.23	-1567.99	-415.955	-1303.41	-1461.49	-406.494	-1266.78	-1775.51	-442.81
		-68.3	-2095.95	-560.608	-3181.46	-2697.45	-1317.14	-1295.17	-264.587	-2600.4	-1562.5	-419.312	-1303.71	-1462.1	-404.358	-1269.53	-1778.87	-442.505
		-68.28	-2095.95	-563.354	-3182.68	-2698.06	-1314.7	-1295.78	-263.672	-2593.69	-1563.11	-421.753	-1302.49	-1460.57	-401.611	-1268.31	-1776.12	-445.557
		-68.26	-2093.51	-561.523	-3182.68	-2702.64	-1315.61	-1297.61	-260.315	-2592.47	-1563.72	-424.805	-1303.1	-1463.01	-401.306	-1264.04	-1773.99	-444.336
		-68.24	-2096.56	-562.134	-3181.15	-2698.36	-1311.65	-1297	-256.348	-2590.94	-1564.64	-427.246	-1307.37	-1462.1	-398.865	-1264.65	-1769.41	-442.2
		-68.22	-2095.03	-563.354	-3184.81	-2695.31	-1313.17	-1292.11	-259.705	-2593.99	-1562.81	-420.532	-1300.66	-1466.06	-402.832	-1264.65	-1774.6	-446.777
		-68.2	-2095.64	-560.608	-3182.98	-2693.79	-1309.81	-1290.28	-257.874	-2592.47	-1561.28	-424.194	-1299.44	-1466.37	-401.917	-1262.51	-1775.21	-449.829
		-68.18	-2092.29	-564.27	-3184.81	-2696.23	-1314.7	-1289.67	-262.451	-2589.42	-1561.89	-421.143	-1301.57	-1459.35	-402.832	-1263.43	-1762.39	-445.251
		-68.16	-2094.12	-568.237	-3181.15	-2704.77	-1312.26	-1294.56	-261.536	-2587.28	-1560.36	-425.11	-1297.3	-1458.13	-404.358	-1263.12	-1765.44	-442.2
		-68.14	-2091.37	-564.27	-3180.54	-2695.92	-1310.12	-1289.67	-262.146	-2584.23	-1560.06	-423.889	-1297.61	-1455.99	-404.663	-1260.38	-1762.7	-440.369
		-68.12	-2091.37	-562.744	-3180.24	-2694.4	-1310.42	-1292.11	-259.705	-2584.53	-1562.81	-419.312	-1303.71	-1455.08	-403.442	-1262.51	-1765.44	-441.589
		-68.1	-2089.54	-563.049	-3180.85	-2697.75	-1311.04	-1293.64	-261.536	-2584.53	-1565.25	-425.11	-1296.69	-1454.77	-405.884	-1266.48	-1760.86	-437.317
		-68.08	-2090.76	-563.354	-3177.19	-2696.23	-1312.26	-1290.59	-258.179	-2580.57	-1562.81	-422.363	-1296.69	-1453.25	-404.663	-1266.48	-1768.49	-441.589
		-68.06	-2088.62	-562.134	-3175.66	-2697.14	-1309.2	-1287.84	-262.146	-2577.21	-1557.92	-425.11	-1297.91	-1456.3	-402.222	-1264.65	-1763.31	-441.284
		-68.04	-2089.54	-567.322	-3175.35	-2690.43	-1310.12	-1286.62	-259.705	-2580.57	-1561.89	-419.006	-1296.08	-1456.91	-402.527	-1260.07	-1766.66	-444.336
		-68.02	-2090.15	-565.186	-3173.83	-2688.9	-1308.29	-1286.32	-267.334	-2584.84	-1559.75	-423.889	-1299.74	-1461.18	-405.579	-1259.16	-1764.83	-441.284
		-68	-2087.71	-562.439	-3171.08	-2691.35	-1311.04	-1286.93	-265.808	-2582.09	-1557.92	-422.363	-1304.02	-1459.66	-406.799	-1256.71	-1766.36	-447.083
		-67.98	-2085.57	-560.913	-3172.91	-2688.6	-1310.73	-1286.32	-264.893	-2581.18	-1558.53	-419.922	-1305.85	-1454.47	-402.222	-1257.93	-1767.58	-441.589
		-67.96	-2087.4	-562.439	-3166.2	-2697.14	-1314.09	-1291.5	-259.399	-2586.67	-1557.92	-415.344	-1300.35	-1452.64	-403.137	-1258.54	-1764.53	-444.641
		-67.94	-2085.57	-560.303	-3166.81	-2690.43	-1312.87	-1289.67	-263.062	-2575.68	-1555.18	-422.974	-1298.52	-1453.25	-402.527	-1256.1	-1763.61	-444.946
		-67.92	-2085.27	-558.472	-3173.52	-2690.43	-1313.78	-1280.52	-260.925	-2574.16	-1557.01	-418.396	-1297.91	-1452.33	-405.273	-1257.02	-1763.31	-440.369
		-67.9	-2083.13	-562.744	-3171.39	-2688.29	-1318.97	-1282.96	-260.925	-2569.58	-1562.19	-411.072	-1299.74	-1449.89	-403.442	-1256.41	-1761.47	-440.369
		-67.88	-2086.49	-564.575	-3166.2	-2688.9	-1317.14	-1284.79	-260.62	-2575.99	-1559.14	-414.429	-1294.86	-1449.28	-406.189	-1257.02	-1758.42	-442.81
		-67.86	-2084.05	-563.66	-3172.3	-2692.26	-1316.83	-1286.01	-262.451	-2573.85	-1553.96	-416.87	-1297.61	-1452.33	-403.442	-1258.85	-1769.1	-441.284
		-67.84	-2083.44	-559.998	-3165.59	-2684.94	-1319.27	-1287.23	-263.062	-2578.13	-1557.01	-415.344	-1293.03	-1455.69	-402.222	-1255.49	-1761.17	-442.2
		-67.82	-2084.66	-558.777	-3167.42	-2688.6	-1319.89	-1293.95	-260.62	-2572.33	-1556.4	-416.87	-1292.11	-1452.03	-408.02	-1252.75	-1763	-440.674
		-67.8	-2084.05	-558.777	-3162.84	-2688.9	-1317.75	-1290.28	-257.263	-2579.04	-1555.18	-417.786	-1297.61	-1448.97	-402.222	-1253.66	-1766.36	-438.232
		-67.78	-2084.05	-560.303	-3159.18	-2690.12	-1311.34	-1288.45	-253.906	-2579.65	-1551.82	-418.396	-1296.08	-1451.42	-404.053	-1254.58	-1761.78	-440.369
		-67.76	-2083.13	-560.303	-3157.96	-2683.72	-1314.7	-1288.45	-256.958	-2578.74	-1555.48	-419.922	-1293.33	-1448.06	-402.527	-1253.36	-1762.08	-441.284
		-67.74	-2083.13	-558.167	-3162.23	-2682.8	-1305.24	-1288.15	-256.958	-2574.46	-1558.53	-423.889	-1297.61	-1450.5	-402.222	-1252.44	-1763.92	-451.05
		-67.72	-2082.82	-562.744	-3158.57	-2680.66	-1308.29	-1286.32	-258.179	-2572.94	-1558.23	-421.448	-1297.61	-1448.06	-398.254	-1256.41	-1764.83	-447.388
		-67.7	-2083.13	-561.218	-3162.54	-2684.63	-1304.93	-1291.2	-258.179	-2566.53	-1553.04	-420.837	-1298.83	-1454.77	-401.001	-1255.19	-1756.29	-445.251
		-67.68	-2083.44	-560.303	-3151.86	-2686.46	-1300.35	-1293.95	-264.893	-2567.44	-1555.48	-421.448	-1291.2	-1453.86	-401.306	-1254.88	-1756.29	-440.674
		-67.66	-2081.6	-560.913	-3157.04	-2680.36	-1297.91	-1286.01	-257.874	-2566.83	-1554.26	-419.006	-1293.03	-1448.67	-399.78	-1252.44	-1755.98	-447.083
		-67.64	-2078.55	-560.913	-3155.82	-2676.7	-1302.19	-1285.4	-259.094	-2565.61	-1550.29	-418.396	-1290.28	-1443.48	-398.865	-1251.22	-1756.59	-438.232
		-67.62	-2078.25	-558.777	-3157.35	-2678.83	-1299.44	-1284.18	-256.958	-2564.7	-1550.9	-418.091	-1294.56	-1448.67	-398.56	-1248.78	-1751.71	-438.232
		-67.6	-2080.38	-560.913	-3152.16	-2684.02	-1299.44	-1281.13	-256.958	-2566.53	-1552.12	-416.565	-1290.89	-1444.7	-396.118	-1250.61	-1753.23	-440.063
		-67.58	-2074.89	-562.439	-3153.38	-2675.48	-1301.27	-1283.26	-257.568	-2565	-1552.43	-413.208	-1293.64	-1447.45	-397.339	-1249.69	-1752.01	-441.589
		-67.56	-2075.5	-566.711	-3151.55	-2676.7	-1296.69	-1291.5	-258.179	-2567.14	-1553.34	-417.786	-1288.76	-1449.89	-399.475	-1247.25	-1756.59	-435.181
		-67.54	-2073.67	-567.932	-3151.86	-2674.26	-1297.61	-1279.91	-254.517	-2565.92	-1551.51	-417.786	-1293.33	-1447.75	-396.423	-1250.92	-1749.57	-440.674
		-67.52	-2071.84	-563.049	-3146.36	-2675.78	-1296.69	-1282.35	-258.484	-2564.09	-1546.63	-416.565	-1291.5	-1452.94	-397.339	-1256.41	-1756.9	-440.674
		-67.5	-2070.92	-559.998	-3148.8	-2671.2	-1296.69	-1278.08	-263.367	-2563.48	-1545.1	-412.292	-1295.47	-1456.91	-398.254	-1248.47	-1754.15	-436.401
		-67.48	-2074.28	-556.946	-3143.92	-2669.98	-1294.86	-1280.21	-263.977	-2562.87	-1547.85	-417.786	-1291.2	-1452.64	-399.17	-1250.61	-1758.12	-440.979
		-67.46	-2071.23	-560.303	-3153.38	-2667.24	-1298.22	-1278.69	-263.367	-2561.04	-1544.8	-419.922	-1297.3	-1450.5	-397.339	-1250.61	-1752.62	-437.622
		-67.44	-2073.97	-558.167	-3148.8	-2666.63	-1295.17	-1286.32	-259.094	-2560.73	-1552.12	-415.649	-1296.69	-1449.89	-398.865	-1246.95	-1753.23	-437.927
		-67.42	-2072.45	-558.167	-3148.5	-2664.49	-1294.56	-1279.6	-259.094	-2559.2	-1551.51	-419.006	-1297	-1451.11	-398.254	-1250.31	-1753.54	-437.012
		-67.4	-2073.06	-560.913	-3141.78	-2664.49	-1294.56	-1278.69	-259.094	-2555.85	-1557.62	-420.532	-1295.78	-1447.45	-395.813	-1252.75	-1751.1	-437.622
		-67.38	-2072.14	-558.777	-3148.8	-2659	-1293.64	-1281.13	-259.399	-2566.53	-1550.29	-419.006	-1289.06	-1448.36	-395.203	-1255.19	-1748.35	-437.012
		-67.36	-2079.16	-564.27	-3144.53	-2656.86	-1293.03	-1275.63	-256.653	-2565.31	-1550.6	-421.753	-1290.89	-1450.2	-401.611	-1251.22	-1749.27	-435.791
		-67.34	-2077.94	-565.186	-3144.84	-2660.83	-1293.95	-1275.94	-258.484	-2561.95	-1548.16	-422.668	-1291.5	-1450.81	-398.865	-1251.83	-1742.55	-437.012
		-67.32	-2074.58	-557.861	-3141.78	-2670.29	-1296.08	-1281.13	-257.874	-2560.12	-1541.44	-417.48	-1289.67	-1442.57	-400.696	-1248.17	-1745.91	-441.589
		-67.3	-2070.62	-559.387	-3144.53	-2663.88	-1297.3	-1278.99	-256.653	-2563.78	-1539.31	-417.786	-1289.37	-1446.23	-396.118	-1247.86	-1745.3	-440.063
		-67.28	-2069.7	-559.082	-3140.56	-2660.83	-1294.56	-1276.55	-258.484	-2560.73	-1539.92	-415.039	-1288.45	-1449.28	-393.066	-1246.34	-1750.49	-444.946
		-67.26	-2067.87	-558.777	-3143.31	-2663.27	-1295.78	-1279.91	-264.893	-2564.09	-1539.92	-416.87	-1290.28	-1446.84	-392.761	-1243.59	-1745.91	-437.927
		-67.24	-2068.18	-559.387	-3140.56	-2665.41	-1292.72	-1277.47	-257.568	-2561.04	-1538.39	-411.072	-1286.01	-1446.23	-393.982	-1244.2	-1750.49	-440.063
		-67.22	-2069.7	-556.641	-3147.58	-2661.13	-1295.78	-1284.79	-262.756	-2558.9	-1539.92	-412.292	-1290.89	-1446.23	-393.677	-1241.76	-1750.79	-437.927
		-67.2	-2065.43	-559.998	-3145.14	-2662.05	-1293.33	-1281.13	-260.315	-2557.37	-1542.36	-409.851	-1292.42	-1442.26	-394.287	-1246.34	-1752.32	-443.115
		-67.18	-2066.04	-559.692	-3146.06	-2659.91	-1290.89	-1283.87	-258.179	-2555.24	-1537.48	-411.682	-1287.54	-1442.87	-400.696	-1239.62	-1745.91	-437.622
		-67.16	-2064.21	-560.608	-3136.6	-2659	-1287.23	-1279.6	-258.484	-2555.54	-1535.34	-411.682	-1286.32	-1441.65	-397.644	-1247.56	-1743.47	-437.317
		-67.14	-2064.51	-562.439	-3140.26	-2653.5	-1287.23	-1277.16	-260.62	-2553.1	-1537.17	-410.461	-1286.62	-1445.92	-393.677	-1246.95	-1740.72	-432.739
		-67.12	-2063.9	-565.491	-3135.07	-2654.11	-1285.1	-1277.16	-255.432	-2551.57	-1543.88	-411.072	-1284.18	-1439.82	-397.644	-1240.54	-1743.77	-435.791
		-67.1	-2068.18	-564.27	-3132.63	-2651.67	-1286.62	-1277.16	-257.874	-2556.15	-1539.92	-414.734	-1283.87	-1443.79	-395.813	-1242.68	-1740.72	-435.181
		-67.08	-2063.9	-565.491	-3129.88	-2648.93	-1290.89	-1274.41	-258.179	-2554.63	-1539	-412.598	-1285.1	-1441.35	-397.644	-1241.46	-1741.94	-436.401
		-67.06	-2060.24	-556.335	-3127.75	-2654.72	-1286.93	-1275.63	-256.958	-2556.46	-1541.14	-413.513	-1283.57	-1442.57	-390.32	-1240.23	-1738.89	-435.791
		-67.04	-2057.5	-554.81	-3126.53	-2649.84	-1288.45	-1272.89	-256.348	-2547.3	-1543.27	-414.124	-1282.65	-1440.43	-398.254	-1240.84	-1742.25	-434.57
		-67.02	-2058.11	-555.115	-3128.66	-2651.37	-1289.06	-1271.97	-260.315	-2549.13	-1536.87	-416.87	-1287.84	-1444.09	-399.475	-1242.07	-1740.11	-436.096
		-67	-2054.14	-551.758	-3127.14	-2655.33	-1288.15	-1272.28	-257.874	-2542.42	-1540.53	-412.903	-1286.93	-1439.82	-400.391	-1242.68	-1742.25	-434.57
		-66.98	-2055.97	-552.368	-3126.22	-2652.59	-1292.42	-1275.63	-261.841	-2544.86	-1538.39	-415.649	-1282.65	-1440.12	-400.696	-1242.68	-1745.91	-435.486
		-66.96	-2054.14	-554.199	-3126.53	-2646.18	-1290.59	-1268.92	-260.925	-2547	-1541.75	-416.87	-1280.52	-1441.65	-402.832	-1242.68	-1744.38	-434.57
		-66.94	-2056.58	-555.115	-3127.75	-2645.87	-1294.86	-1277.47	-259.399	-2547.3	-1538.09	-413.208	-1280.52	-1442.87	-403.442	-1238.71	-1738.59	-434.265
		-66.92	-2054.14	-556.03	-3124.69	-2644.04	-1289.98	-1272.89	-256.348	-2543.64	-1544.19	-414.734	-1277.16	-1441.04	-403.442	-1244.51	-1736.15	-434.57
		-66.9	-2055.36	-559.082	-3124.39	-2649.23	-1293.95	-1277.16	-257.874	-2546.39	-1539.92	-416.26	-1278.69	-1444.7	-387.878	-1242.68	-1738.28	-434.57
		-66.88	-2059.94	-559.387	-3120.42	-2648.32	-1295.47	-1275.94	-256.653	-2543.64	-1544.8	-414.429	-1282.35	-1444.09	-401.917	-1240.23	-1739.2	-434.265
		-66.86	-2055.66	-560.608	-3117.98	-2651.98	-1292.11	-1275.02	-255.432	-2544.25	-1538.09	-417.48	-1279.3	-1447.45	-392.456	-1241.76	-1740.11	-434.265
		-66.84	-2052.31	-559.082	-3120.12	-2644.04	-1289.06	-1271.67	-256.653	-2543.95	-1540.53	-418.091	-1282.65	-1444.4	-393.066	-1239.32	-1737.37	-432.434
		-66.82	-2052	-561.829	-3115.84	-2644.65	-1291.2	-1270.14	-255.432	-2545.47	-1533.2	-419.617	-1281.13	-1440.43	-395.813	-1236.27	-1742.25	-433.044
		-66.8	-2056.27	-555.725	-3115.84	-2640.99	-1282.35	-1270.75	-253.601	-2543.03	-1532.59	-412.903	-1275.94	-1440.73	-387.573	-1234.74	-1739.2	-433.96
		-66.78	-2052	-555.725	-3114.93	-2639.77	-1284.79	-1268.62	-257.874	-2546.69	-1527.1	-413.818	-1276.25	-1442.57	-390.625	-1233.22	-1742.86	-433.044
		-66.76	-2051.7	-551.758	-3115.23	-2641.6	-1280.21	-1266.78	-253.906	-2544.86	-1531.37	-411.072	-1276.86	-1438.6	-390.32	-1232.91	-1736.76	-432.434
		-66.74	-2046.51	-549.316	-3116.76	-2638.85	-1280.21	-1270.14	-253.906	-2547	-1529.54	-409.851	-1275.63	-1437.99	-387.878	-1231.69	-1736.76	-436.401
		-66.72	-2048.03	-547.791	-3114.93	-2639.47	-1282.65	-1268.92	-254.211	-2548.83	-1530.15	-408.63	-1280.52	-1437.38	-390.625	-1232.3	-1734.31	-432.739
		-66.7	-2054.75	-546.265	-3114.32	-2637.63	-1276.55	-1268.31	-256.042	-2549.44	-1528.93	-412.903	-1278.08	-1434.33	-386.047	-1230.77	-1731.26	-433.35
		-66.68	-2055.05	-547.485	-3112.18	-2636.72	-1278.69	-1271.36	-252.991	-2542.42	-1532.9	-410.767	-1282.96	-1433.72	-390.015	-1229.86	-1732.79	-435.181
		-66.66	-2053.22	-549.316	-3110.35	-2637.02	-1274.11	-1268.92	-256.348	-2542.11	-1529.24	-409.851	-1278.08	-1434.63	-391.541	-1229.86	-1732.79	-436.707
		-66.64	-2054.75	-552.063	-3109.13	-2638.24	-1279.91	-1272.58	-256.653	-2539.06	-1528.93	-415.039	-1276.55	-1435.24	-394.287	-1230.77	-1734.01	-434.265
		-66.62	-2057.8	-551.758	-3106.99	-2639.16	-1279.91	-1272.89	-259.399	-2531.74	-1527.71	-414.429	-1275.33	-1434.94	-393.066	-1229.86	-1733.09	-437.317
		-66.6	-2050.48	-546.265	-3104.55	-2641.3	-1285.71	-1269.84	-257.874	-2536.32	-1528.63	-415.955	-1273.19	-1434.94	-390.625	-1228.64	-1732.18	-437.317
		-66.58	-2050.17	-546.57	-3104.55	-2636.11	-1275.63	-1267.09	-255.737	-2535.71	-1528.32	-412.903	-1269.84	-1435.85	-393.677	-1229.55	-1730.35	-432.739
		-66.56	-2043.76	-550.232	-3105.77	-2632.75	-1275.94	-1267.4	-249.634	-2532.65	-1528.32	-420.532	-1271.36	-1441.35	-392.151	-1227.42	-1727.6	-430.298
		-66.54	-2048.03	-546.57	-3107.3	-2630.62	-1277.47	-1266.17	-252.991	-2534.79	-1531.07	-411.072	-1275.63	-1437.07	-390.625	-1226.81	-1730.65	-438.232
		-66.52	-2048.65	-551.453	-3111.57	-2626.95	-1276.86	-1266.17	-252.075	-2534.48	-1531.07	-412.598	-1275.63	-1436.77	-393.066	-1228.94	-1730.04	-437.622
		-66.5	-2049.87	-550.232	-3111.27	-2628.48	-1276.86	-1262.51	-250.549	-2528.99	-1530.15	-413.513	-1271.97	-1434.94	-390.32	-1232.6	-1730.04	-435.486
		-66.48	-2048.65	-551.758	-3113.1	-2630.62	-1276.86	-1264.04	-258.179	-2532.35	-1532.59	-410.767	-1275.02	-1431.58	-390.32	-1235.66	-1730.96	-438.232
		-66.46	-2046.2	-546.875	-3111.88	-2624.21	-1279.3	-1266.48	-252.686	-2528.08	-1529.54	-407.41	-1270.14	-1431.27	-391.541	-1233.22	-1733.09	-434.265
		-66.44	-2048.34	-546.875	-3110.66	-2622.38	-1275.33	-1268.31	-257.874	-2525.94	-1526.18	-408.02	-1269.23	-1430.66	-394.287	-1232.91	-1728.21	-430.603
		-66.42	-2047.12	-549.927	-3114.62	-2619.02	-1273.19	-1266.48	-254.822	-2524.11	-1524.66	-411.072	-1270.75	-1429.14	-394.592	-1229.86	-1726.99	-432.434
		-66.4	-2044.98	-546.265	-3109.44	-2622.99	-1269.53	-1264.34	-254.822	-2521.97	-1524.05	-410.767	-1270.14	-1427	-395.813	-1226.81	-1726.99	-433.96
		-66.38	-2046.81	-547.18	-3105.47	-2624.21	-1269.23	-1261.29	-252.38	-2515.87	-1521	-411.987	-1272.58	-1428.53	-397.644	-1226.81	-1726.38	-432.129
		-66.36	-2044.37	-549.622	-3105.47	-2625.12	-1271.36	-1261.6	-248.718	-2519.53	-1523.13	-408.936	-1269.53	-1427.92	-398.254	-1228.64	-1725.16	-434.57
		-66.34	-2043.46	-553.589	-3099.06	-2616.88	-1274.11	-1259.46	-254.517	-2521.06	-1521.91	-414.124	-1271.06	-1429.14	-394.592	-1226.2	-1724.55	-437.317
		-66.32	-2041.32	-549.927	-3102.11	-2619.32	-1274.41	-1259.46	-255.127	-2518.62	-1523.74	-418.701	-1267.09	-1430.66	-396.423	-1227.72	-1728.82	-432.434
		-66.3	-2041.32	-550.232	-3099.37	-2617.19	-1276.25	-1257.02	-255.127	-2521.67	-1520.08	-417.175	-1267.09	-1434.33	-397.339	-1225.89	-1725.16	-431.824
		-66.28	-2042.54	-549.316	-3100.59	-2615.97	-1275.63	-1262.82	-257.568	-2521.36	-1519.78	-413.208	-1269.53	-1430.05	-395.813	-1226.81	-1719.97	-430.603
		-66.26	-2041.63	-549.927	-3096.01	-2623.29	-1271.67	-1261.9	-251.77	-2527.16	-1517.94	-415.649	-1272.58	-1426.09	-399.17	-1223.14	-1719.67	-432.129
		-66.24	-2039.18	-549.316	-3095.4	-2617.49	-1269.84	-1260.68	-253.296	-2526.86	-1517.94	-411.987	-1266.17	-1426.09	-398.865	-1224.98	-1718.75	-433.96
		-66.22	-2043.46	-551.758	-3091.13	-2614.75	-1270.45	-1258.85	-254.822	-2531.13	-1519.17	-411.987	-1268.62	-1426.7	-396.118	-1223.75	-1718.75	-433.044
		-66.2	-2038.57	-551.453	-3089.6	-2614.14	-1269.23	-1259.16	-254.517	-2525.33	-1519.47	-411.987	-1265.87	-1424.87	-393.066	-1226.5	-1717.53	-440.063
		-66.18	-2038.57	-546.57	-3089.6	-2615.05	-1267.7	-1258.85	-250.854	-2524.72	-1520.08	-405.884	-1268.92	-1423.34	-395.203	-1226.5	-1724.85	-437.012
		-66.16	-2037.96	-544.739	-3086.85	-2613.22	-1270.75	-1257.93	-259.094	-2515.26	-1514.89	-410.461	-1268.92	-1423.03	-395.813	-1230.47	-1715.09	-435.486
		-66.14	-2040.1	-547.485	-3087.77	-2619.02	-1270.45	-1259.16	-260.01	-2519.53	-1514.59	-408.936	-1270.75	-1424.26	-394.287	-1222.84	-1718.44	-434.57
		-66.12	-2035.22	-550.842	-3092.04	-2614.14	-1271.36	-1260.68	-253.601	-2517.09	-1517.64	-416.565	-1267.7	-1423.34	-395.203	-1222.84	-1715.39	-430.603
		-66.1	-2036.13	-554.81	-3090.21	-2613.83	-1273.5	-1264.95	-252.991	-2518.31	-1514.89	-410.461	-1268.92	-1426.39	-395.813	-1223.14	-1717.53	-434.57
		-66.08	-2033.39	-553.284	-3089.9	-2611.69	-1274.11	-1264.34	-254.211	-2517.09	-1513.37	-412.598	-1268.31	-1422.12	-393.677	-1222.84	-1718.14	-431.213
		-66.06	-2034.61	-549.011	-3091.13	-2613.83	-1272.28	-1257.63	-254.211	-2526.55	-1513.37	-410.156	-1267.09	-1419.07	-395.508	-1220.7	-1722.11	-432.739
		-66.04	-2035.52	-547.18	-3084.72	-2613.22	-1272.58	-1257.93	-256.348	-2513.43	-1516.72	-408.936	-1266.78	-1420.9	-393.677	-1221.31	-1717.53	-430.298
		-66.02	-2035.22	-548.401	-3084.11	-2608.03	-1272.58	-1257.32	-254.211	-2517.09	-1511.54	-408.63	-1269.53	-1419.98	-392.456	-1219.48	-1713.56	-433.35
		-66	-2033.08	-545.044	-3082.89	-2610.17	-1270.45	-1256.1	-260.925	-2512.82	-1516.11	-410.767	-1271.36	-1419.37	-392.761	-1219.18	-1711.73	-429.688
		-65.98	-2032.47	-547.485	-3078.92	-2608.95	-1278.99	-1256.41	-252.991	-2511.9	-1518.55	-413.818	-1266.17	-1418.46	-393.372	-1221.31	-1711.43	-429.688
		-65.96	-2030.03	-552.368	-3078	-2608.03	-1278.69	-1257.63	-253.296	-2510.38	-1514.28	-411.987	-1261.6	-1419.98	-394.592	-1225.59	-1709.59	-438.538
		-65.94	-2026.98	-555.115	-3078.92	-2612	-1276.86	-1261.6	-252.686	-2511.6	-1510.01	-418.396	-1263.43	-1416.02	-394.897	-1221.92	-1715.7	-433.96
		-65.92	-2028.81	-550.842	-3076.48	-2604.37	-1279.3	-1256.71	-253.296	-2515.87	-1510.62	-412.598	-1262.51	-1423.95	-394.592	-1217.65	-1714.48	-433.35
		-65.9	-2028.2	-550.537	-3078.31	-2604.06	-1281.74	-1256.1	-252.991	-2512.21	-1507.57	-414.429	-1264.04	-1419.37	-389.099	-1219.18	-1711.12	-432.434
		-65.88	-2026.98	-552.063	-3079.22	-2597.66	-1268.92	-1254.27	-252.686	-2510.38	-1510.62	-417.48	-1257.32	-1416.93	-392.456	-1214.9	-1705.02	-429.688
		-65.86	-2024.23	-549.011	-3072.81	-2604.98	-1275.33	-1254.27	-258.179	-2510.07	-1509.4	-416.87	-1258.24	-1418.46	-392.456	-1217.65	-1708.37	-429.688
		-65.84	-2025.45	-549.622	-3071.59	-2602.54	-1272.28	-1256.41	-256.958	-2510.99	-1512.45	-416.87	-1256.71	-1415.41	-389.404	-1217.04	-1715.39	-435.791
		-65.82	-2022.09	-549.011	-3069.76	-2595.21	-1268.01	-1254.27	-256.042	-2505.8	-1507.26	-412.598	-1260.68	-1417.54	-388.184	-1215.52	-1716.31	-430.298
		-65.8	-2022.09	-552.063	-3074.04	-2597.05	-1275.02	-1254.27	-253.906	-2505.19	-1513.67	-415.039	-1259.16	-1414.18	-390.625	-1213.99	-1710.82	-429.382
		-65.78	-2023.32	-552.063	-3078.61	-2599.49	-1273.19	-1253.05	-252.686	-2505.8	-1514.28	-411.682	-1268.62	-1425.17	-389.404	-1214.9	-1714.17	-431.213
		-65.76	-2021.79	-548.401	-3076.48	-2601.62	-1272.28	-1250.92	-254.517	-2506.1	-1511.23	-414.734	-1264.04	-1417.24	-385.132	-1216.74	-1707.76	-426.636
		-65.74	-2019.96	-546.57	-3073.12	-2595.52	-1272.58	-1249.08	-255.737	-2507.93	-1507.57	-416.565	-1264.34	-1415.71	-390.015	-1214.29	-1711.73	-430.298
		-65.72	-2023.01	-547.791	-3079.22	-2595.83	-1273.5	-1251.22	-252.38	-2499.08	-1509.09	-415.344	-1262.51	-1413.88	-387.268	-1211.55	-1704.1	-430.603
		-65.7	-2019.65	-549.316	-3078.92	-2593.99	-1271.36	-1251.53	-255.737	-2499.69	-1506.35	-412.292	-1259.46	-1414.49	-388.794	-1212.46	-1711.43	-430.908
		-65.68	-2019.04	-550.232	-3079.53	-2591.25	-1270.75	-1255.19	-256.653	-2495.73	-1506.35	-412.292	-1259.46	-1410.83	-387.878	-1210.02	-1705.32	-426.025
		-65.66	-2018.74	-549.927	-3078.92	-2592.77	-1269.23	-1253.36	-251.465	-2496.34	-1504.82	-410.767	-1261.9	-1412.66	-387.878	-1211.55	-1708.98	-429.993
		-65.64	-2020.57	-555.115	-3077.39	-2586.98	-1267.7	-1250.31	-250.854	-2494.2	-1507.57	-412.292	-1258.54	-1415.41	-390.015	-1212.46	-1718.75	-429.382
		-65.62	-2015.08	-553.589	-3072.2	-2586.06	-1268.01	-1251.22	-250.854	-2497.25	-1500.24	-410.767	-1257.32	-1412.66	-391.541	-1212.46	-1709.9	-431.824
		-65.6	-2016.6	-552.368	-3071.9	-2587.59	-1269.53	-1250.92	-252.075	-2494.81	-1507.57	-410.767	-1257.63	-1412.96	-390.625	-1217.96	-1708.37	-423.584
		-65.58	-2019.65	-548.096	-3073.73	-2593.08	-1267.09	-1249.08	-252.075	-2496.95	-1500.85	-412.292	-1255.19	-1412.66	-390.93	-1213.99	-1708.37	-433.35
		-65.56	-2015.69	-543.823	-3071.29	-2582.7	-1269.23	-1251.53	-247.192	-2504.58	-1506.04	-414.429	-1255.8	-1414.18	-391.541	-1212.16	-1706.85	-429.382
		-65.54	-2017.82	-545.044	-3071.29	-2589.11	-1266.17	-1255.19	-251.16	-2503.66	-1503.91	-415.955	-1256.41	-1409.61	-393.372	-1212.77	-1708.37	-428.772
		-65.52	-2017.21	-545.349	-3076.17	-2586.67	-1264.65	-1253.05	-252.38	-2500.61	-1508.79	-415.344	-1256.71	-1409.3	-391.235	-1211.85	-1708.07	-425.415
		-65.5	-2011.41	-543.518	-3066.71	-2586.98	-1262.21	-1248.17	-252.075	-2500.92	-1505.13	-416.87	-1257.63	-1405.94	-394.592	-1212.16	-1703.8	-427.246
		-65.48	-2012.94	-544.128	-3067.32	-2587.89	-1262.82	-1249.08	-256.042	-2498.47	-1502.99	-411.987	-1260.38	-1412.05	-392.151	-1212.46	-1701.05	-431.213
		-65.46	-2010.5	-544.739	-3059.69	-2583.62	-1260.38	-1246.03	-255.432	-2497.25	-1506.96	-416.565	-1262.21	-1409.61	-391.846	-1210.02	-1703.49	-427.856
		-65.44	-2008.67	-548.706	-3061.22	-2585.75	-1261.9	-1249.08	-251.77	-2495.73	-1504.52	-415.344	-1262.21	-1412.35	-394.592	-1213.99	-1703.49	-427.856
		-65.42	-2009.58	-545.349	-3057.86	-2586.06	-1261.29	-1248.78	-249.939	-2495.73	-1502.99	-415.039	-1258.54	-1404.42	-399.78	-1212.46	-1701.05	-426.331
		-65.4	-2006.84	-542.297	-3064.58	-2586.98	-1261.6	-1246.03	-255.432	-2494.51	-1497.8	-411.987	-1256.41	-1404.42	-399.78	-1211.85	-1700.74	-434.265
		-65.38	-2008.97	-541.687	-3059.39	-2581.18	-1261.6	-1241.76	-247.192	-2492.98	-1500.85	-415.649	-1257.63	-1406.56	-398.56	-1206.67	-1701.35	-431.213
		-65.36	-2007.45	-542.603	-3067.32	-2575.68	-1260.68	-1243.29	-252.686	-2495.73	-1497.8	-412.292	-1259.46	-1406.86	-396.118	-1209.41	-1707.46	-429.993
		-65.34	-2008.67	-542.297	-3064.58	-2575.99	-1260.07	-1244.81	-250.854	-2495.73	-1499.02	-412.598	-1257.02	-1405.64	-391.235	-1210.33	-1698.3	-433.655
		-65.32	-2005.92	-539.551	-3065.8	-2578.43	-1260.68	-1248.47	-256.042	-2495.12	-1500.85	-415.955	-1257.02	-1404.11	-392.456	-1210.33	-1701.97	-432.434
		-65.3	-2005.92	-540.161	-3053.89	-2581.18	-1260.07	-1248.47	-252.075	-2489.32	-1498.41	-412.903	-1257.32	-1406.56	-393.372	-1204.22	-1696.17	-430.908
		-65.28	-2007.75	-539.856	-3055.73	-2584.53	-1258.24	-1247.25	-257.568	-2486.27	-1498.41	-407.41	-1257.02	-1403.5	-390.93	-1203.61	-1700.13	-433.35
		-65.26	-2009.28	-540.466	-3048.71	-2576.9	-1259.46	-1245.42	-257.263	-2488.4	-1497.8	-409.546	-1254.58	-1403.81	-390.32	-1210.63	-1694.95	-430.603
		-65.24	-2008.67	-544.434	-3052.06	-2574.16	-1258.24	-1246.64	-257.263	-2487.79	-1503.91	-411.072	-1258.24	-1409.61	-393.066	-1204.22	-1699.52	-432.129
		-65.22	-2009.28	-545.959	-3051.76	-2572.02	-1256.71	-1242.07	-250.854	-2487.79	-1495.06	-408.936	-1260.38	-1402.59	-393.982	-1210.33	-1694.34	-427.551
		-65.2	-2004.39	-539.551	-3051.15	-2572.63	-1255.49	-1241.15	-250.854	-2488.71	-1498.72	-409.546	-1255.49	-1400.76	-388.184	-1210.94	-1695.56	-430.603
		-65.18	-2003.48	-544.128	-3049.32	-2575.38	-1254.58	-1242.07	-248.413	-2489.32	-1498.72	-409.851	-1252.75	-1401.98	-390.015	-1213.68	-1691.89	-430.298
		-65.16	-2002.87	-542.908	-3050.84	-2570.5	-1252.44	-1245.73	-252.38	-2487.49	-1499.33	-408.63	-1253.05	-1401.98	-387.268	-1214.6	-1696.47	-430.603
		-65.14	-2002.87	-541.382	-3047.18	-2573.24	-1254.58	-1246.95	-247.498	-2488.71	-1497.8	-408.02	-1250.92	-1405.03	-388.794	-1211.55	-1692.81	-428.772
		-65.12	-2003.78	-540.771	-3049.93	-2574.16	-1253.97	-1243.9	-248.108	-2486.88	-1503.6	-409.851	-1249.69	-1400.76	-388.794	-1209.72	-1696.78	-429.077
		-65.1	-1998.9	-541.382	-3049.93	-2573.85	-1255.19	-1243.59	-249.023	-2484.13	-1503.91	-408.02	-1252.75	-1403.2	-398.865	-1206.05	-1695.25	-427.246
		-65.08	-2001.65	-542.297	-3053.28	-2570.19	-1254.27	-1238.4	-248.413	-2483.83	-1500.24	-405.579	-1249.39	-1407.47	-396.118	-1211.85	-1693.12	-426.331
		-65.06	-2000.12	-539.856	-3048.71	-2567.44	-1255.8	-1239.93	-248.108	-2484.44	-1497.5	-409.546	-1250.31	-1405.64	-394.897	-1210.63	-1689.45	-428.772
		-65.04	-1999.51	-544.128	-3048.71	-2568.36	-1253.05	-1238.1	-253.296	-2477.42	-1499.02	-409.546	-1249.69	-1407.78	-396.118	-1210.02	-1687.93	-428.772
		-65.02	-2001.34	-538.94	-3048.71	-2566.22	-1254.58	-1236.88	-254.822	-2469.79	-1500.24	-408.936	-1255.19	-1406.56	-393.372	-1210.33	-1687.01	-422.974
		-65	-2005	-543.518	-3048.4	-2563.48	-1257.63	-1235.35	-256.958	-2474.98	-1494.75	-406.799	-1252.44	-1408.39	-387.573	-1208.19	-1686.71	-422.974
		-64.98	-1999.51	-546.265	-3047.49	-2569.58	-1257.02	-1237.18	-253.601	-2470.7	-1495.36	-408.63	-1247.86	-1399.84	-397.949	-1209.41	-1684.27	-422.974
		-64.96	-1997.38	-545.349	-3051.15	-2567.14	-1254.27	-1238.1	-249.939	-2470.4	-1499.63	-409.546	-1250.61	-1399.23	-390.625	-1208.19	-1688.84	-425.11
		-64.94	-1995.85	-538.94	-3048.4	-2564.7	-1257.02	-1234.44	-248.718	-2465.82	-1490.17	-409.546	-1249.69	-1399.84	-392.761	-1204.83	-1685.79	-420.227
		-64.92	-1996.46	-539.551	-3054.2	-2563.17	-1255.8	-1236.27	-249.329	-2467.35	-1492.92	-413.513	-1249.08	-1397.09	-387.573	-1207.58	-1687.32	-422.363
		-64.9	-1995.85	-536.194	-3054.81	-2561.04	-1253.97	-1234.74	-250.854	-2463.38	-1488.04	-408.63	-1249.69	-1397.4	-395.203	-1208.19	-1688.84	-421.448
		-64.88	-1993.41	-537.415	-3055.73	-2561.34	-1250.92	-1236.57	-249.023	-2465.21	-1490.48	-406.189	-1250	-1396.18	-395.508	-1206.67	-1691.28	-418.396
		-64.86	-1993.71	-540.161	-3054.81	-2561.65	-1255.19	-1237.18	-249.329	-2465.52	-1485.6	-414.734	-1246.95	-1400.45	-392.151	-1204.83	-1683.96	-419.922
		-64.84	-1989.75	-541.077	-3056.03	-2560.12	-1256.1	-1242.07	-248.718	-2468.26	-1490.48	-415.649	-1256.41	-1397.09	-393.982	-1202.7	-1681.21	-420.532
		-64.82	-1988.22	-538.94	-3053.89	-2565	-1256.71	-1242.98	-249.329	-2466.43	-1487.73	-408.63	-1250.92	-1396.79	-395.508	-1204.83	-1680.6	-418.396
		-64.8	-1993.71	-542.297	-3057.56	-2565.31	-1262.82	-1242.07	-249.634	-2471.01	-1487.73	-408.936	-1247.86	-1397.4	-390.32	-1199.95	-1681.52	-416.565
		-64.78	-1992.8	-543.213	-3057.86	-2559.2	-1256.1	-1236.88	-249.329	-2466.74	-1485.9	-407.41	-1246.03	-1398.32	-389.709	-1203	-1682.13	-418.396
		-64.76	-1988.22	-541.687	-3059.08	-2558.29	-1256.1	-1236.88	-247.192	-2473.75	-1488.34	-406.799	-1247.86	-1394.04	-390.93	-1201.17	-1680.3	-418.396
		-64.74	-1995.54	-543.823	-3049.93	-2559.2	-1258.24	-1236.27	-252.686	-2473.14	-1487.43	-405.579	-1246.03	-1394.35	-391.846	-1203.31	-1681.82	-419.006
		-64.72	-1987.92	-541.687	-3054.2	-2557.07	-1259.16	-1233.83	-254.211	-2474.37	-1487.43	-405.884	-1244.51	-1394.04	-390.015	-1200.87	-1686.71	-419.922
		-64.7	-1989.75	-541.077	-3045.65	-2555.85	-1257.63	-1236.27	-249.634	-2474.37	-1486.21	-404.663	-1247.25	-1399.54	-387.878	-1206.05	-1684.27	-421.753
		-64.68	-1989.75	-539.856	-3046.26	-2561.04	-1257.63	-1235.35	-254.211	-2471.31	-1489.26	-406.494	-1249.08	-1394.65	-390.015	-1202.39	-1679.08	-419.006
		-64.66	-1987.61	-540.771	-3043.52	-2557.98	-1258.85	-1233.83	-259.094	-2467.65	-1486.21	-405.273	-1247.25	-1401.98	-386.963	-1202.09	-1681.52	-420.227
		-64.64	-1986.39	-539.246	-3044.13	-2552.49	-1248.47	-1232.6	-255.737	-2465.21	-1483.46	-406.189	-1243.59	-1402.28	-388.794	-1202.7	-1679.08	-421.448
		-64.62	-1981.51	-537.72	-3040.47	-2554.02	-1249.69	-1233.22	-257.263	-2467.65	-1484.38	-401.917	-1242.68	-1401.37	-384.521	-1204.83	-1677.25	-417.48
		-64.6	-1987	-539.856	-3043.52	-2554.02	-1250.31	-1232.6	-253.601	-2467.65	-1486.51	-407.715	-1239.93	-1395.87	-385.742	-1200.56	-1676.64	-415.039
		-64.58	-1983.64	-535.889	-3042.91	-2554.02	-1249.69	-1234.13	-252.991	-2464.29	-1485.9	-407.715	-1239.01	-1395.87	-380.859	-1199.95	-1679.08	-419.006
		-64.56	-1982.42	-530.701	-3041.38	-2551.57	-1245.42	-1233.22	-248.108	-2465.52	-1486.51	-406.189	-1241.46	-1396.48	-388.184	-1204.83	-1680.91	-419.922
		-64.54	-1987	-535.889	-3040.77	-2552.8	-1248.17	-1231.38	-250.854	-2460.63	-1489.87	-410.767	-1244.2	-1393.43	-386.658	-1201.78	-1674.8	-418.091
		-64.52	-1988.83	-538.33	-3045.96	-2549.44	-1244.51	-1229.86	-249.939	-2456.67	-1488.34	-412.903	-1243.59	-1391.6	-386.658	-1200.26	-1675.72	-417.48
		-64.5	-1984.25	-531.311	-3043.52	-2548.22	-1246.03	-1230.16	-249.634	-2456.67	-1485.29	-404.663	-1240.84	-1393.13	-383.301	-1202.7	-1674.5	-417.786
		-64.48	-1984.86	-535.889	-3041.69	-2545.78	-1250.92	-1230.47	-252.38	-2454.83	-1481.02	-404.053	-1240.23	-1391.6	-389.404	-1201.48	-1672.36	-417.786
		-64.46	-1982.73	-535.889	-3039.25	-2544.86	-1247.56	-1228.33	-247.498	-2457.58	-1483.76	-405.884	-1238.1	-1390.99	-385.742	-1198.73	-1672.97	-425.415
		-64.44	-1980.29	-539.551	-3036.19	-2544.25	-1246.03	-1226.5	-255.127	-2452.7	-1478.58	-403.442	-1239.32	-1390.38	-388.489	-1199.65	-1671.45	-426.941
		-64.42	-1978.76	-541.992	-3034.36	-2546.69	-1250.92	-1227.72	-247.498	-2453.31	-1477.66	-404.053	-1239.32	-1389.47	-388.794	-1198.12	-1670.84	-421.753
		-64.4	-1982.73	-543.518	-3036.19	-2543.33	-1259.46	-1227.11	-251.465	-2455.44	-1478.58	-403.442	-1240.84	-1387.94	-390.015	-1197.81	-1677.55	-423.584
		-64.38	-1982.12	-536.194	-3033.75	-2542.11	-1254.58	-1228.33	-245.361	-2454.22	-1477.36	-406.189	-1241.76	-1390.08	-389.099	-1195.68	-1672.97	-416.26
		-64.36	-1979.37	-529.175	-3034.36	-2540.28	-1254.27	-1229.25	-252.991	-2460.02	-1477.05	-404.968	-1238.1	-1386.41	-390.625	-1196.9	-1668.7	-416.26
		-64.34	-1979.37	-528.87	-3034.97	-2540.59	-1253.05	-1226.81	-245.972	-2460.02	-1478.88	-410.461	-1235.96	-1383.36	-390.93	-1195.98	-1668.4	-414.429
		-64.32	-1977.84	-527.344	-3034.97	-2545.78	-1246.03	-1224.98	-250.244	-2460.94	-1478.27	-404.053	-1235.35	-1381.84	-391.235	-1195.98	-1669.92	-418.396
		-64.3	-1976.32	-526.123	-3035.58	-2540.89	-1243.9	-1223.14	-255.127	-2461.24	-1479.49	-405.579	-1235.66	-1380.92	-389.404	-1196.29	-1669.62	-416.87
		-64.28	-1980.59	-533.142	-3035.89	-2539.37	-1244.2	-1223.75	-249.023	-2459.11	-1475.52	-408.936	-1237.79	-1380.62	-390.32	-1196.9	-1667.79	-415.649
		-64.26	-1977.54	-530.396	-3032.23	-2543.95	-1243.9	-1222.84	-247.803	-2460.94	-1477.05	-412.598	-1239.01	-1383.97	-390.93	-1192.02	-1674.19	-416.87
		-64.24	-1976.01	-528.564	-3032.84	-2539.06	-1239.32	-1221.92	-248.718	-2453.61	-1481.93	-406.189	-1239.93	-1383.67	-391.235	-1196.59	-1674.19	-415.955
		-64.22	-1972.35	-531.921	-3032.23	-2538.76	-1240.84	-1226.5	-247.498	-2447.81	-1478.58	-408.936	-1234.44	-1387.33	-392.456	-1196.59	-1668.09	-416.565
		-64.2	-1975.4	-529.175	-3032.84	-2546.69	-1242.37	-1227.72	-249.023	-2448.12	-1477.05	-403.748	-1235.05	-1383.67	-387.878	-1192.93	-1666.26	-417.786
		-64.18	-1971.74	-528.87	-3030.7	-2540.89	-1239.62	-1224.67	-254.822	-2452.7	-1474.61	-401.611	-1229.86	-1386.41	-388.794	-1192.32	-1669.62	-417.175
		-64.16	-1974.79	-534.668	-3031.62	-2537.84	-1238.1	-1223.45	-255.127	-2444.46	-1474	-404.358	-1233.52	-1389.47	-388.794	-1192.32	-1669.92	-414.734
		-64.14	-1972.05	-530.396	-3030.7	-2536.32	-1241.76	-1222.53	-244.446	-2448.12	-1472.17	-411.072	-1237.49	-1388.24	-389.709	-1189.88	-1670.23	-420.837
		-64.12	-1972.96	-525.513	-3032.53	-2537.23	-1245.12	-1220.09	-251.465	-2452.09	-1475.52	-401.917	-1239.32	-1382.14	-387.268	-1189.27	-1673.58	-425.11
		-64.1	-1969.91	-529.785	-3031.01	-2543.64	-1246.34	-1219.18	-244.751	-2456.05	-1474	-407.104	-1230.47	-1383.36	-388.794	-1189.88	-1670.23	-426.636
		-64.08	-1973.57	-531.311	-3031.62	-2535.1	-1247.86	-1219.48	-248.413	-2454.53	-1474.61	-406.189	-1233.52	-1384.28	-386.963	-1189.88	-1668.7	-421.143
		-64.06	-1969.91	-523.682	-3022.77	-2536.62	-1248.47	-1219.48	-244.751	-2446.29	-1474	-404.358	-1230.16	-1381.84	-385.132	-1189.27	-1667.48	-422.363
		-64.04	-1967.77	-526.733	-3022.77	-2533.87	-1242.68	-1223.14	-253.906	-2446.9	-1475.22	-404.358	-1231.99	-1382.45	-386.047	-1185.91	-1667.48	-422.058
		-64.02	-1968.38	-528.87	-3016.36	-2532.96	-1242.07	-1223.45	-247.803	-2442.63	-1472.17	-407.715	-1237.18	-1380.92	-387.573	-1193.85	-1669.31	-422.974
		-64	-1968.08	-524.292	-3014.22	-2532.65	-1243.29	-1220.7	-250.244	-2446.9	-1477.05	-408.936	-1236.88	-1381.84	-383.911	-1193.85	-1672.06	-423.279
		-63.98	-1966.55	-524.902	-3015.14	-2532.04	-1240.54	-1220.4	-243.835	-2442.63	-1480.71	-406.494	-1229.55	-1382.45	-387.573	-1192.02	-1663.21	-422.668
		-63.96	-1968.38	-524.292	-3014.83	-2529.3	-1238.4	-1219.48	-247.192	-2444.46	-1472.17	-406.189	-1232.91	-1388.85	-387.268	-1191.41	-1665.65	-419.617
		-63.94	-1966.55	-523.987	-3014.22	-2529.6	-1239.32	-1220.7	-247.192	-2447.2	-1473.08	-400.391	-1231.08	-1388.24	-389.099	-1187.44	-1658.02	-416.87
		-63.92	-1966.55	-523.376	-3015.44	-2530.82	-1237.79	-1217.65	-249.329	-2444.15	-1474	-403.442	-1228.94	-1383.06	-384.827	-1182.56	-1662.9	-421.753
		-63.9	-1963.81	-526.123	-3011.78	-2534.18	-1235.05	-1219.48	-247.192	-2442.32	-1474.61	-404.358	-1227.11	-1380.92	-389.099	-1185.61	-1664.12	-425.415
		-63.88	-1965.64	-529.785	-3010.25	-2529.91	-1236.88	-1222.53	-253.601	-2444.76	-1473.08	-401.001	-1230.16	-1381.53	-385.742	-1179.2	-1668.4	-425.11
		-63.86	-1965.03	-526.733	-3007.81	-2527.77	-1233.83	-1219.48	-245.056	-2442.32	-1472.47	-397.644	-1230.77	-1383.06	-384.827	-1182.56	-1660.77	-422.668
		-63.84	-1960.75	-526.733	-3009.95	-2530.52	-1232.3	-1220.09	-244.446	-2440.49	-1474	-403.137	-1231.38	-1382.75	-384.216	-1181.64	-1661.99	-418.396
		-63.82	-1963.81	-522.766	-3010.56	-2524.41	-1232.91	-1219.79	-244.751	-2441.71	-1470.95	-399.78	-1227.11	-1380.62	-379.028	-1182.56	-1662.9	-417.175
		-63.8	-1961.06	-522.766	-3007.2	-2533.26	-1235.66	-1220.4	-242.92	-2442.63	-1475.22	-403.442	-1227.42	-1383.36	-379.639	-1184.08	-1655.27	-418.091
		-63.78	-1962.28	-521.851	-3012.39	-2528.08	-1230.16	-1217.04	-244.751	-2443.24	-1471.86	-396.423	-1226.81	-1386.72	-380.554	-1187.13	-1657.41	-412.598
		-63.76	-1965.33	-520.325	-3005.98	-2526.86	-1228.64	-1218.87	-245.361	-2440.19	-1469.73	-403.137	-1232.3	-1380.62	-380.249	-1183.17	-1661.99	-414.124
		-63.74	-1966.55	-521.24	-3008.42	-2523.5	-1229.55	-1221.01	-244.751	-2437.44	-1463.32	-397.949	-1227.72	-1377.56	-378.113	-1182.25	-1659.55	-417.175
		-63.72	-1962.28	-529.48	-3007.2	-2523.5	-1228.03	-1216.13	-248.413	-2433.17	-1462.71	-399.475	-1231.38	-1379.7	-383.301	-1179.2	-1655.27	-416.26
		-63.7	-1963.81	-526.428	-3006.59	-2527.16	-1225.59	-1214.6	-251.16	-2432.56	-1461.79	-397.949	-1234.13	-1379.39	-382.385	-1179.5	-1659.85	-417.48
		-63.68	-1962.89	-523.071	-3007.51	-2523.8	-1226.81	-1216.74	-245.667	-2433.78	-1463.62	-400.391	-1232.3	-1375.73	-381.165	-1178.28	-1655.27	-410.461
		-63.66	-1960.45	-523.987	-3009.03	-2520.45	-1226.5	-1213.68	-243.835	-2431.95	-1461.18	-396.118	-1230.77	-1380.31	-377.808	-1178.28	-1654.97	-417.786
		-63.64	-1958.01	-525.208	-3005.07	-2521.97	-1220.7	-1211.85	-245.361	-2433.78	-1466.06	-397.949	-1227.42	-1375.73	-380.249	-1178.89	-1652.22	-419.617
		-63.62	-1958.01	-521.851	-3005.68	-2525.33	-1224.06	-1215.21	-244.446	-2437.13	-1469.73	-397.949	-1228.64	-1376.65	-378.723	-1177.06	-1659.85	-410.767
		-63.6	-1956.18	-520.63	-3003.54	-2519.84	-1224.06	-1213.68	-244.751	-2438.66	-1465.15	-398.254	-1223.14	-1374.51	-376.282	-1181.03	-1655.58	-415.649
		-63.58	-1954.35	-524.292	-3003.85	-2519.53	-1225.59	-1208.5	-246.582	-2430.73	-1459.96	-395.813	-1224.67	-1372.38	-375.671	-1173.4	-1652.22	-413.513
		-63.56	-1956.79	-527.954	-3002.01	-2521.06	-1226.2	-1212.77	-248.108	-2434.39	-1463.62	-398.56	-1225.59	-1370.24	-375.671	-1174.62	-1654.66	-415.649
		-63.54	-1953.43	-528.87	-3004.46	-2520.14	-1231.08	-1212.16	-247.192	-2428.89	-1462.1	-397.644	-1223.75	-1368.71	-376.892	-1174.32	-1658.02	-416.87
		-63.52	-1953.13	-524.902	-3006.59	-2521.97	-1231.08	-1213.99	-249.634	-2427.98	-1459.05	-395.203	-1223.14	-1368.71	-378.113	-1172.49	-1660.77	-414.124
		-63.5	-1949.77	-523.071	-3012.7	-2518.01	-1232.3	-1214.29	-248.413	-2425.84	-1463.62	-395.508	-1222.53	-1367.8	-381.165	-1172.79	-1658.94	-413.208
		-63.48	-1951.6	-522.156	-3009.64	-2515.56	-1233.52	-1210.94	-248.108	-2426.15	-1463.32	-398.254	-1224.98	-1369.32	-378.113	-1173.71	-1657.41	-412.292
		-63.46	-1950.68	-524.292	-3006.59	-2513.43	-1231.38	-1211.24	-242.31	-2422.18	-1471.56	-397.644	-1223.45	-1374.21	-378.113	-1173.71	-1650.39	-412.903
		-63.44	-1948.24	-524.597	-2998.96	-2521.97	-1229.55	-1206.36	-244.751	-2426.45	-1459.66	-398.56	-1221.01	-1373.6	-377.808	-1177.37	-1650.09	-415.039
		-63.42	-1948.55	-524.597	-2995.91	-2511.29	-1228.64	-1210.02	-242.31	-2426.45	-1461.49	-396.423	-1224.06	-1365.36	-376.587	-1175.84	-1649.78	-414.124
		-63.4	-1949.16	-523.682	-2991.03	-2509.46	-1228.94	-1209.72	-245.056	-2427.98	-1459.05	-394.897	-1229.25	-1366.58	-377.197	-1173.1	-1648.56	-408.325
		-63.38	-1947.33	-527.344	-2993.16	-2509.77	-1226.5	-1207.28	-242.92	-2424.01	-1461.79	-398.56	-1225.89	-1370.85	-379.944	-1169.43	-1649.78	-412.598
		-63.36	-1950.38	-528.259	-2989.2	-2513.73	-1224.37	-1208.5	-243.53	-2426.15	-1453.55	-393.372	-1222.23	-1370.24	-382.385	-1174.01	-1644.9	-411.072
		-63.34	-1954.65	-526.733	-2988.89	-2508.54	-1223.14	-1212.46	-248.108	-2420.65	-1456.91	-395.508	-1221.92	-1370.85	-385.742	-1171.88	-1644.9	-409.851
		-63.32	-1954.35	-524.902	-2986.45	-2512.21	-1227.42	-1212.16	-251.465	-2420.35	-1458.44	-398.865	-1221.92	-1363.83	-382.69	-1170.96	-1645.2	-411.072
		-63.3	-1952.21	-520.02	-2991.94	-2502.75	-1224.67	-1213.07	-242.31	-2418.82	-1464.54	-398.56	-1221.01	-1367.8	-384.827	-1169.13	-1645.2	-413.208
		-63.28	-1950.38	-520.325	-2989.2	-2505.8	-1225.59	-1211.55	-243.835	-2417.91	-1459.05	-398.56	-1223.14	-1371.77	-382.69	-1173.71	-1642.46	-410.461
		-63.26	-1948.24	-523.682	-2984.31	-2501.83	-1230.16	-1212.16	-240.784	-2417.6	-1463.01	-398.56	-1223.75	-1366.88	-378.113	-1177.98	-1643.07	-411.682
		-63.24	-1946.72	-520.935	-2984.31	-2503.05	-1228.94	-1207.89	-245.361	-2417.91	-1462.71	-396.729	-1221.92	-1360.78	-378.113	-1171.26	-1645.2	-413.208
		-63.22	-1946.41	-522.461	-2984.92	-2504.27	-1227.72	-1206.97	-239.868	-2416.08	-1463.62	-399.17	-1219.79	-1364.44	-380.249	-1178.89	-1646.42	-412.903
		-63.2	-1947.33	-523.071	-2984.92	-2504.58	-1226.81	-1208.8	-240.173	-2419.43	-1461.18	-400.696	-1223.45	-1365.66	-376.892	-1180.42	-1647.64	-411.072
		-63.18	-1943.36	-525.818	-2986.15	-2499.08	-1231.69	-1207.58	-241.699	-2419.13	-1457.52	-395.813	-1221.92	-1360.47	-378.113	-1177.37	-1647.03	-412.903
		-63.16	-1941.83	-527.954	-2983.7	-2504.58	-1227.72	-1209.41	-242.615	-2420.65	-1461.18	-394.287	-1224.67	-1367.49	-378.113	-1176.15	-1641.54	-412.292
		-63.14	-1939.7	-529.785	-2984.31	-2500.31	-1224.06	-1207.89	-241.089	-2412.72	-1463.01	-392.151	-1226.2	-1368.1	-378.113	-1175.23	-1642.46	-410.156
		-63.12	-1939.7	-527.954	-2983.09	-2496.03	-1224.67	-1210.02	-241.699	-2414.25	-1466.67	-391.846	-1220.7	-1367.19	-375.671	-1175.23	-1642.15	-408.936
		-63.1	-1941.22	-523.376	-2981.87	-2493.59	-1227.11	-1212.16	-245.972	-2412.11	-1460.88	-392.456	-1218.87	-1364.44	-377.808	-1171.57	-1643.68	-408.936
		-63.08	-1943.36	-521.851	-2983.7	-2496.03	-1225.59	-1205.75	-244.751	-2408.75	-1456.91	-393.066	-1218.87	-1367.19	-381.775	-1178.28	-1642.15	-407.715
		-63.06	-1950.99	-522.461	-2989.5	-2492.37	-1224.06	-1208.19	-246.582	-2407.53	-1459.96	-392.456	-1220.4	-1361.39	-377.808	-1174.01	-1643.98	-408.02
		-63.04	-1946.11	-518.799	-2986.15	-2493.29	-1223.45	-1209.11	-242.31	-2402.95	-1459.35	-391.846	-1221.92	-1363.22	-376.587	-1171.57	-1642.46	-411.072
		-63.02	-1942.14	-517.883	-2978.21	-2491.15	-1224.98	-1208.8	-242.615	-2402.34	-1455.08	-391.235	-1218.87	-1358.34	-375.061	-1167.3	-1640.63	-410.461
		-63	-1941.22	-519.409	-2980.96	-2500	-1221.92	-1210.63	-239.563	-2402.34	-1452.33	-390.93	-1217.04	-1361.39	-376.282	-1166.99	-1643.07	-410.156
		-62.98	-1938.78	-518.188	-2977.6	-2495.12	-1221.31	-1208.5	-239.563	-2402.65	-1455.38	-389.709	-1223.45	-1359.86	-372.314	-1170.04	-1645.81	-411.682
		-62.96	-1938.48	-518.799	-2978.21	-2489.62	-1216.13	-1210.63	-238.342	-2402.65	-1452.94	-387.268	-1220.09	-1360.17	-370.178	-1166.08	-1641.54	-410.461
		-62.94	-1940.61	-519.714	-2979.13	-2488.71	-1216.74	-1206.05	-242.31	-2402.65	-1448.97	-392.151	-1221.92	-1362.3	-380.859	-1163.33	-1636.66	-408.325
		-62.92	-1937.87	-518.799	-2978.21	-2493.9	-1219.18	-1207.58	-237.122	-2406.01	-1452.03	-390.32	-1216.43	-1360.17	-373.84	-1165.47	-1638.79	-409.241
		-62.9	-1934.81	-520.02	-2976.68	-2488.71	-1219.18	-1203.61	-238.342	-2408.75	-1448.97	-390.015	-1216.43	-1358.95	-376.892	-1154.48	-1637.57	-408.02
		-62.88	-1936.65	-521.851	-2976.38	-2489.62	-1212.16	-1203	-240.784	-2408.75	-1448.97	-391.541	-1214.9	-1358.64	-368.042	-1163.64	-1636.66	-407.715
		-62.86	-1934.2	-521.24	-2975.77	-2490.54	-1216.43	-1202.09	-237.732	-2408.45	-1448.06	-389.404	-1213.68	-1356.81	-377.197	-1160.89	-1634.83	-410.461
		-62.84	-1940.31	-514.526	-2973.02	-2499.39	-1212.16	-1203.61	-234.07	-2404.17	-1451.11	-388.184	-1210.94	-1354.06	-375.061	-1163.94	-1635.44	-409.546
		-62.82	-1938.78	-519.104	-2977.6	-2489.01	-1214.9	-1201.78	-238.342	-2403.87	-1448.36	-391.235	-1210.02	-1352.84	-380.554	-1158.75	-1633.3	-409.546
		-62.8	-1937.56	-517.578	-2971.19	-2492.98	-1213.99	-1203	-237.732	-2401.73	-1451.42	-394.592	-1213.07	-1353.45	-374.756	-1160.89	-1631.77	-409.851
		-62.78	-1936.04	-516.357	-2974.85	-2489.62	-1215.82	-1203.61	-243.53	-2403.56	-1450.5	-397.644	-1217.65	-1353.15	-377.197	-1156.92	-1638.79	-413.208
		-62.76	-1939.7	-520.325	-2972.72	-2487.18	-1207.28	-1199.95	-243.53	-2402.65	-1449.58	-393.066	-1213.68	-1353.45	-379.333	-1159.67	-1633	-408.63
		-62.74	-1931.46	-516.357	-2975.77	-2488.1	-1208.8	-1199.95	-241.394	-2405.09	-1450.81	-389.709	-1214.9	-1355.59	-373.535	-1158.14	-1632.08	-415.039
		-62.72	-1933.9	-518.799	-2972.72	-2486.27	-1208.8	-1202.7	-245.361	-2402.04	-1448.36	-387.878	-1213.38	-1353.15	-370.789	-1157.53	-1629.94	-414.734
		-62.7	-1932.98	-515.137	-2971.19	-2489.32	-1206.97	-1200.56	-235.901	-2403.56	-1445.92	-389.709	-1211.24	-1357.12	-373.84	-1153.87	-1629.64	-411.682
		-62.68	-1931.46	-515.137	-2967.83	-2480.47	-1209.11	-1205.44	-233.154	-2399.29	-1448.36	-385.132	-1210.94	-1361.39	-370.789	-1157.53	-1627.2	-414.124
		-62.66	-1928.1	-511.475	-2969.36	-2484.44	-1207.89	-1202.39	-236.511	-2401.12	-1448.36	-387.573	-1210.94	-1358.64	-375.061	-1155.09	-1629.33	-413.208
		-62.64	-1930.85	-513	-2959.59	-2480.47	-1204.83	-1199.04	-236.206	-2399.9	-1446.23	-386.353	-1210.33	-1358.34	-371.704	-1156.92	-1627.2	-412.292
		-62.62	-1932.07	-505.676	-2964.78	-2480.77	-1208.19	-1198.73	-233.459	-2399.29	-1448.67	-384.216	-1214.29	-1356.81	-372.62	-1159.36	-1630.55	-408.63
		-62.6	-1934.2	-510.559	-2963.26	-2479.86	-1205.44	-1197.2	-237.427	-2400.21	-1451.42	-387.878	-1210.94	-1350.71	-375.061	-1158.75	-1632.39	-406.189
		-62.58	-1932.07	-511.78	-2965.09	-2483.22	-1212.16	-1196.29	-238.953	-2397.77	-1448.67	-389.404	-1207.58	-1352.54	-378.418	-1157.53	-1628.42	-407.41
		-62.56	-1932.07	-508.728	-2963.87	-2480.16	-1211.24	-1198.73	-239.258	-2397.16	-1449.28	-386.047	-1206.67	-1352.84	-377.808	-1162.11	-1626.89	-406.799
		-62.54	-1932.07	-511.78	-2966	-2480.16	-1210.33	-1197.2	-240.173	-2397.16	-1455.08	-386.353	-1206.36	-1350.71	-381.165	-1158.14	-1625.98	-409.241
		-62.52	-1924.74	-508.728	-2964.17	-2477.72	-1204.53	-1199.04	-242.31	-2393.49	-1452.64	-383.911	-1206.36	-1352.84	-381.165	-1161.8	-1624.15	-408.63
		-62.5	-1927.49	-510.864	-2964.17	-2478.94	-1211.85	-1198.73	-242.004	-2394.71	-1451.11	-390.32	-1206.67	-1352.84	-379.639	-1161.8	-1622.92	-408.63
		-62.48	-1924.44	-511.78	-2961.43	-2479.86	-1205.14	-1199.95	-240.479	-2397.16	-1450.2	-387.573	-1210.33	-1354.37	-374.146	-1161.5	-1623.54	-406.494
		-62.46	-1918.33	-513	-2959.9	-2481.99	-1206.97	-1203	-240.479	-2399.9	-1447.14	-386.047	-1208.19	-1353.15	-377.808	-1156.62	-1625.37	-411.072
		-62.44	-1919.86	-515.442	-2958.98	-2483.22	-1208.19	-1198.73	-241.699	-2400.82	-1446.84	-381.47	-1207.58	-1353.76	-372.62	-1157.23	-1630.25	-409.546
		-62.42	-1922.61	-517.273	-2959.29	-2479.55	-1205.44	-1195.68	-236.206	-2398.38	-1446.53	-382.385	-1205.14	-1352.23	-373.535	-1154.48	-1627.81	-408.936
		-62.4	-1920.17	-508.423	-2957.46	-2476.2	-1203.61	-1195.07	-240.784	-2397.46	-1443.79	-378.418	-1204.83	-1357.42	-373.23	-1155.4	-1625.37	-409.851
		-62.38	-1918.03	-514.526	-2958.98	-2474.37	-1205.75	-1196.9	-237.732	-2395.32	-1447.14	-383.301	-1206.67	-1361.39	-371.399	-1152.95	-1628.11	-407.715
		-62.36	-1919.25	-513	-2954.1	-2477.11	-1204.53	-1193.24	-236.511	-2389.53	-1444.7	-380.554	-1202.7	-1358.03	-374.451	-1152.04	-1627.5	-409.546
		-62.34	-1918.03	-514.221	-2954.1	-2480.47	-1205.44	-1191.71	-243.53	-2392.58	-1442.87	-385.742	-1208.8	-1355.29	-373.23	-1152.34	-1625.67	-411.682
		-62.32	-1917.42	-516.052	-2955.63	-2476.2	-1206.05	-1192.93	-242.615	-2384.34	-1441.96	-381.165	-1208.5	-1354.98	-372.925	-1150.82	-1624.45	-413.818
		-62.3	-1919.25	-513	-2952.88	-2474.06	-1210.33	-1194.15	-239.563	-2390.44	-1445.31	-379.028	-1202.39	-1354.37	-374.756	-1149.6	-1625.98	-413.818
		-62.28	-1917.42	-516.968	-2956.85	-2471.92	-1205.44	-1197.81	-238.342	-2388.31	-1438.9	-380.554	-1202.7	-1351.62	-375.061	-1151.73	-1624.76	-416.565
		-62.26	-1918.03	-519.104	-2955.63	-2472.23	-1207.89	-1197.51	-237.122	-2388.92	-1443.79	-381.775	-1202.7	-1353.76	-374.451	-1151.12	-1620.18	-414.429
		-62.24	-1914.98	-513.306	-2954.41	-2474.37	-1200.87	-1191.71	-238.342	-2382.51	-1445.62	-387.268	-1201.17	-1351.62	-373.23	-1153.26	-1621.7	-413.208
		-62.22	-1915.28	-512.085	-2956.54	-2475.89	-1204.22	-1192.63	-243.53	-2384.34	-1446.53	-387.268	-1202.39	-1352.84	-372.314	-1152.34	-1616.82	-413.513
		-62.2	-1911.93	-510.864	-2953.19	-2470.09	-1201.78	-1194.46	-241.394	-2380.07	-1445.62	-394.592	-1206.36	-1352.54	-370.789	-1156.01	-1620.79	-408.325
		-62.18	-1918.33	-512.085	-2953.19	-2469.18	-1206.05	-1188.96	-239.563	-2389.83	-1445.01	-388.489	-1202.39	-1353.45	-371.399	-1153.56	-1619.26	-410.767
		-62.16	-1914.37	-513.916	-2952.27	-2467.35	-1202.7	-1190.49	-238.037	-2381.9	-1442.87	-385.132	-1199.65	-1357.73	-369.873	-1155.4	-1621.09	-408.63
		-62.14	-1914.67	-519.409	-2949.83	-2465.21	-1205.44	-1188.05	-238.037	-2383.42	-1447.45	-389.099	-1201.78	-1355.29	-371.704	-1148.38	-1621.09	-407.104
		-62.12	-1912.23	-516.052	-2948.91	-2469.48	-1204.53	-1186.52	-239.258	-2384.03	-1446.23	-390.32	-1199.04	-1350.71	-371.704	-1148.99	-1617.13	-407.41
		-62.1	-1911.32	-509.949	-2950.44	-2477.42	-1203.31	-1195.07	-237.122	-2383.12	-1444.09	-385.742	-1201.17	-1348.57	-371.094	-1148.68	-1614.38	-407.715
		-62.08	-1911.01	-506.287	-2944.64	-2468.57	-1202.09	-1190.49	-243.835	-2382.81	-1443.18	-384.827	-1207.58	-1351.32	-372.925	-1148.07	-1614.07	-404.358
		-62.06	-1911.93	-509.644	-2944.34	-2467.65	-1200.87	-1186.52	-234.985	-2382.81	-1444.09	-386.047	-1207.89	-1347.35	-372.009	-1148.38	-1617.74	-407.104
		-62.04	-1910.1	-509.033	-2948.61	-2468.57	-1199.04	-1192.63	-238.037	-2384.03	-1443.18	-388.794	-1196.59	-1345.21	-371.399	-1149.6	-1616.52	-410.767
		-62.02	-1908.57	-511.78	-2942.81	-2470.09	-1201.17	-1188.66	-235.901	-2384.64	-1442.57	-388.184	-1200.56	-1347.66	-371.094	-1146.85	-1619.87	-409.241
		-62	-1911.93	-515.442	-2941.59	-2468.87	-1200.87	-1187.44	-239.563	-2380.37	-1441.35	-386.047	-1200.87	-1349.49	-371.399	-1150.82	-1613.77	-415.649
		-61.98	-1910.71	-511.169	-2943.73	-2465.82	-1200.56	-1185.3	-237.122	-2377.62	-1444.7	-383.606	-1194.15	-1342.47	-368.042	-1147.16	-1614.99	-413.513
		-61.96	-1907.96	-514.221	-2940.67	-2466.43	-1201.17	-1187.74	-237.732	-2375.49	-1441.65	-384.827	-1198.73	-1348.57	-373.84	-1154.17	-1611.33	-408.63
		-61.94	-1908.57	-513.611	-2935.79	-2465.82	-1203.92	-1189.58	-241.394	-2376.1	-1437.38	-388.794	-1193.24	-1346.44	-370.483	-1149.29	-1611.02	-408.63
		-61.92	-1907.96	-515.442	-2940.67	-2466.13	-1199.65	-1185.91	-243.835	-2371.83	-1437.38	-382.385	-1194.15	-1344.3	-371.094	-1142.88	-1610.11	-404.968
		-61.9	-1905.82	-513.916	-2935.18	-2467.35	-1196.59	-1183.78	-237.427	-2375.18	-1438.9	-381.47	-1205.14	-1343.08	-368.042	-1147.46	-1617.13	-412.903
		-61.88	-1904.3	-512.085	-2931.21	-2463.07	-1195.98	-1186.22	-239.563	-2379.15	-1433.72	-381.775	-1202.39	-1345.21	-368.347	-1146.85	-1614.07	-404.968
		-61.86	-1909.48	-515.442	-2932.13	-2462.77	-1197.81	-1183.47	-236.206	-2377.32	-1437.99	-384.521	-1196.29	-1343.38	-368.347	-1147.46	-1615.6	-403.137
		-61.84	-1906.43	-516.357	-2936.4	-2458.8	-1199.95	-1182.56	-237.732	-2370	-1437.68	-382.08	-1194.15	-1344.91	-369.263	-1148.07	-1611.63	-403.442
		-61.82	-1907.96	-511.78	-2935.18	-2460.94	-1198.73	-1186.22	-237.122	-2370.61	-1438.6	-378.113	-1192.93	-1343.69	-371.704	-1146.55	-1613.16	-405.884
		-61.8	-1909.79	-509.949	-2931.82	-2460.02	-1197.81	-1185.61	-238.647	-2368.16	-1432.19	-384.216	-1195.37	-1347.35	-368.347	-1148.99	-1611.94	-408.02
		-61.78	-1906.74	-509.033	-2932.43	-2457.89	-1195.68	-1181.03	-241.394	-2370	-1441.35	-378.113	-1189.88	-1350.71	-371.704	-1143.49	-1610.41	-411.682
		-61.76	-1908.87	-509.033	-2926.94	-2457.58	-1193.24	-1181.95	-238.037	-2367.86	-1434.63	-383.301	-1189.27	-1344.3	-372.314	-1151.43	-1610.41	-413.818
		-61.74	-1908.57	-505.676	-2925.42	-2457.28	-1194.76	-1182.56	-236.206	-2371.83	-1433.41	-381.165	-1189.27	-1347.35	-372.314	-1147.77	-1605.83	-404.968
		-61.72	-1909.79	-507.507	-2924.19	-2460.33	-1195.37	-1182.56	-235.291	-2373.05	-1428.22	-382.69	-1192.93	-1344.3	-375.366	-1142.88	-1612.85	-408.02
		-61.7	-1906.13	-506.897	-2936.4	-2451.78	-1195.98	-1180.73	-236.206	-2371.52	-1431.58	-375.977	-1191.41	-1345.52	-370.178	-1141.36	-1607.06	-407.104
		-61.68	-1903.38	-507.813	-2931.21	-2455.14	-1195.37	-1182.86	-236.206	-2366.64	-1428.53	-379.944	-1189.58	-1340.03	-378.418	-1141.05	-1607.36	-403.748
		-61.66	-1903.69	-505.371	-2929.69	-2453.61	-1195.98	-1185.61	-236.816	-2367.55	-1430.36	-380.249	-1192.32	-1342.77	-378.418	-1139.22	-1605.22	-403.748
		-61.64	-1901.25	-505.066	-2925.72	-2455.75	-1192.32	-1178.59	-235.901	-2363.59	-1429.75	-379.333	-1190.19	-1342.77	-376.282	-1137.39	-1607.36	-405.273
		-61.62	-1899.41	-505.981	-2927.86	-2451.78	-1194.15	-1180.11	-243.225	-2363.89	-1432.8	-376.282	-1185.91	-1345.83	-376.892	-1139.53	-1609.19	-405.884
		-61.6	-1901.86	-506.287	-2921.14	-2453.92	-1189.27	-1181.64	-242.615	-2362.37	-1437.07	-379.333	-1187.44	-1339.72	-376.587	-1140.75	-1608.28	-399.78
		-61.58	-1900.33	-508.118	-2922.06	-2447.81	-1189.88	-1184.39	-242.004	-2362.06	-1432.8	-378.113	-1183.47	-1343.38	-378.113	-1142.27	-1613.46	-400.696
		-61.56	-1903.38	-508.423	-2919.01	-2449.34	-1187.74	-1177.67	-238.647	-2366.64	-1423.34	-379.028	-1188.66	-1339.42	-372.314	-1143.19	-1608.58	-404.358
		-61.54	-1896.67	-508.728	-2919.31	-2453	-1185.61	-1186.22	-236.816	-2368.16	-1425.78	-377.502	-1192.32	-1338.2	-371.094	-1139.83	-1610.41	-404.663
		-61.52	-1899.41	-513.916	-2924.19	-2450.56	-1186.83	-1181.34	-234.375	-2362.37	-1430.66	-379.944	-1196.59	-1343.99	-372.009	-1137.7	-1611.63	-405.273
		-61.5	-1897.58	-506.897	-2921.75	-2449.95	-1185.91	-1179.5	-237.732	-2359.01	-1427	-377.808	-1191.71	-1342.16	-370.483	-1138.61	-1612.55	-406.799
		-61.48	-1897.28	-505.676	-2917.79	-2446.29	-1185.61	-1178.59	-233.459	-2355.65	-1430.36	-377.502	-1186.52	-1339.72	-368.958	-1140.14	-1607.97	-404.663
		-61.46	-1897.89	-506.897	-2924.5	-2448.43	-1185	-1177.98	-233.765	-2355.35	-1427.31	-379.028	-1181.34	-1341.86	-370.178	-1138.31	-1603.7	-405.884
		-61.44	-1897.28	-503.54	-2920.53	-2450.87	-1185.61	-1179.5	-234.375	-2351.99	-1430.36	-379.333	-1186.52	-1343.99	-369.263	-1138.61	-1602.78	-406.189
		-61.42	-1893.31	-505.371	-2926.03	-2447.81	-1181.64	-1174.93	-238.953	-2354.13	-1433.72	-379.639	-1183.47	-1343.38	-370.178	-1139.83	-1602.17	-403.137
		-61.4	-1892.09	-502.319	-2919.62	-2448.12	-1185.3	-1177.67	-238.037	-2352.91	-1434.63	-380.249	-1185	-1338.2	-372.009	-1142.88	-1603.09	-402.832
		-61.38	-1893.01	-508.728	-2924.19	-2449.34	-1185.91	-1177.37	-238.953	-2354.43	-1425.17	-381.165	-1185	-1338.81	-371.704	-1138	-1600.65	-403.748
		-61.36	-1892.4	-505.676	-2918.09	-2446.29	-1185.61	-1176.45	-236.206	-2354.43	-1430.36	-381.165	-1185.91	-1339.42	-369.873	-1134.03	-1596.98	-404.358
		-61.34	-1894.84	-508.118	-2920.23	-2449.34	-1183.17	-1172.79	-235.901	-2355.96	-1428.83	-379.944	-1184.39	-1337.89	-371.094	-1130.98	-1597.6	-406.799
		-61.32	-1898.5	-510.559	-2923.58	-2448.12	-1184.08	-1174.32	-235.901	-2349.24	-1426.39	-380.554	-1184.08	-1334.84	-373.84	-1136.47	-1596.07	-406.494
		-61.3	-1898.8	-509.338	-2919.62	-2445.37	-1183.47	-1174.32	-238.953	-2351.38	-1429.14	-379.639	-1182.25	-1333.62	-368.652	-1136.47	-1599.12	-408.325
		-61.28	-1896.06	-502.319	-2914.12	-2443.85	-1182.56	-1173.1	-237.427	-2347.41	-1430.66	-376.587	-1183.78	-1334.84	-373.84	-1135.25	-1593.63	-408.02
		-61.26	-1895.14	-505.066	-2915.34	-2441.41	-1184.39	-1172.49	-237.732	-2348.33	-1436.77	-380.249	-1184.08	-1334.23	-375.977	-1138.61	-1600.65	-410.461
		-61.24	-1892.09	-503.235	-2913.21	-2438.96	-1185.61	-1170.65	-238.342	-2348.33	-1435.24	-380.554	-1185	-1338.2	-376.892	-1132.2	-1598.82	-409.546
		-61.22	-1891.17	-501.099	-2911.68	-2438.35	-1188.35	-1174.62	-237.122	-2352.91	-1432.8	-379.639	-1179.81	-1337.28	-375.366	-1130.07	-1600.95	-409.851
		-61.2	-1890.56	-502.319	-2908.33	-2441.71	-1188.96	-1170.35	-241.699	-2348.63	-1429.44	-378.723	-1177.06	-1333.92	-375.671	-1134.64	-1598.82	-406.494
		-61.18	-1889.95	-502.625	-2908.33	-2442.02	-1192.02	-1172.79	-241.394	-2352.6	-1435.24	-380.554	-1176.15	-1333.31	-374.146	-1131.59	-1598.21	-410.767
		-61.16	-1887.82	-501.709	-2904.36	-2441.41	-1190.19	-1171.88	-239.868	-2350.16	-1426.09	-379.333	-1175.23	-1337.89	-368.652	-1130.07	-1593.32	-407.104
		-61.14	-1887.21	-503.54	-2902.53	-2436.83	-1192.02	-1171.57	-233.459	-2356.57	-1422.42	-381.47	-1174.93	-1331.48	-374.146	-1131.9	-1596.37	-408.02
		-61.12	-1885.68	-508.118	-2904.36	-2433.17	-1192.63	-1173.1	-236.511	-2353.82	-1427.92	-379.944	-1175.23	-1339.11	-370.178	-1130.98	-1595.76	-408.936
		-61.1	-1884.77	-509.949	-2904.66	-2431.34	-1191.1	-1173.1	-234.375	-2359.31	-1423.03	-383.911	-1175.84	-1335.75	-370.178	-1129.76	-1595.76	-408.63
		-61.08	-1882.93	-504.15	-2897.64	-2438.05	-1187.13	-1170.65	-235.901	-2348.94	-1424.87	-381.165	-1176.45	-1336.98	-373.535	-1129.46	-1592.71	-405.884
		-61.06	-1886.9	-505.371	-2901	-2435.91	-1191.1	-1176.76	-236.511	-2349.85	-1424.56	-386.353	-1176.15	-1330.87	-372.314	-1130.07	-1591.19	-407.104
		-61.04	-1885.99	-503.54	-2899.17	-2436.52	-1186.52	-1174.01	-236.206	-2345.89	-1425.17	-386.963	-1179.5	-1335.45	-370.178	-1127.93	-1590.58	-406.799
		-61.02	-1887.21	-501.404	-2899.48	-2436.22	-1186.22	-1173.4	-236.206	-2345.58	-1423.03	-383.606	-1178.59	-1329.35	-374.756	-1131.29	-1589.66	-406.494
		-61	-1888.73	-504.15	-2900.7	-2437.13	-1183.78	-1169.74	-233.459	-2344.06	-1424.26	-384.521	-1174.01	-1330.87	-373.23	-1134.34	-1590.58	-411.682
		-60.98	-1880.19	-502.014	-2899.48	-2424.62	-1185.3	-1171.88	-236.511	-2343.14	-1424.56	-386.353	-1172.18	-1325.68	-370.483	-1132.2	-1593.63	-410.767
		-60.96	-1880.19	-502.014	-2901	-2425.54	-1182.56	-1167.3	-235.291	-2338.56	-1421.81	-382.996	-1173.4	-1326.9	-372.925	-1129.76	-1591.49	-409.851
		-60.94	-1878.97	-505.981	-2900.7	-2423.1	-1175.84	-1170.96	-241.089	-2339.78	-1425.17	-380.859	-1169.74	-1323.55	-372.925	-1128.85	-1586.3	-407.104
		-60.92	-1880.19	-504.761	-2901.92	-2424.62	-1180.42	-1169.43	-239.563	-2337.95	-1428.22	-381.47	-1170.65	-1324.16	-373.535	-1132.2	-1587.52	-407.715
		-60.9	-1880.49	-504.456	-2899.78	-2419.13	-1179.81	-1173.1	-238.647	-2336.43	-1425.48	-379.639	-1169.74	-1323.85	-372.314	-1136.17	-1588.44	-404.663
		-60.88	-1879.58	-506.592	-2903.75	-2424.32	-1182.86	-1167.91	-236.511	-2337.34	-1423.34	-377.502	-1171.26	-1325.38	-375.061	-1132.81	-1587.52	-404.968
		-60.86	-1877.75	-505.371	-2903.14	-2422.49	-1180.42	-1171.26	-232.849	-2342.22	-1424.26	-378.723	-1174.01	-1323.85	-372.62	-1134.64	-1585.08	-404.968
		-60.84	-1877.44	-508.423	-2908.02	-2427.98	-1178.28	-1167.6	-232.239	-2341.61	-1422.42	-377.502	-1174.32	-1324.16	-369.568	-1130.98	-1588.44	-404.053
		-60.82	-1875	-509.338	-2907.1	-2417.91	-1179.81	-1166.38	-235.291	-2343.44	-1424.26	-377.502	-1172.79	-1326.29	-371.094	-1129.46	-1584.78	-404.358
		-60.8	-1882.63	-502.014	-2905.88	-2419.74	-1182.25	-1165.77	-231.323	-2339.78	-1417.24	-376.282	-1171.26	-1324.77	-371.399	-1130.07	-1584.47	-407.715
		-60.78	-1878.05	-498.657	-2896.73	-2416.99	-1177.98	-1167.91	-232.239	-2337.04	-1417.24	-379.639	-1169.43	-1321.72	-370.178	-1127.01	-1587.83	-407.104
		-60.76	-1875.92	-503.845	-2901.61	-2417.91	-1183.17	-1166.08	-236.206	-2335.82	-1416.93	-375.977	-1168.82	-1322.33	-375.366	-1123.96	-1591.49	-406.189
		-60.74	-1878.66	-503.235	-2895.51	-2416.69	-1181.03	-1174.32	-234.68	-2334.59	-1417.54	-379.333	-1167.6	-1323.24	-377.808	-1126.1	-1585.39	-406.799
		-60.72	-1876.22	-503.235	-2896.73	-2414.55	-1185.61	-1169.43	-234.07	-2331.85	-1417.24	-375.671	-1168.21	-1320.8	-375.366	-1123.05	-1584.47	-406.799
		-60.7	-1875.31	-501.709	-2893.37	-2417.91	-1178.28	-1166.69	-234.375	-2331.85	-1416.32	-375.977	-1169.74	-1321.11	-376.282	-1123.05	-1584.47	-403.748
		-60.68	-1876.83	-505.981	-2895.81	-2413.64	-1181.64	-1164.86	-234.985	-2331.24	-1416.32	-377.197	-1172.79	-1325.38	-371.704	-1123.35	-1582.95	-407.41
		-60.66	-1873.17	-505.371	-2892.76	-2412.72	-1177.98	-1165.16	-235.596	-2331.54	-1414.79	-376.282	-1167.3	-1328.13	-366.516	-1122.44	-1580.2	-404.358
		-60.64	-1875	-504.761	-2893.68	-2413.33	-1178.28	-1166.69	-236.816	-2333.37	-1417.54	-382.69	-1166.69	-1325.99	-370.178	-1123.05	-1578.67	-401.917
		-60.62	-1875	-505.371	-2888.79	-2411.19	-1180.11	-1165.77	-232.544	-2334.9	-1412.35	-378.418	-1168.21	-1329.04	-368.958	-1123.96	-1584.47	-402.832
		-60.6	-1870.42	-503.235	-2889.71	-2412.72	-1178.28	-1165.16	-234.375	-2331.24	-1413.27	-381.775	-1165.47	-1324.77	-371.094	-1124.57	-1585.39	-406.189
		-60.58	-1872.56	-505.066	-2886.35	-2415.77	-1177.37	-1165.47	-237.732	-2334.9	-1413.88	-375.366	-1165.16	-1324.46	-361.023	-1122.13	-1584.47	-404.053
		-60.56	-1869.2	-505.981	-2886.96	-2417.3	-1173.4	-1163.02	-235.596	-2337.65	-1416.63	-377.197	-1166.38	-1319.58	-369.263	-1120.91	-1582.03	-403.442
		-60.54	-1870.73	-509.644	-2886.05	-2411.5	-1178.28	-1164.25	-233.459	-2331.85	-1412.35	-375.061	-1166.69	-1322.02	-367.737	-1122.13	-1580.2	-404.358
		-60.52	-1867.37	-508.728	-2890.63	-2411.19	-1182.25	-1166.38	-232.544	-2331.85	-1414.49	-375.671	-1168.52	-1317.44	-367.737	-1116.94	-1579.28	-402.527
		-60.5	-1866.76	-510.254	-2888.49	-2410.28	-1184.69	-1166.99	-233.154	-2332.15	-1414.18	-371.399	-1165.47	-1316.22	-368.958	-1118.77	-1581.73	-403.442
		-60.48	-1871.34	-506.592	-2888.18	-2407.23	-1184.08	-1163.02	-228.882	-2330.63	-1412.66	-374.146	-1165.16	-1316.83	-367.432	-1120.61	-1578.98	-405.884
		-60.46	-1863.71	-507.202	-2883.91	-2408.75	-1176.76	-1160.58	-233.154	-2332.15	-1411.13	-372.62	-1163.64	-1314.09	-365.295	-1119.08	-1580.51	-405.884
		-60.44	-1867.07	-505.371	-2887.27	-2412.41	-1172.18	-1159.97	-231.323	-2335.21	-1419.07	-373.23	-1162.72	-1316.83	-365.906	-1119.69	-1584.17	-404.358
		-60.42	-1864.32	-499.573	-2875.37	-2406.31	-1174.01	-1158.75	-234.985	-2333.68	-1421.51	-376.892	-1163.94	-1315.92	-368.652	-1119.08	-1582.34	-404.968
		-60.4	-1863.4	-503.54	-2879.94	-2403.26	-1174.62	-1157.53	-232.849	-2333.37	-1419.07	-374.451	-1163.64	-1318.05	-366.821	-1127.01	-1578.98	-410.156
		-60.38	-1862.49	-501.404	-2879.03	-2405.09	-1171.57	-1156.92	-238.647	-2334.59	-1416.32	-379.028	-1165.77	-1315.92	-364.075	-1124.27	-1577.76	-408.936
		-60.36	-1862.49	-501.709	-2877.2	-2404.48	-1169.13	-1157.53	-236.206	-2329.1	-1416.63	-385.132	-1160.28	-1316.83	-366.821	-1119.69	-1579.9	-410.156
		-60.34	-1865.54	-503.845	-2873.23	-2401.12	-1172.79	-1159.67	-235.901	-2329.1	-1415.41	-382.69	-1161.8	-1321.41	-364.99	-1116.64	-1578.06	-407.104
		-60.32	-1864.93	-504.15	-2876.28	-2406.01	-1169.43	-1159.06	-236.511	-2330.63	-1412.96	-378.723	-1158.45	-1321.11	-364.38	-1115.11	-1578.98	-404.358
		-60.3	-1862.49	-503.54	-2871.4	-2401.43	-1174.62	-1165.77	-236.206	-2330.02	-1412.05	-377.808	-1160.28	-1316.22	-364.685	-1114.2	-1585.69	-402.527
		-60.28	-1863.4	-501.099	-2871.4	-2399.6	-1169.43	-1159.36	-240.173	-2328.8	-1412.35	-376.282	-1160.28	-1316.83	-365.906	-1117.86	-1582.64	-408.325
		-60.26	-1860.96	-503.54	-2870.48	-2396.85	-1178.28	-1159.67	-238.953	-2326.97	-1412.35	-376.892	-1157.53	-1318.36	-364.99	-1113.59	-1577.15	-404.053
		-60.24	-1862.18	-508.423	-2869.26	-2397.16	-1173.71	-1156.01	-232.849	-2319.34	-1412.66	-382.69	-1163.33	-1318.66	-363.159	-1112.98	-1575.93	-402.832
		-60.22	-1860.05	-502.319	-2865.91	-2400.82	-1174.01	-1157.53	-230.408	-2316.28	-1412.05	-378.418	-1159.67	-1317.75	-363.77	-1113.28	-1575.32	-407.41
		-60.2	-1860.66	-501.099	-2865.91	-2402.65	-1166.38	-1154.17	-232.544	-2320.56	-1412.66	-374.146	-1161.5	-1318.36	-363.77	-1116.03	-1575.93	-407.104
		-60.18	-1857.3	-503.845	-2865.6	-2400.21	-1168.21	-1158.14	-234.375	-2324.83	-1410.52	-376.282	-1161.19	-1315.61	-364.075	-1114.5	-1574.71	-405.273
		-60.16	-1855.77	-504.15	-2860.72	-2396.55	-1163.02	-1158.14	-236.511	-2317.5	-1412.35	-370.483	-1154.79	-1317.44	-363.464	-1112.06	-1579.28	-405.884
		-60.14	-1856.99	-502.319	-2861.02	-2395.63	-1164.55	-1157.53	-231.018	-2320.86	-1416.63	-370.789	-1160.89	-1313.78	-363.77	-1114.2	-1579.59	-407.715
		-60.12	-1857.91	-510.864	-2861.63	-2393.19	-1164.86	-1162.11	-234.985	-2317.2	-1412.96	-374.756	-1165.16	-1322.33	-361.023	-1114.81	-1573.49	-408.936
		-60.1	-1856.99	-508.118	-2861.63	-2395.94	-1163.33	-1163.02	-235.596	-2315.98	-1409.3	-370.483	-1151.43	-1321.41	-361.328	-1116.03	-1572.27	-403.442
		-60.08	-1856.99	-503.54	-2858.28	-2401.43	-1163.33	-1154.17	-232.544	-2312.62	-1409	-372.62	-1156.92	-1313.78	-363.464	-1115.42	-1571.66	-408.936
		-60.06	-1856.99	-502.014	-2863.16	-2392.27	-1164.86	-1156.62	-234.68	-2316.59	-1407.17	-370.178	-1155.09	-1314.7	-364.99	-1112.37	-1574.4	-410.461
[truncated: 8,003 more rows]
