# Supplementary material for: Structural insights into the molecular effects of the anthelmintics monepantel and betaine on the Caenorhabditis elegans acetylcholine receptor ACR-23
Source: EMBO J. 2024 Jul 15;43(17):3787–806. doi: 10.1038/s44318-024-00165-7 (PMC11377560; doi:10.1038/s44318-024-00165-7)
Supplement: Supplementary file 4 — Source data Fig. 3 [file 44318_2024_165_MOESM4_ESM.zip]

Archive with 6 entries (4 files):
- Figure 3/3B/
- Figure 3/3B/Pore radius.xlsx
- Figure 3/3D/
- Figure 3/3D/apo.xlsb
- Figure 3/3D/betaine.xlsb
- Figure 3/3D/betaine+mone.xlsb
