# Supplementary material for: Structural insights into the molecular effects of the anthelmintics monepantel and betaine on the Caenorhabditis elegans acetylcholine receptor ACR-23
Source: EMBO J. 2024 Jul 15;43(17):3787–806. doi: 10.1038/s44318-024-00165-7 (PMC11377560; doi:10.1038/s44318-024-00165-7)
Supplement: Supplementary file 4 — Source data Fig. 3 [file 44318_2024_165_MOESM4_ESM.zip › Figure 3/3B/Pore radius.xlsx]

## Sheet: Sheet1
apo				betaine-bound				betaine&monepantel-bound
pore radius	distance along the pore			pore radius	distance along the pore			pore radius	distance along the pore
7.76906	70			7.35797	70.075			7.90327	70
7.69108	69.875			7.38385	69.95			7.91897	69.875
7.61414	69.75			7.41137	69.825			7.93627	69.75
7.53863	69.625			7.4405	69.7			7.95523	69.625
7.46361	69.5			7.47124	69.575			7.97578	69.5
7.39003	69.375			7.50356	69.45			7.9979	69.375
7.3176	69.25			7.53745	69.325			8.02159	69.25
7.24633	69.125			7.57289	69.2			8.04683	69.125
7.17626	69			7.60987	69.075			8.07361	69
7.10753	68.875			7.64837	68.95			8.10192	68.875
7.03966	68.75			7.68836	68.825			8.13175	68.75
6.97328	68.625			7.72984	68.7			8.16308	68.625
6.90821	68.5			7.77277	68.575			8.19589	68.5
6.84452	68.375			7.81715	68.45			8.23018	68.375
6.7822	68.25			7.86294	68.325			8.26593	68.25
6.72106	68.125			7.91014	68.2			8.30311	68.125
6.66128	68			7.95872	68.075			8.34173	68
6.60333	67.875			8.00865	67.95			8.38175	67.875
6.54681	67.75			8.05993	67.825			8.32131	67.75
6.49181	67.625			8.11252	67.7			8.23852	67.625
6.43836	67.5			8.16641	67.575			8.15663	67.5
6.38664	67.375			8.22157	67.45			8.07566	67.375
6.33625	67.25			8.27795	67.325			7.99562	67.25
6.28776	67.125			8.33553	67.2			7.91655	67.125
6.24094	67			8.3944	67.075			7.83847	67
6.19578	66.875			8.45446	66.95			7.7614	66.875
6.15236	66.75			8.51569	66.825			7.68536	66.75
6.11072	66.625			8.43941	66.7			7.61039	66.625
6.07087	66.5			8.34409	66.575			7.53651	66.5
6.03285	66.375			8.24942	66.45			7.46375	66.375
5.99669	66.25			8.15544	66.325			7.39212	66.25
5.96233	66.125			8.06216	66.2			7.32167	66.125
5.92948	66			7.9696	66.075			7.25242	66
5.89904	65.875			7.87778	65.95			7.18439	65.875
5.87016	65.75			7.78672	65.825			7.11761	65.75
5.84387	65.625			7.69645	65.7			7.05212	65.625
5.81877	65.5			7.60698	65.575			6.98794	65.5
5.79633	65.375			7.51835	65.45			6.9251	65.375
5.77593	65.25			7.43057	65.325			6.86364	65.25
5.75759	65.125			7.34367	65.2			6.80357	65.125
5.74131	65			7.25768	65.075			6.74494	65
5.72712	64.875			7.17262	64.95			6.68777	64.875
5.71502	64.75			7.08852	64.825			6.63209	64.75
5.70499	64.625			7.00541	64.7			6.57793	64.625
5.697	64.5			6.92332	64.575			6.52533	64.5
5.69114	64.375			6.84227	64.45			6.47431	64.375
5.6874	64.25			6.7623	64.325			6.4249	64.25
5.68579	64.125			6.68343	64.2			6.37713	64.125
5.68631	64			6.60571	64.075			6.33104	64
5.68896	63.875			6.52916	63.95			6.28665	63.875
5.69374	63.75			6.45381	63.825			6.24398	63.75
5.70068	63.625			6.3797	63.7			6.20308	63.625
5.70917	63.5			6.30687	63.575			6.16396	63.5
5.7204	63.375			6.23534	63.45			6.12666	63.375
5.73372	63.25			6.16516	63.325			6.09119	63.25
5.74914	63.125			6.09636	63.2			6.05759	63.125
5.76656	63			6.02898	63.075			6.02587	63
5.78605	62.875			5.96306	62.95			5.99607	62.875
5.80757	62.75			5.89862	62.825			5.9682	62.75
5.83108	62.625			5.83573	62.7			5.94229	62.625
5.85649	62.5			5.7744	62.575			5.91835	62.5
5.8834	62.375			5.71469	62.45			5.89641	62.375
5.91209	62.25			5.65662	62.325			5.87649	62.25
5.94356	62.125			5.60025	62.2			5.85859	62.125
5.97694	62			5.54561	62.075			5.84273	62
6.01222	61.875			5.49273	61.95			5.82893	61.875
6.04936	61.75			5.44167	61.825			5.81719	61.75
6.08795	61.625			5.39245	61.7			5.80754	61.625
6.09811	61.5			5.34512	61.575			5.79997	61.5
6.11022	61.375			5.29972	61.45			5.79449	61.375
6.12427	61.25			5.25628	61.325			5.7911	61.25
6.14025	61.125			5.21485	61.2			5.78982	61.125
6.15815	61			5.17545	61.075			5.79063	61
6.17788	60.875			5.13812	60.95			5.79355	60.875
6.15486	60.75			5.10291	60.825			5.79856	60.75
6.05349	60.625			5.06983	60.7			5.80566	60.625
5.95281	60.5			5.03893	60.575			5.81485	60.5
5.85284	60.375			5.01023	60.45			5.82612	60.375
5.75361	60.25			4.98376	60.325			5.83946	60.25
5.65515	60.125			4.95955	60.2			5.85486	60.125
5.55748	60			4.93761	60.075			5.8723	60
5.46066	59.875			4.91785	59.95			5.89177	59.875
5.3647	59.75			4.90056	59.825			5.91327	59.75
5.26963	59.625			4.88561	59.7			5.93676	59.625
5.17551	59.5			4.87302	59.575			5.96223	59.5
5.08213	59.375			4.86281	59.45			5.98966	59.375
4.98975	59.25			4.85498	59.325			5.99185	59.25
4.89867	59.125			4.84955	59.2			5.90283	59.125
4.8087	59			4.84652	59.075			5.81483	59
4.71974	58.875			4.8459	58.95			5.72786	58.875
4.63172	58.75			4.84768	58.825			5.64197	58.75
4.54534	58.625			4.85186	58.7			5.55719	58.625
4.46025	58.5			4.85844	58.575			5.47356	58.5
4.3765	58.375			4.86741	58.45			5.39113	58.375
4.29416	58.25			4.87877	58.325			5.30993	58.25
4.21328	58.125			4.89249	58.2			5.23	58.125
4.13391	58			4.90272	58.075			5.1514	58
4.05613	57.875			4.85459	57.95			5.07416	57.875
3.9799	57.75			4.80842	57.825			4.99833	57.75
3.90535	57.625			4.76424	57.7			4.92395	57.625
3.83258	57.5			4.72209	57.575			4.85109	57.5
3.76165	57.375			4.68202	57.45			4.77978	57.375
3.69263	57.25			4.64406	57.325			4.71007	57.25
3.62559	57.125			4.60825	57.2			4.64203	57.125
3.56061	57			4.57461	57.075			4.5757	57
3.49776	56.875			4.5432	56.95			4.51113	56.875
3.43709	56.75			4.51403	56.825			4.44838	56.75
3.37919	56.625			4.48714	56.7			4.3875	56.625
3.32276	56.5			4.46255	56.575			4.32856	56.5
3.26931	56.375			4.4403	56.45			4.2716	56.375
3.21838	56.25			4.4204	56.325			4.21668	56.25
3.17005	56.125			4.40288	56.2			4.16385	56.125
3.12438	56			4.38777	56.075			4.11318	56
3.08125	55.875			4.37506	55.95			4.06472	55.875
3.0409	55.75			4.36479	55.825			4.01852	55.75
3.00353	55.625			4.35696	55.7			3.97445	55.625
2.96909	55.5			4.35158	55.575			3.93264	55.5
2.93764	55.375			4.34866	55.45			3.89354	55.375
2.90927	55.25			4.3477	55.325			3.85692	55.25
2.85356	55.125			4.34915	55.2			3.82281	55.125
2.79875	55			4.35361	55.075			3.79127	55
2.74669	54.875			4.36052	54.95			3.76234	54.875
2.69745	54.75			4.36986	54.825			3.73605	54.75
2.65154	54.625			4.38164	54.7			3.71245	54.625
2.60785	54.5			4.39606	54.575			3.69156	54.5
2.56813	54.375			4.4123	54.45			3.67378	54.375
2.53153	54.25			4.43131	54.325			3.65794	54.25
2.49786	54.125			4.45268	54.2			3.64538	54.125
2.46755	54			4.47736	54.075			3.63565	54
2.44068	53.875			4.50311	53.95			3.62875	53.875
2.41729	53.75			4.53143	53.825			3.6247	53.75
2.39742	53.625			4.56201	53.7			3.6235	53.625
2.38113	53.5			4.59482	53.575			3.62516	53.5
2.36848	53.375			4.62982	53.45			3.62966	53.375
2.3595	53.25			4.66698	53.325			3.63702	53.25
2.35486	53.125			4.70626	53.2			3.6472	53.125
2.35307	53			4.67127	53.075			3.6602	53
2.35597	52.875			4.5807	52.95			3.67625	52.875
2.36152	52.75			4.49129	52.825			3.69467	52.75
2.37114	52.625			4.40311	52.7			3.71599	52.625
2.38443	52.5			4.3162	52.575			3.74003	52.5
2.40188	52.375			4.23061	52.45			3.76674	52.375
2.42245	52.25			4.14642	52.325			3.79609	52.25
2.44668	52.125			4.06366	52.2			3.82805	52.125
2.4743	52			3.98241	52.075			3.86256	52
2.5053	51.875			3.90273	51.95			3.89959	51.875
2.53965	51.75			3.82514	51.825			3.93907	51.75
2.57726	51.625			3.74853	51.7			3.98097	51.625
2.61806	51.5			3.67437	51.575			4.02523	51.5
2.66203	51.375			3.60165	51.45			4.01242	51.375
2.70901	51.25			3.53086	51.325			3.94912	51.25
2.75882	51.125			3.46206	51.2			3.88785	51.125
2.81145	51			3.39535	51.075			3.82867	51
2.86683	50.875			3.33078	50.95			3.77193	50.875
2.92485	50.75			3.26846	50.825			3.71721	50.75
2.98537	50.625			3.20846	50.7			3.66471	50.625
3.04833	50.5			3.15086	50.575			3.61455	50.5
3.0383	50.375			3.09576	50.45			3.56688	50.375
2.95997	50.25			3.04322	50.325			3.5216	50.25
2.8842	50.125			2.99335	50.2			3.4789	50.125
2.81042	50			2.94621	50.075			3.43882	50
2.73886	49.875			2.9019	49.95			3.4014	49.875
2.66963	49.75			2.86048	49.825			3.36671	49.75
2.60283	49.625			2.82205	49.7			3.33481	49.625
2.53857	49.5			2.78666	49.575			3.30573	49.5
2.47776	49.375			2.7544	49.45			3.27954	49.375
2.41858	49.25			2.72559	49.325			3.25628	49.25
2.3629	49.125			2.69985	49.2			3.23598	49.125
2.31022	49			2.67734	49.075			3.21869	49
2.26078	48.875			2.65818	48.95			3.20443	48.875
2.21404	48.75			2.64241	48.825			3.19322	48.75
2.17083	48.625			2.63008	48.7			3.1851	48.625
2.13107	48.5			2.62122	48.575			3.18007	48.5
2.09488	48.375			2.61583	48.45			3.17814	48.375
2.06234	48.25			2.61394	48.325			3.17932	48.25
2.03356	48.125			2.61555	48.2			3.18361	48.125
2.00862	48			2.6185	48.075			3.19099	48
1.98758	47.875			2.59585	47.95			3.20146	47.875
1.97053	47.75			2.57648	47.825			3.21499	47.75
1.95863	47.625			2.56056	47.7			3.23156	47.625
1.94861	47.5			2.54815	47.575			3.25114	47.5
1.94485	47.375			2.53926	47.45			3.27369	47.375
1.94369	47.25			2.53391	47.325			3.29918	47.25
1.94707	47.125			2.53213	47.2			3.32757	47.125
1.95455	47			2.53391	47.075			3.3588	47
1.96657	46.875			2.53926	46.95			3.39283	46.875
1.9822	46.75			2.54815	46.825			3.42959	46.75
2.00196	46.625			2.56056	46.7			3.46904	46.625
2.02566	46.5			2.57648	46.575			3.51112	46.5
2.05317	46.375			2.59585	46.45			3.55576	46.375
2.08435	46.25			2.61882	46.325			3.6029	46.25
2.11922	46.125			2.64485	46.2			3.65247	46.125
2.15769	46			2.6743	46.075			3.70442	46
2.19965	45.875			2.70699	45.95			3.75867	45.875
2.24501	45.75			2.74285	45.825			3.81517	45.75
2.29363	45.625			2.78181	45.7			3.87383	45.625
2.34542	45.5			2.82379	45.575			3.9346	45.5
2.40062	45.375			2.8687	45.45			3.99741	45.375
2.45874	45.25			2.91648	45.325			4.0622	45.25
2.51931	45.125			2.96702	45.2			4.1289	45.125
2.58258	45			2.97845	45.075			4.19745	45
2.64843	44.875			2.9111	44.95			4.20627	44.875
2.71675	44.75			2.84611	44.825			4.18123	44.75
2.78782	44.625			2.78358	44.7			4.15869	44.625
2.86039	44.5			2.72395	44.575			4.13868	44.5
2.86081	44.375			2.6668	44.45			4.12121	44.375
2.80572	44.25			2.61228	44.325			4.10632	44.25
2.75421	44.125			2.56061	44.2			4.09402	44.125
2.70542	44			2.51193	44.075			4.08433	44
2.65952	43.875			2.46631	43.95			4.07726	43.875
2.61654	43.75			2.42386	43.825			4.07281	43.75
2.57675	43.625			2.38468	43.7			4.07101	43.625
2.54003	43.5			2.34886	43.575			4.07184	43.5
2.50737	43.375			2.31648	43.45			4.07532	43.375
2.47729	43.25			2.28762	43.325			4.08142	43.25
2.45068	43.125			2.26236	43.2			4.09015	43.125
2.42755	43			2.24077	43.075			4.10149	43
2.40801	42.875			2.2229	42.95			4.11543	42.875
2.39206	42.75			2.20882	42.825			4.13195	42.75
2.38005	42.625			2.19853	42.7			4.15103	42.625
2.37171	42.5			2.19208	42.575			4.17264	42.5
2.36672	42.375			2.1895	42.45			4.19676	42.375
2.36543	42.25			2.19079	42.325			4.22336	42.25
2.36845	42.125			2.19593	42.2			4.25241	42.125
2.37477	42			2.20493	42.075			4.28386	42
2.38462	41.875			2.21775	41.95			4.31769	41.875
2.39814	41.75			2.23435	41.825			4.35385	41.75
2.41527	41.625			2.2547	41.7			4.39242	41.625
2.43598	41.5			2.27873	41.575			4.43324	41.5
2.46093	41.375			2.30639	41.45			4.47616	41.375
2.48827	41.25			2.33759	41.325			4.52124	41.25
2.51967	41.125			2.37227	41.2			4.5319	41.125
2.55439	41			2.41033	41.075			4.47732	41
2.59227	40.875			2.45169	40.95			4.42476	40.875
2.63321	40.75			2.49626	40.825			4.37427	40.75
2.67712	40.625			2.54392	40.7			4.32589	40.625
2.72399	40.5			2.5946	40.575			4.27968	40.5
2.77377	40.375			2.64817	40.45			4.23569	40.375
2.82637	40.25			2.70455	40.325			4.19396	40.25
2.88168	40.125			2.76363	40.2			4.15455	40.125
2.93961	40			2.8253	40.075			4.1175	40
3.00008	39.875			2.88947	39.95			4.08284	39.875
3.06298	39.75			2.95603	39.825			4.05064	39.75
3.12823	39.625			3.02489	39.7			4.02091	39.625
3.19573	39.5			3.09595	39.575			3.99372	39.5
3.26643	39.375			3.16912	39.45			3.96908	39.375
3.33765	39.25			3.16128	39.325			3.94703	39.25
3.41159	39.125			3.14033	39.2			3.9276	39.125
3.48744	39			3.1222	39.075			3.91082	39
3.5651	38.875			3.10716	38.95			3.89671	38.875
3.64452	38.75			3.09523	38.825			3.87694	38.75
3.68604	38.625			3.08644	38.7			3.84748	38.625
3.68517	38.5			3.0808	38.575			3.82035	38.5
3.68713	38.375			3.07833	38.45			3.79602	38.375
3.6919	38.25			3.07903	38.325			3.77446	38.25
3.69948	38.125			3.08289	38.2			3.7557	38.125
3.70987	38			3.08992	38.075			3.73978	38
3.72295	37.875			3.10009	37.95			3.72672	37.875
3.73869	37.75			3.1134	37.825			3.71654	37.75
3.75716	37.625			3.1298	37.7			3.70925	37.625
3.77836	37.5			3.14938	37.575			3.70488	37.5
3.80283	37.375			3.172	37.45			3.70342	37.375
3.82886	37.25			3.19751	37.325			3.70488	37.25
3.85824	37.125			3.22597	37.2			3.70927	37.125
3.8902	37			3.25733	37.075			3.71658	37
3.92469	36.875			3.29154	36.95			3.72676	36.875
3.96166	36.75			3.32855	36.825			3.73982	36.75
4.00096	36.625			3.36828	36.7			3.75574	36.625
4.04252	36.5			3.41069	36.575			3.77449	36.5
4.08643	36.375			3.4557	36.45			3.79605	36.375
4.13263	36.25			3.50326	36.325			3.82039	36.25
4.18143	36.125			3.55328	36.2			3.84745	36.125
4.23184	36			3.60572	36.075			3.87722	36
4.17054	35.875			3.63315	35.95			3.90963	35.875
4.111	35.75			3.65417	35.825			3.94465	35.75
4.05329	35.625			3.67805	35.7			3.98223	35.625
3.99769	35.5			3.70474	35.575			4.02231	35.5
3.94434	35.375			3.7342	35.45			4.06485	35.375
3.89322	35.25			3.76639	35.325			4.10979	35.25
3.84429	35.125			3.80125	35.2			4.15707	35.125
3.79771	35			3.83874	35.075			4.20663	35
3.75365	34.875			3.8788	34.95			4.25843	34.875
3.71191	34.75			3.92138	34.825			4.31239	34.75
3.67263	34.625			3.96642	34.7			4.36847	34.625
3.63592	34.5			4.01385	34.575			4.41992	34.5
3.60183	34.375			4.06363	34.45			4.37875	34.375
3.57041	34.25			4.1157	34.325			4.33983	34.25
3.54247	34.125			4.16998	34.2			4.3032	34.125
3.51688	34			4.22641	34.075			4.2689	34
3.49381	33.875			4.28495	33.95			4.23719	33.875
3.47357	33.75			4.34552	33.825			4.20763	33.75
3.4562	33.625			4.40806	33.7			4.18057	33.625
3.44173	33.5			4.43389	33.575			4.15598	33.5
3.43018	33.375			4.39722	33.45			4.13391	33.375
3.42157	33.25			4.36292	33.325			4.11438	33.25
3.41591	33.125			4.33104	33.2			4.09741	33.125
3.41321	33			4.30161	33.075			4.08303	33
3.41345	32.875			4.27468	32.95			4.07125	32.875
3.41662	32.75			4.25027	32.825			4.06209	32.75
3.42291	32.625			4.22842	32.7			4.05557	32.625
3.43204	32.5			4.20938	32.575			4.05168	32.5
3.44413	32.375			4.19262	32.45			4.05044	32.375
3.45914	32.25			4.1786	32.325			4.05185	32.25
3.47704	32.125			4.16723	32.2			4.05591	32.125
3.4978	32			4.15853	32.075			4.0626	32
3.52139	31.875			4.15251	31.95			4.07193	31.875
3.54777	31.75			4.14918	31.825			4.08387	31.75
3.57716	31.625			4.14855	31.7			4.09842	31.625
3.60883	31.5			4.15061	31.575			4.11555	31.5
3.64394	31.375			4.15536	31.45			4.13525	31.375
3.68152	31.25			4.16279	31.325			4.15748	31.25
3.72118	31.125			4.1729	31.2			4.18222	31.125
3.76335	31			4.18567	31.075			4.20944	31
3.8079	30.875			4.20108	30.95			4.23911	30.875
3.85484	30.75			4.21912	30.825			4.27118	30.75
3.90411	30.625			4.23975	30.7			4.30562	30.625
3.95566	30.5			4.26296	30.575			4.3424	30.5
4.01009	30.375			4.2887	30.45			4.38147	30.375
4.06625	30.25			4.31695	30.325			4.42279	30.25
4.12435	30.125			4.34768	30.2			4.46631	30.125
4.18449	30			4.38084	30.075			4.51198	30
4.24659	29.875			4.4164	29.95			4.55978	29.875
4.3106	29.75			4.4543	29.825			4.60963	29.75
4.37636	29.625			4.49452	29.7			4.66151	29.625
4.44392	29.5			4.53701	29.575			4.71535	29.5
4.51322	29.375			4.58171	29.45			4.77112	29.375
4.5842	29.25			4.62858	29.325			4.82876	29.25
4.65681	29.125			4.67757	29.2			4.88823	29.125
4.73099	29			4.7288	29.075			4.94947	29
4.80709	28.875			4.78179	28.95			5.01245	28.875
4.88418	28.75			4.83686	28.825			5.07711	28.75
4.96282	28.625			4.89385	28.7			5.14341	28.625
5.04283	28.5			4.95271	28.575			5.21129	28.5
5.12417	28.375			5.0134	28.45			5.28072	28.375
5.20678	28.25			5.07587	28.325			5.35166	28.25
5.29063	28.125			5.14006	28.2			5.41072	28.125
5.30609	28			5.20593	28.075			5.45554	28
5.24233	27.875			5.18165	27.95			5.50226	27.875
5.17959	27.75			5.08965	27.825			5.55085	27.75
5.1189	27.625			4.99872	27.7			5.60126	27.625
5.05998	27.5			4.90916	27.575			5.65347	27.5
5.0036	27.375			4.82043	27.45			5.70743	27.375
4.94898	27.25			4.73302	27.325			5.76311	27.25
4.89562	27.125			4.64687	27.2			5.80378	27.125
4.84423	27			4.56204	27.075			5.75312	27
4.79485	26.875			4.47858	26.95			5.70437	26.875
4.74754	26.75			4.39669	26.825			5.65739	26.75
4.70233	26.625			4.31609	26.7			5.61226	26.625
4.65924	26.5			4.23712	26.575			5.56013	26.5
4.61835	26.375			4.15976	26.45			5.48828	26.375
4.57969	26.25			4.08408	26.325			5.41788	26.25
4.54391	26.125			4.01015	26.2			5.34901	26.125
4.51014	26			3.93804	26.075			5.28168	26
4.47858	25.875			3.86781	25.95			5.21599	25.875
4.44941	25.75			3.79956	25.825			5.15186	25.75
4.42264	25.625			3.73333	25.7			5.08943	25.625
4.39825	25.5			3.66922	25.575			5.02873	25.5
4.37635	25.375			3.60731	25.45			4.9698	25.375
4.35698	25.25			3.54766	25.325			4.91271	25.25
4.34015	25.125			3.49036	25.2			4.85759	25.125
4.32589	25			3.43548	25.075			4.80426	25
4.31422	24.875			3.38312	24.95			4.75292	24.875
4.30515	24.75			3.33339	24.825			4.70359	24.75
4.2991	24.625			3.28633	24.7			4.65632	24.625
4.29537	24.5			3.24196	24.575			4.61116	24.5
4.29429	24.375			3.2004	24.45			4.56815	24.375
4.29583	24.25			3.16173	24.325			4.52733	24.25
4.29992	24.125			3.12602	24.2			4.48876	24.125
4.30659	24			3.09334	24.075			4.45246	24
4.31611	23.875			3.06375	23.95			4.41848	23.875
4.32803	23.75			3.0373	23.825			4.38686	23.75
4.34281	23.625			3.01405	23.7			4.35763	23.625
4.36015	23.5			2.99406	23.575			4.33083	23.5
4.37984	23.375			2.97735	23.45			4.3065	23.375
4.40197	23.25			2.96398	23.325			4.28465	23.25
4.42655	23.125			2.95395	23.2			4.26533	23.125
4.4536	23			2.94731	23.075			4.24854	23
4.48376	22.875			2.94406	22.95			4.23433	22.875
4.5157	22.75			2.94421	22.825			4.22269	22.75
4.5501	22.625			2.94776	22.7			4.21365	22.625
4.58682	22.5			2.9547	22.575			4.20723	22.5
4.62581	22.375			2.96502	22.45			4.20342	22.375
4.66702	22.25			2.97869	22.325			4.20223	22.25
4.7103	22.125			2.99569	22.2			4.20367	22.125
4.75572	22			3.01597	22.075			4.20773	22
4.80325	21.875			3.0395	21.95			4.21441	21.875
4.85281	21.75			3.06622	21.825			4.2237	21.75
4.90436	21.625			3.09609	21.7			4.23593	21.625
4.95787	21.5			3.12904	21.575			4.25009	21.5
5.01337	21.375			3.16502	21.45			4.26712	21.375
5.07063	21.25			3.20394	21.325			4.28669	21.25
5.12979	21.125			3.24575	21.2			4.30877	21.125
5.19072	21			3.29037	21.075			4.33334	21
5.25337	20.875			3.33772	20.95			4.36038	20.875
5.3177	20.75			3.38773	20.825			4.38983	20.75
5.38449	20.625			3.44032	20.7			4.42177	20.625
5.45142	20.5			3.49541	20.575			4.4559	20.5
5.52058	20.375			3.55292	20.45			4.49242	20.375
5.59125	20.25			3.61277	20.325			4.53122	20.25
5.66374	20.125			3.67488	20.2			4.57225	20.125
5.73749	20			3.73918	20.075			4.61547	20

## Sheet: Sheet2
236	14.9867	125.25
235.875	14.9513	125.125
235.75	14.9168	125
235.625	14.8832	124.875
235.5	14.8505	124.75
235.375	14.8186	124.625
235.25	14.7876	124.5
235.125	14.7575	124.375
235	14.7282	124.25
234.875	14.6995	124.125
234.75	14.6717	124
234.625	14.6452	123.875
234.5	14.6196	123.75
234.375	14.5949	123.625
234.25	14.508	123.5
234.125	14.409	123.375
234	14.3104	123.25
233.875	14.2122	123.125
233.75	14.1144	123
233.625	14.0169	122.875
233.5	13.9198	122.75
233.375	13.8231	122.625
233.25	13.7267	122.5
233.125	13.6309	122.375
233	13.5354	122.25
232.875	13.4404	122.125
232.75	13.3458	122
232.625	13.2514	121.875
232.5	13.1573	121.75
232.375	13.0642	121.625
232.25	12.9715	121.5
232.125	12.8793	121.375
232	12.7876	121.25
231.875	12.6964	121.125
231.75	12.6057	121
231.625	12.5155	120.875
231.5	12.4259	120.75
231.375	12.3368	120.625
231.25	12.2482	120.5
231.125	12.1599	120.375
231	12.0719	120.25
230.875	11.9855	120.125
230.75	11.8986	120
230.625	11.813	119.875
230.5	11.728	119.75
230.375	11.6436	119.625
230.25	11.5598	119.5
230.125	11.4767	119.375
230	11.3943	119.25
229.875	11.3126	119.125
229.75	11.2316	119
229.625	11.1513	118.875
229.5	11.0717	118.75
229.375	10.9928	118.625
229.25	10.9147	118.5
229.125	10.8373	118.375
229	10.7607	118.25
228.875	10.6848	118.125
228.75	10.6097	118
228.625	10.5355	117.875
228.5	10.462	117.75
228.375	10.3895	117.625
228.25	10.3178	117.5
228.125	10.247	117.375
228	10.177	117.25
227.875	10.1079	117.125
227.75	10.0397	117
227.625	9.97295	116.875
227.5	9.90651	116.75
227.375	9.84141	116.625
227.25	9.77731	116.5
227.125	9.7139	116.375
227	9.65152	116.25
226.875	9.59051	116.125
226.75	9.53056	116
226.625	9.4716	115.875
226.5	9.41316	115.75
226.375	9.35653	115.625
226.25	9.30094	115.5
226.125	9.24647	115.375
226	9.19316	115.25
225.875	9.14122	115.125
225.75	9.08981	115
225.625	9.04022	114.875
225.5	8.99186	114.75
225.375	8.94475	114.625
225.25	8.89891	114.5
225.125	8.85437	114.375
225	8.81112	114.25
224.875	8.7692	114.125
224.75	8.72861	114
224.625	8.68938	113.875
224.5	8.65151	113.75
224.375	8.61502	113.625
224.25	8.57994	113.5
224.125	8.54626	113.375
224	8.51401	113.25
223.875	8.4832	113.125
223.75	8.45384	113
223.625	8.42562	112.875
223.5	8.39887	112.75
223.375	8.37394	112.625
223.25	8.35051	112.5
223.125	8.32859	112.375
223	8.3082	112.25
222.875	8.28933	112.125
222.75	8.27201	112
222.625	8.25623	111.875
222.5	8.24195	111.75
222.375	8.22906	111.625
222.25	8.21774	111.5
222.125	8.20798	111.375
222	8.19981	111.25
221.875	8.19321	111.125
221.75	8.1882	111
221.625	8.18478	110.875
221.5	8.18294	110.75
221.375	8.18346	110.625
221.25	8.18446	110.5
221.125	8.18765	110.375
221	8.1923	110.25
220.875	8.19851	110.125
220.75	8.20631	110
220.625	8.21568	109.875
220.5	8.22663	109.75
220.375	8.23966	109.625
220.25	8.2531	109.5
220.125	8.26885	109.375
220	8.28614	109.25
219.875	8.30479	109.125
219.75	8.24206	109
219.625	8.15129	108.875
219.5	8.06127	108.75
219.375	7.97214	108.625
219.25	7.88337	108.5
219.125	7.79564	108.375
219	7.70874	108.25
218.875	7.62285	108.125
218.75	7.53754	108
218.625	7.45334	107.875
218.5	7.37006	107.75
218.375	7.28744	107.625
218.25	7.20579	107.5
218.125	7.12544	107.375
218	7.04612	107.25
217.875	6.96785	107.125
217.75	6.89067	107
217.625	6.80402	106.875
217.5	6.71566	106.75
217.375	6.62816	106.625
217.25	6.54162	106.5
217.125	6.45604	106.375
217	6.3715	106.25
216.875	6.28806	106.125
216.75	6.20573	106
216.625	6.12496	105.875
216.5	6.04448	105.75
216.375	5.96582	105.625
216.25	5.8884	105.5
216.125	5.81228	105.375
216	5.73749	105.25
215.875	5.66374	105.125
215.75	5.59125	105
215.625	5.52058	104.875
215.5	5.45142	104.75
215.375	5.38449	104.625
215.25	5.3177	104.5
215.125	5.25337	104.375
215	5.19072	104.25
214.875	5.12979	104.125
214.75	5.07063	104
214.625	5.01337	103.875
214.5	4.95787	103.75
214.375	4.90436	103.625
214.25	4.85281	103.5
214.125	4.80325	103.375
214	4.75572	103.25
213.875	4.7103	103.125
213.75	4.66702	103
213.625	4.62581	102.875
213.5	4.58682	102.75
213.375	4.5501	102.625
213.25	4.5157	102.5
213.125	4.48376	102.375
213	4.4536	102.25
212.875	4.42655	102.125
212.75	4.40197	102
212.625	4.37984	101.875
212.5	4.36015	101.75
212.375	4.34281	101.625
212.25	4.32803	101.5
212.125	4.31611	101.375
212	4.30659	101.25
211.875	4.29992	101.125
211.75	4.29583	101
211.625	4.29429	100.875
211.5	4.29537	100.75
211.375	4.2991	100.625
211.25	4.30515	100.5
211.125	4.31422	100.375
211	4.32589	100.25
210.875	4.34015	100.125
210.75	4.35698	100
210.625	4.37635	99.875
210.5	4.39825	99.75
210.375	4.42264	99.625
210.25	4.44941	99.5
210.125	4.47858	99.375
210	4.51014	99.25
209.875	4.54391	99.125
209.75	4.57969	99
209.625	4.61835	98.875
209.5	4.65924	98.75
209.375	4.70233	98.625
209.25	4.74754	98.5
209.125	4.79485	98.375
209	4.84423	98.25
208.875	4.89562	98.125
208.75	4.94898	98
208.625	5.0036	97.875
208.5	5.05998	97.75
208.375	5.1189	97.625
208.25	5.17959	97.5
208.125	5.24233	97.375
208	5.30609	97.25
207.875	5.29063	97.125
207.75	5.20678	97
207.625	5.12417	96.875
207.5	5.04283	96.75
207.375	4.96282	96.625
207.25	4.88418	96.5
207.125	4.80709	96.375
207	4.73099	96.25
206.875	4.65681	96.125
206.75	4.5842	96
206.625	4.51322	95.875
206.5	4.44392	95.75
206.375	4.37636	95.625
206.25	4.3106	95.5
206.125	4.24659	95.375
206	4.18449	95.25
205.875	4.12435	95.125
205.75	4.06625	95
205.625	4.01009	94.875
205.5	3.95566	94.75
205.375	3.90411	94.625
205.25	3.85484	94.5
205.125	3.8079	94.375
205	3.76335	94.25
204.875	3.72118	94.125
204.75	3.68152	94
204.625	3.64394	93.875
204.5	3.60883	93.75
204.375	3.57716	93.625
204.25	3.54777	93.5
204.125	3.52139	93.375
204	3.4978	93.25
203.875	3.47704	93.125
203.75	3.45914	93
203.625	3.44413	92.875
203.5	3.43204	92.75
203.375	3.42291	92.625
203.25	3.41662	92.5
203.125	3.41345	92.375
203	3.41321	92.25
202.875	3.41591	92.125
202.75	3.42157	92
202.625	3.43018	91.875
202.5	3.44173	91.75
202.375	3.4562	91.625
202.25	3.47357	91.5
202.125	3.49381	91.375
202	3.51688	91.25
201.875	3.54247	91.125
201.75	3.57041	91
201.625	3.60183	90.875
201.5	3.63592	90.75
201.375	3.67263	90.625
201.25	3.71191	90.5
201.125	3.75365	90.375
201	3.79771	90.25
200.875	3.84429	90.125
200.75	3.89322	90
200.625	3.94434	89.875
200.5	3.99769	89.75
200.375	4.05329	89.625
200.25	4.111	89.5
200.125	4.17054	89.375
200	4.23184	89.25
199.875	4.18143	89.125
199.75	4.13263	89
199.625	4.08643	88.875
199.5	4.04252	88.75
199.375	4.00096	88.625
199.25	3.96166	88.5
199.125	3.92469	88.375
199	3.8902	88.25
198.875	3.85824	88.125
198.75	3.82886	88
198.625	3.80283	87.875
198.5	3.77836	87.75
198.375	3.75716	87.625
198.25	3.73869	87.5
198.125	3.72295	87.375
198	3.70987	87.25
197.875	3.69948	87.125
197.75	3.6919	87
197.625	3.68713	86.875
197.5	3.68517	86.75
197.375	3.68604	86.625
197.25	3.64452	86.5
197.125	3.5651	86.375
197	3.48744	86.25
196.875	3.41159	86.125
196.75	3.33765	86
196.625	3.26643	85.875
196.5	3.19573	85.75
196.375	3.12823	85.625
196.25	3.06298	85.5
196.125	3.00008	85.375
196	2.93961	85.25
195.875	2.88168	85.125
195.75	2.82637	85
195.625	2.77377	84.875
195.5	2.72399	84.75
195.375	2.67712	84.625
195.25	2.63321	84.5
195.125	2.59227	84.375
195	2.55439	84.25
194.875	2.51967	84.125
194.75	2.48827	84
194.625	2.46093	83.875
194.5	2.43598	83.75
194.375	2.41527	83.625
194.25	2.39814	83.5
194.125	2.38462	83.375
194	2.37477	83.25
193.875	2.36845	83.125
193.75	2.36543	83
193.625	2.36672	82.875
193.5	2.37171	82.75
193.375	2.38005	82.625
193.25	2.39206	82.5
193.125	2.40801	82.375
193	2.42755	82.25
192.875	2.45068	82.125
192.75	2.47729	82
192.625	2.50737	81.875
192.5	2.54003	81.75
192.375	2.57675	81.625
192.25	2.61654	81.5
192.125	2.65952	81.375
192	2.70542	81.25
191.875	2.75421	81.125
191.75	2.80572	81
191.625	2.86081	80.875
191.5	2.86039	80.75
191.375	2.78782	80.625
191.25	2.71675	80.5
191.125	2.64843	80.375
191	2.58258	80.25
190.875	2.51931	80.125
190.75	2.45874	80
190.625	2.40062	79.875
190.5	2.34542	79.75
190.375	2.29363	79.625
190.25	2.24501	79.5
190.125	2.19965	79.375
190	2.15769	79.25
189.875	2.11922	79.125
189.75	2.08435	79
189.625	2.05317	78.875
189.5	2.02566	78.75
189.375	2.00196	78.625
189.25	1.9822	78.5
189.125	1.96657	78.375
189	1.95455	78.25
188.875	1.94707	78.125
188.75	1.94369	78
188.625	1.94485	77.875
188.5	1.94861	77.75
188.375	1.95863	77.625
188.25	1.97053	77.5
188.125	1.98758	77.375
188	2.00862	77.25
187.875	2.03356	77.125
187.75	2.06234	77
187.625	2.09488	76.875
187.5	2.13107	76.75
187.375	2.17083	76.625
187.25	2.21404	76.5
187.125	2.26078	76.375
187	2.31022	76.25
186.875	2.3629	76.125
186.75	2.41858	76
186.625	2.47776	75.875
186.5	2.53857	75.75
186.375	2.60283	75.625
186.25	2.66963	75.5
186.125	2.73886	75.375
186	2.81042	75.25
185.875	2.8842	75.125
185.75	2.95997	75
185.625	3.0383	74.875
185.5	3.04833	74.75
185.375	2.98537	74.625
185.25	2.92485	74.5
185.125	2.86683	74.375
185	2.81145	74.25
184.875	2.75882	74.125
184.75	2.70901	74
184.625	2.66203	73.875
184.5	2.61806	73.75
184.375	2.57726	73.625
184.25	2.53965	73.5
184.125	2.5053	73.375
184	2.4743	73.25
183.875	2.44668	73.125
183.75	2.42245	73
183.625	2.40188	72.875
183.5	2.38443	72.75
183.375	2.37114	72.625
183.25	2.36152	72.5
183.125	2.35597	72.375
183	2.35307	72.25
182.875	2.35486	72.125
182.75	2.3595	72
182.625	2.36848	71.875
182.5	2.38113	71.75
182.375	2.39742	71.625
182.25	2.41729	71.5
182.125	2.44068	71.375
182	2.46755	71.25
181.875	2.49786	71.125
181.75	2.53153	71
181.625	2.56813	70.875
181.5	2.60785	70.75
181.375	2.65154	70.625
181.25	2.69745	70.5
181.125	2.74669	70.375
181	2.79875	70.25
180.875	2.85356	70.125
180.75	2.90927	70
180.625	2.93764	69.875
180.5	2.96909	69.75
180.375	3.00353	69.625
180.25	3.0409	69.5
180.125	3.08125	69.375
180	3.12438	69.25
179.875	3.17005	69.125
179.75	3.21838	69
179.625	3.26931	68.875
179.5	3.32276	68.75
179.375	3.37919	68.625
179.25	3.43709	68.5
179.125	3.49776	68.375
179	3.56061	68.25
178.875	3.62559	68.125
178.75	3.69263	68
178.625	3.76165	67.875
178.5	3.83258	67.75
178.375	3.90535	67.625
178.25	3.9799	67.5
178.125	4.05613	67.375
178	4.13391	67.25
177.875	4.21328	67.125
177.75	4.29416	67
177.625	4.3765	66.875
177.5	4.46025	66.75
177.375	4.54534	66.625
177.25	4.63172	66.5
177.125	4.71974	66.375
177	4.8087	66.25
176.875	4.89867	66.125
176.75	4.98975	66
176.625	5.08213	65.875
176.5	5.17551	65.75
176.375	5.26963	65.625
176.25	5.3647	65.5
176.125	5.46066	65.375
176	5.55748	65.25
175.875	5.65515	65.125
175.75	5.75361	65
175.625	5.85284	64.875
175.5	5.95281	64.75
175.375	6.05349	64.625
175.25	6.15486	64.5
175.125	6.17788	64.375
175	6.15815	64.25
174.875	6.14025	64.125
174.75	6.12427	64
174.625	6.11022	63.875
174.5	6.09811	63.75
174.375	6.08795	63.625
174.25	6.04936	63.5
174.125	6.01222	63.375
174	5.97694	63.25
173.875	5.94356	63.125
173.75	5.91209	63
173.625	5.8834	62.875
173.5	5.85649	62.75
173.375	5.83108	62.625
173.25	5.80757	62.5
173.125	5.78605	62.375
173	5.76656	62.25
172.875	5.74914	62.125
172.75	5.73372	62
172.625	5.7204	61.875
172.5	5.70917	61.75
172.375	5.70068	61.625
172.25	5.69374	61.5
172.125	5.68896	61.375
172	5.68631	61.25
171.875	5.68579	61.125
171.75	5.6874	61
171.625	5.69114	60.875
171.5	5.697	60.75
171.375	5.70499	60.625
171.25	5.71502	60.5
171.125	5.72712	60.375
171	5.74131	60.25
170.875	5.75759	60.125
170.75	5.77593	60
170.625	5.79633	59.875
170.5	5.81877	59.75
170.375	5.84387	59.625
170.25	5.87016	59.5
170.125	5.89904	59.375
170	5.92948	59.25
169.875	5.96233	59.125
169.75	5.99669	59
169.625	6.03285	58.875
169.5	6.07087	58.75
169.375	6.11072	58.625
169.25	6.15236	58.5
169.125	6.19578	58.375
169	6.24094	58.25
168.875	6.28776	58.125
168.75	6.33625	58
168.625	6.38664	57.875
168.5	6.43836	57.75
168.375	6.49181	57.625
168.25	6.54681	57.5
168.125	6.60333	57.375
168	6.66128	57.25
167.875	6.72106	57.125
167.75	6.7822	57
167.625	6.84452	56.875
167.5	6.90821	56.75
167.375	6.97328	56.625
167.25	7.03966	56.5
167.125	7.10753	56.375
167	7.17626	56.25
166.875	7.24633	56.125
166.75	7.3176	56
166.625	7.39003	55.875
166.5	7.46361	55.75
166.375	7.53863	55.625
166.25	7.61414	55.5
166.125	7.69108	55.375
166	7.76906	55.25
165.875	7.84804	55.125
165.75	7.92801	55
165.625	8.00891	54.875
165.5	8.09065	54.75
165.375	8.17329	54.625
165.25	8.25683	54.5
165.125	8.34123	54.375
165	8.42647	54.25
164.875	8.51278	54.125
164.75	8.59977	54
164.625	8.68744	53.875
164.5	8.77587	53.75
164.375	8.86504	53.625
164.25	8.95494	53.5
164.125	9.04527	53.375
164	9.06558	53.25
163.875	9.04038	53.125
163.75	9.01658	53
163.625	8.99426	52.875
163.5	8.97335	52.75
163.375	8.95376	52.625
163.25	8.93561	52.5
163.125	8.91891	52.375
163	8.90366	52.25
162.875	8.88987	52.125
162.75	8.87754	52
162.625	8.86669	51.875
162.5	8.85731	51.75
162.375	8.84942	51.625
162.25	8.843	51.5
162.125	8.83808	51.375
162	8.83464	51.25
161.875	8.83403	51.125
161.75	8.83268	51
161.625	8.83395	50.875
161.5	8.83665	50.75
161.375	8.84092	50.625
161.25	8.84668	50.5
161.125	8.85381	50.375
161	8.86241	50.25
160.875	8.8725	50.125
160.75	8.88406	50
160.625	8.89713	49.875
160.5	8.91166	49.75
160.375	8.9276	49.625
160.25	8.945	49.5
160.125	8.96382	49.375
160	8.98396	49.25
159.875	9.00553	49.125
159.75	9.02851	49
159.625	9.05291	48.875
159.5	9.0787	48.75
159.375	9.10615	48.625
159.25	9.13498	48.5
159.125	9.16491	48.375
159	9.19621	48.25
158.875	9.2291	48.125
158.75	9.26288	48
158.625	9.29831	47.875
158.5	9.33506	47.75
158.375	9.34818	47.625
158.25	9.31734	47.5
158.125	9.28748	47.375
158	9.25895	47.25
157.875	9.23178	47.125
157.75	9.20596	47
157.625	9.18151	46.875
157.5	9.15844	46.75
157.375	9.13675	46.625
157.25	9.11646	46.5
157.125	9.09758	46.375
157	9.0801	46.25
156.875	9.06429	46.125
156.75	9.0497	46
156.625	9.03699	45.875
156.5	9.02571	45.75
156.375	9.01566	45.625
156.25	9.00673	45.5
156.125	8.99948	45.375
156	8.99368	45.25
155.875	8.98933	45.125
155.75	8.98644	45
155.625	8.985	44.875
155.5	8.98502	44.75
155.375	8.98649	44.625
155.25	8.98942	44.5
155.125	8.9938	44.375
155	8.99961	44.25
154.875	8.96802	44.125
154.75	8.8818	44
154.625	8.79632	43.875
154.5	8.71146	43.75
154.375	8.62741	43.625
154.25	8.54418	43.5
154.125	8.46179	43.375
154	8.38027	43.25
153.875	8.29975	43.125
153.75	8.22014	43
153.625	8.14134	42.875
153.5	8.06349	42.75
153.375	7.98661	42.625
153.25	7.91072	42.5
153.125	7.83639	42.375
153	7.76311	42.25
152.875	7.69036	42.125
152.75	7.61871	42
152.625	7.54853	41.875
152.5	7.47921	41.75
152.375	7.4112	41.625
152.25	7.34425	41.5
152.125	7.27844	41.375
152	7.21387	41.25
151.875	7.15058	41.125
151.75	7.08858	41
151.625	7.02854	40.875
151.5	6.96863	40.75
151.375	6.91092	40.625
151.25	6.85461	40.5
151.125	6.79975	40.375
151	6.74635	40.25
150.875	6.69445	40.125
150.75	6.61836	40
150.625	6.52956	39.875
150.5	6.44171	39.75
150.375	6.35485	39.625
150.25	6.26901	39.5
150.125	6.18423	39.375
150	6.10053	39.25
149.875	6.01824	39.125
149.75	5.93705	39
149.625	5.85691	38.875
149.5	5.77794	38.75
149.375	5.70025	38.625
149.25	5.62388	38.5
149.125	5.54887	38.375
149	5.47526	38.25
148.875	5.4031	38.125
148.75	5.33243	38
148.625	5.2633	37.875
148.5	5.19575	37.75
148.375	5.13	37.625
148.25	5.06569	37.5
148.125	5.00332	37.375
148	4.9427	37.25
147.875	4.8838	37.125
147.75	4.82678	37
147.625	4.77221	36.875
147.5	4.71916	36.75
147.375	4.66815	36.625
147.25	4.61922	36.5
147.125	4.57242	36.375
147	4.5278	36.25
146.875	4.48556	36.125
146.75	4.44527	36
146.625	4.40753	35.875
146.5	4.37198	35.75
146.375	4.33884	35.625
146.25	4.30813	35.5
146.125	4.2799	35.375
146	4.25418	35.25
145.875	4.231	35.125
145.75	4.2104	35
145.625	4.1924	34.875
145.5	4.17703	34.75
145.375	4.16431	34.625
145.25	4.15425	34.5
145.125	4.14687	34.375
145	4.14217	34.25
144.875	4.14018	34.125
144.75	4.14088	34
144.625	4.14428	33.875
144.5	4.15037	33.75
144.375	4.16008	33.625
144.25	4.17185	33.5
144.125	4.18614	33.375
144	4.20307	33.25
143.875	4.22261	33.125
143.75	4.24457	33
143.625	4.26906	32.875
143.5	4.29609	32.75
143.375	4.3256	32.625
143.25	4.35757	32.5
143.125	4.39196	32.375
143	4.42873	32.25
142.875	4.46783	32.125
142.75	4.50922	32
142.625	4.55345	31.875
142.5	4.59885	31.75
142.375	4.64701	31.625
142.25	4.69395	31.5
142.125	4.70735	31.375
142	4.72317	31.25
141.875	4.74158	31.125
141.75	4.76237	31
141.625	4.78534	30.875
141.5	4.81065	30.75
141.375	4.83827	30.625
141.25	4.86816	30.5
141.125	4.90031	30.375
141	4.93468	30.25
140.875	4.97157	30.125
140.75	5.01003	30
140.625	5.05098	29.875
140.5	5.094	29.75
140.375	5.13904	29.625
140.25	5.18605	29.5
140.125	5.23504	29.375
140	5.28593	29.25
139.875	5.33854	29.125
139.75	5.39298	29
139.625	5.4492	28.875
139.5	5.50717	28.75
139.375	5.56683	28.625
139.25	5.62816	28.5
139.125	5.6911	28.375
139	5.75561	28.25
138.875	5.82166	28.125
138.75	5.8892	28
138.625	5.9582	27.875
138.5	6.02861	27.75
138.375	6.10088	27.625
138.25	6.17365	27.5
138.125	6.24878	27.375
138	6.32401	27.25
137.875	6.40105	27.125
137.75	6.47929	27
137.625	6.55902	26.875
137.5	6.63953	26.75
137.375	6.72107	26.625
137.25	6.80366	26.5
137.125	6.88727	26.375
137	6.97185	26.25
136.875	7.05741	26.125
136.75	7.14391	26
136.625	7.23133	25.875
136.5	7.31963	25.75
136.375	7.40881	25.625
136.25	7.49882	25.5
136.125	7.58963	25.375
136	7.6812	25.25
135.875	7.77355	25.125
135.75	7.86664	25
135.625	7.96062	24.875
135.5	8.05531	24.75
135.375	8.14676	24.625
135.25	8.23093	24.5
135.125	8.31585	24.375
135	8.40118	24.25
134.875	8.48764	24.125
134.75	8.57489	24
134.625	8.66287	23.875
134.5	8.75147	23.75
134.375	8.84081	23.625
134.25	8.93085	23.5
134.125	9.02159	23.375
134	9.11299	23.25
133.875	9.20506	23.125
133.75	9.29777	23
133.625	9.39126	22.875
133.5	9.46304	22.75
133.375	9.43989	22.625
133.25	9.41745	22.5
133.125	9.39654	22.375
133	9.37701	22.25
132.875	9.35886	22.125
132.75	9.34211	22
132.625	9.32712	21.875
132.5	9.31354	21.75
132.375	9.30099	21.625
132.25	9.28986	21.5
132.125	9.28015	21.375
132	9.27183	21.25
131.875	9.26513	21.125
131.75	9.25947	21
131.625	9.25556	20.875
131.5	9.25308	20.75
131.375	9.25203	20.625
131.25	9.2523	20.5
131.125	9.25399	20.375
131	9.25711	20.25
130.875	9.26253	20.125
130.75	9.26848	20
130.625	9.27608	19.875
130.5	9.28511	19.75
130.375	9.29556	19.625
130.25	9.30742	19.5
130.125	9.3207	19.375
130	9.33538	19.25
129.875	9.35147	19.125
129.75	9.36879	19
129.625	9.3875	18.875
129.5	9.40759	18.75
129.375	9.42905	18.625
129.25	9.45188	18.5
129.125	9.47607	18.375
129	9.50161	18.25
128.875	9.52906	18.125
128.75	9.55694	18
128.625	9.58662	17.875
128.5	9.6176	17.75
128.375	9.64989	17.625
128.25	9.68343	17.5
128.125	9.71821	17.375
128	9.75426	17.25
127.875	9.79156	17.125
127.75	9.8301	17
127.625	9.83999	16.875
127.5	9.81703	16.75
127.375	9.79552	16.625
127.25	9.77526	16.5
127.125	9.75633	16.375
127	9.73872	16.25
126.875	9.72245	16.125
126.75	9.70752	16
126.625	9.69393	15.875
126.5	9.6817	15.75
126.375	9.67082	15.625
126.25	9.6613	15.5
126.125	9.65314	15.375
126	9.64635	15.25
125.875	9.64092	15.125
125.75	9.63687	15
125.625	9.63453	14.875
125.5	9.63357	14.75
125.375	9.63363	14.625
125.25	9.63507	14.5
125.125	9.63787	14.375
125	9.64205	14.25
124.875	9.64759	14.125
124.75	9.65451	14
124.625	9.66278	13.875
124.5	9.67242	13.75
124.375	9.68342	13.625
124.25	9.69577	13.5
124.125	9.71001	13.375
124	9.72467	13.25
123.875	9.74122	13.125
123.75	9.7591	13
123.625	9.77826	12.875
123.5	9.79864	12.75
123.375	9.82034	12.625
123.25	9.84335	12.5
123.125	9.86765	12.375
123	9.89325	12.25
122.875	9.92012	12.125
122.75	9.94828	12
122.625	9.97769	11.875
122.5	10.0084	11.75
122.375	10.0406	11.625
122.25	10.0738	11.5
122.125	10.1084	11.375
122	10.1441	11.25
121.875	10.1808	11.125
121.75	10.2188	11
121.625	10.258	10.875
121.5	10.2983	10.75
121.375	10.34	10.625
121.25	10.3826	10.5
121.125	10.4265	10.375
121	10.4715	10.25
120.875	10.5174	10.125
120.75	10.5645	10
120.625	10.6127	9.875
120.5	10.662	9.75
120.375	10.7123	9.625
120.25	10.7636	9.5
120.125	10.816	9.375
120	10.8694	9.25
119.875	10.9238	9.125
119.75	10.9793	9
119.625	11.0356	8.875
119.5	11.093	8.75
119.375	11.1513	8.625
119.25	11.2106	8.5
119.125	11.2713	8.375
119	11.3326	8.25
118.875	11.3946	8.125
118.75	11.4575	8
118.625	11.5213	7.875
118.5	11.586	7.75
118.375	11.6515	7.625
118.25	11.7179	7.5
118.125	11.7851	7.375
118	11.8531	7.25
117.875	11.9219	7.125
117.75	11.9916	7
117.625	12.062	6.875
117.5	12.1331	6.75
117.375	12.205	6.625
117.25	12.2777	6.5
117.125	12.3511	6.375
117	12.4252	6.25
116.875	12.5	6.125
116.75	12.5756	6
116.625	12.6519	5.875
116.5	12.7289	5.75
116.375	12.8064	5.625
116.25	12.8846	5.5
116.125	12.9635	5.375
116	13.043	5.25
115.875	13.1231	5.125
115.75	13.2038	5
115.625	13.2851	4.875
115.5	13.3671	4.75
115.375	13.4496	4.625
115.25	13.5327	4.5
115.125	13.6164	4.375
115	13.7006	4.25
114.875	13.7853	4.125
114.75	13.8706	4
114.625	13.9564	3.875
114.5	14.0427	3.75
114.375	14.1295	3.625
114.25	14.2168	3.5
114.125	14.3046	3.375
114	14.3929	3.25
113.875	14.4811	3.125
113.75	14.5073	3
113.625	14.5168	2.875
113.5	14.5251	2.75
113.375	14.5362	2.625
113.25	14.5473	2.5
113.125	14.5593	2.375
113	14.5721	2.25
112.875	14.5857	2.125
112.75	14.6003	2
112.625	14.6161	1.875
112.5	14.6324	1.75
112.375	14.6502	1.625
112.25	14.6687	1.5
112.125	14.688	1.375
112	14.7082	1.25
111.875	14.7293	1.125
111.75	14.7514	1
111.625	14.7748	0.875
111.5	14.7992	0.75
111.375	14.824	0.625
111.25	14.8498	0.5
111.125	14.8764	0.375
111	14.9039	0.25
110.875	14.9323	0.125
110.75	14.9616	0
