# Supplementary material for: Structural insights into the molecular effects of the anthelmintics monepantel and betaine on the Caenorhabditis elegans acetylcholine receptor ACR-23
Source: EMBO J. 2024 Jul 15;43(17):3787–806. doi: 10.1038/s44318-024-00165-7 (PMC11377560; doi:10.1038/s44318-024-00165-7)
Supplement: Supplementary file 5 — Source data Fig. 4 [file 44318_2024_165_MOESM5_ESM.zip › Figure 4/4E/Mutations Betaine current.xlsx]

## Sheet: Sheet1
			betaine current （pA）
			WT	Q59A	W78A	Y116A	W178A	Y222A	C224A
		Cell1	438.102	373.53	872.356	15.141	59.3367	23.4857	225.568
		Cell2	1199.42	2260.42	834.82	10.649	56.352	27.5742	187.373
		Cell3	457.156	633.754	246.96	21.4842	167.042	20.3766	183.043
		Cell4	1613.19	784.271		38.5353			53.0002
		Cell5	1891.84
		Cell6	1333.59
		Cell7	1555.77
		Cell8	2551.01
		Cell9	2488.11
		Cell10	1101.3
		Cell11	510.037
		Cell12	473.652
		Cell13	638.915
		Cell14	1477.77
		Cell15	1418.65
		Cell16	1568.28
