# Supplementary material for: Structural insights into the molecular effects of the anthelmintics monepantel and betaine on the Caenorhabditis elegans acetylcholine receptor ACR-23
Source: EMBO J. 2024 Jul 15;43(17):3787–806. doi: 10.1038/s44318-024-00165-7 (PMC11377560; doi:10.1038/s44318-024-00165-7)
Supplement: Supplementary file 6 — Source data Fig. 5 [file 44318_2024_165_MOESM6_ESM.zip]

Archive with 4 entries (2 files):
- Figure 5/5D/
- Figure 5/5D/Mutations monepantel current.xlsx
- Figure 5/5E/
- Figure 5/5E/Fig.5E.xlsx
