# Supplementary material for: Structural insights into the molecular effects of the anthelmintics monepantel and betaine on the Caenorhabditis elegans acetylcholine receptor ACR-23
Source: EMBO J. 2024 Jul 15;43(17):3787–806. doi: 10.1038/s44318-024-00165-7 (PMC11377560; doi:10.1038/s44318-024-00165-7)
Supplement: Supplementary file 6 — Source data Fig. 5 [file 44318_2024_165_MOESM6_ESM.zip › Figure 5/5D/Mutations monepantel current.xlsx]

## Sheet: Sheet1
			monepantel current （pA）
			WT	Y313A	M299A	I292A	T314A	S296G	V295A	P307G	A310F	L247A	I309A	Y244A	N248A
		Cell1	1383.65	8.30105	26.1992	12.3134	2375.8	4059.96	48.6832	14.8602	1505.46	209.629	12.9475	76.8181	52.6195
		Cell2	732.64	11.2479	14.9922	16.4658	1283.79	2291.32	4.26047	15.747	819.249	171.222	15.0228	68.6971	17.5199
		Cell3	1999.55	29.836	23.8475	22.406	981.751	1379.02	18.9579	39.4054	2482.82	253.829	10.7503	73.9673	14.7477
		Cell4	858.338		23.2353	23.3222			13.0017				15.3249	30.9569	43.1462
		Cell5	1315.93
