# Supplementary material for: Structural insights into the molecular effects of the anthelmintics monepantel and betaine on the Caenorhabditis elegans acetylcholine receptor ACR-23
Source: EMBO J. 2024 Jul 15;43(17):3787–806. doi: 10.1038/s44318-024-00165-7 (PMC11377560; doi:10.1038/s44318-024-00165-7)
Supplement: Supplementary file 6 — Source data Fig. 5 [file 44318_2024_165_MOESM6_ESM.zip › Figure 5/5E/Fig.5E.xlsx]

## Sheet: Sheet1
	NGM																				50um Monepantel
N2	110	111	92	112	103	113	89	105	96	114	113	96	107	101	106	99	110	118	119	120	1	5	2	1	0	1	0	2	1	0	1	1	3	1	0	2	1	0	3	2
acr-23	93	104	107	103	97	107	98	96	89	108	104	103	102	103	102	103	91	108	93	95	68	80	63	70	58	62	64	60	53	69	81	66	70	69	84	76	80	67	66	64
ACR-23::acr-23	115	120	118	111	114	116	103	97	104	115	100	101	113	106	109	110	110	113	111	102	41	18	25	28	39	31	28	36	35	38	22	40	35	41	29	20	20	21	16	18
ACR-23::acr-23(Y313A)	110	104	112	103	92	112	105	98	96	102	108	99	101	97	100	101	96	100	106	98	62	80	81	54	86	72	87	47	78	55	60	71	47	69	75	72	74	58	37	56
ACR-23::acr-23(M299A)	122	82	99	92	102	108	94	90	100	102	106	93	109	83	103	98	104	120	109	96	71	87	63	61	70	88	79	69	77	57	76	74	73	56	78	72	56	66	68	75
Note: There were five nematode strains in the list, each with two treatments, and 20 nematodes were counted in each treatment.
